# Supplementary material for: Investigation of miRNA and mRNA Co-expression Network in Ependymoma
Source: Front Bioeng Biotechnol. 2020 Mar 19;8:177. doi: 10.3389/fbioe.2020.00177 (PMC7096354; doi:10.3389/fbioe.2020.00177)
Supplement: TABLE S1 — The members of each module. [file Table_1.XLSX]

## Sheet: TableS1
blue	1895	hsa-let-7a	hsa-let-7b	hsa-let-7g	hsa-miR-105	hsa-miR-149	hsa-miR-191	hsa-miR-324-5p	hsa-miR-339-3p	hsa-miR-339-5p	hsa-miR-33a	hsa-miR-33b	hsa-miR-365	hsa-miR-425	hsa-miR-483-3p	hsa-miR-488	hsa-miR-590-5p	hsa-miR-767-5p	hsa-miR-886-3p	hsa-miR-9*	AAED1	ABCA11P	ABCD1	ABCG5	ABHD13	ABHD15	ABHD16A	ABHD8	ABI3BP	ABTB1	ACADM	ACD	ACHE	ACIN1	ACKR1	ACO1	ACO2	ACOT7	ACOX2	ACPT	ACSBG2	ACSF3	ACTR5	ACTRT3	ADAM1A	ADAM33	ADAMTS19	ADAMTS2	ADAMTS7
midnightblue	355	hsa-let-7a*	hsa-let-7b*	hsa-let-7c*	hsa-let-7d*	hsa-let-7e	hsa-let-7e*	hsa-let-7f-1*	hsa-let-7f-2*	hsa-let-7g*	hsa-let-7i*	hsa-miR-101*	hsa-miR-105*	hsa-miR-106a*	hsa-miR-106b*	hsa-miR-122	hsa-miR-122*	hsa-miR-1224-3p	hsa-miR-1225-3p	hsa-miR-1226	hsa-miR-1227	hsa-miR-1231	hsa-miR-1233	hsa-miR-1234	hsa-miR-1236	hsa-miR-1237	hsa-miR-1238	hsa-miR-125a-5p	hsa-miR-129-3p	hsa-miR-129-5p	hsa-miR-130a*	hsa-miR-130b*	hsa-miR-135b*	hsa-miR-140-3p	hsa-miR-140-5p	hsa-miR-146a*	hsa-miR-146b-3p	hsa-miR-147	hsa-miR-147b	hsa-miR-148a*	hsa-miR-148b	hsa-miR-148b*	hsa-miR-151-3p	hsa-miR-151-5p	hsa-miR-155*	hsa-miR-15a	hsa-miR-15a*	hsa-miR-15b*	hsa-miR-16
yellow	1523	hsa-let-7c	hsa-let-7f	hsa-miR-100	hsa-miR-125b	hsa-miR-142-3p	hsa-miR-142-5p	hsa-miR-146a	hsa-miR-150	hsa-miR-21	hsa-miR-21*	hsa-miR-224	hsa-miR-30b	hsa-miR-452	hsa-miR-550*	ABCA7	ABCA9	ABHD14B	ABHD17C	ABHD5	ABI2	ABRACL	ACAP2	ACKR3	ACOX3	ACP5	ACSL1	ACSL4	ACTR6	ADA	ADA2	ADAM12	ADAM9	ADAMDEC1	ADAMTS1	ADAMTS9-AS1	ADCY3	ADCY7	ADGRE1	ADGRE2	ADGRE5	ADGRG6	ADH1B	ADH1C	ADI1	ADM5	ADPGK	AFAP1	AFF1
pink	1033	hsa-let-7d	hsa-miR-100*	hsa-miR-10b	hsa-miR-10b*	hsa-miR-130a	hsa-miR-135b	hsa-miR-141	hsa-miR-141*	hsa-miR-146b-5p	hsa-miR-17*	hsa-miR-182	hsa-miR-182*	hsa-miR-183	hsa-miR-183*	hsa-miR-186	hsa-miR-193a-3p	hsa-miR-199a-5p	hsa-miR-199b-3p	hsa-miR-199b-5p	hsa-miR-19b	hsa-miR-200a	hsa-miR-200a*	hsa-miR-200b	hsa-miR-200b*	hsa-miR-200c	hsa-miR-203	hsa-miR-205	hsa-miR-20a*	hsa-miR-214	hsa-miR-214*	hsa-miR-26b	hsa-miR-335	hsa-miR-335*	hsa-miR-423-5p	hsa-miR-424	hsa-miR-429	hsa-miR-450a	hsa-miR-503	hsa-miR-542-3p	hsa-miR-542-5p	hsa-miR-92a	hsa-miR-96	A4GNT	AACSP1	AADAC	AADAT	AATBC	ABCA6
black	1048	hsa-let-7i	hsa-miR-125b-2*	hsa-miR-26a	hsa-miR-30c-2*	hsa-miR-374b	AANAT	AAR2	ABCC1	ABT1	ACAA2	ACADS	ACOT4	ACOXL	ACP1	ACSF2	ACSL5	ACSM3	ACVR1	ACVR2B-AS1	ADAM19	ADAMTS10	ADAMTS12	ADGRD1	ADGRG2	ADHFE1	ADPRH	ADPRHL1	ADRA2C	ADSL	AGO4	AGPAT2	AHCY	AK2	AKR1A1	AKT1S1	ALDH1A3	ALG1	ALG12	ALG2	ALG3	ALG5	ALG6	ALG8	ALKAL2	AMACR	ANAPC13	ANG	ANKRD30B
salmon	432	hsa-miR-1	hsa-miR-133a	hsa-miR-133b	hsa-miR-153	A4GALT	ABCB1	ABCB4	ABCG1	ACOT12	ACSS2	ADAM10	ADAMTS17	ADCY5	ADORA2A-AS1	ADRA1D	AFDN-AS1	AHRR	AKIRIN1	AKT1	ALDH3B1	ALDH3B2	AMMECR1	AMPD3	ANKRD33	ANXA10	AP1M1	APCDD1	APOC3	ARHGAP28	ARID3A	ARPC2	ARTN	ASB10	ASB15	ASCL2	ASIP	ASPA	ATM	AXIN1	B3GNT7	BATF	BCL2	BEND7	BMP4	BMP8B	BREA2	BTN3A1	BTN3A2
brown	1862	hsa-miR-101	hsa-miR-135a	hsa-miR-184	hsa-miR-190	hsa-miR-195	hsa-miR-29a	hsa-miR-29b	hsa-miR-29c	hsa-miR-30a	hsa-miR-30a*	hsa-miR-30c	hsa-miR-30e	hsa-miR-31	hsa-miR-31*	hsa-miR-34b	hsa-miR-34b*	hsa-miR-34c-5p	hsa-miR-375	hsa-miR-454	hsa-miR-497	hsa-miR-499-5p	hsa-miR-627	hsa-miR-99a	A2M-AS1	A2ML1	AARS2	AASDHPPT	ABCB6	ABCB9	ABHD1	ABHD10	ABHD11	ABHD17B	ACE2	ACER3	ACKR4	ACMSD	ACR	ACTG1P17	ACTR1A	ACYP1	ADAT2	ADCY4	ADGB	ADGRG3	ADIRF-AS1	ADO	AGAP6
turquoise	1943	hsa-miR-103	hsa-miR-107	hsa-miR-1225-5p	hsa-miR-124	hsa-miR-124*	hsa-miR-125a-3p	hsa-miR-125b-1*	hsa-miR-128	hsa-miR-129*	hsa-miR-132	hsa-miR-132*	hsa-miR-137	hsa-miR-138	hsa-miR-138-2*	hsa-miR-139-3p	hsa-miR-139-5p	hsa-miR-144*	hsa-miR-181c*	hsa-miR-181d	hsa-miR-185	hsa-miR-187*	hsa-miR-196a*	hsa-miR-212	hsa-miR-218	hsa-miR-22*	hsa-miR-221	hsa-miR-221*	hsa-miR-222	hsa-miR-28-3p	hsa-miR-29b-2*	hsa-miR-29c*	hsa-miR-326	hsa-miR-329	hsa-miR-330-3p	hsa-miR-340	hsa-miR-340*	hsa-miR-342-3p	hsa-miR-342-5p	hsa-miR-346	hsa-miR-383	hsa-miR-433	hsa-miR-451	hsa-miR-485-3p	hsa-miR-486-5p	hsa-miR-487a	hsa-miR-487b	hsa-miR-488*	hsa-miR-490-3p
red	1233	hsa-miR-106a	hsa-miR-106b	hsa-miR-130b	hsa-miR-15b	hsa-miR-17	hsa-miR-25	hsa-miR-301b	hsa-miR-34a	hsa-miR-93	AASS	ABCD3	ABCE1	ABCF1	ABHD16B	ABLIM1	ACAT2	ACLY	ACOD1	ACOX1	ADGRF2	ADH5	ADH6	ADNP	ADNP2	AGPAT4	ALDH18A1	ALDOB	ALKBH2	ALPPL2	ALYREF	AMBRA1	AMMECR1L	AP3M1	APAF1	APH1A	APOF	ARHGAP11A	ARHGAP19	ARHGEF25	ARHGEF39	ARL6IP6	ART1	ASAP1	ASAP1-IT1	ASAP2	ASB7	ASCL1	ASF1B
lightyellow	153	hsa-miR-10a	hsa-miR-10a*	ADAM7	AMDHD1	ANXA4	ARHGEF28	ARL1	ATP8B4	BEX1	BGLT3	C12orf66	C15orf32	C1orf94	C20orf196	C7orf31	CATR1	CCDC178	CCDC28A	CCDC71L	CCNH	CDKL1	CEBPZOS	CFTR	CHEK2	CLDN1	CMYA5	CNNM4	COX11	CXCL12	DGKK	DIMT1	DIRAS3	DMBX1	EID1	EPB41L4A	EVA1C	FAM221A	FHL1	FLJ32255	FRMD3	FXYD6	GATM	GLRA2	GLTPD2	GPD1	GPR50	HCCS	HEBP1
royalblue	138	hsa-miR-1224-5p	hsa-miR-1226*	hsa-miR-1228*	hsa-miR-1229	hsa-miR-134	hsa-miR-135a*	hsa-miR-138-1*	hsa-miR-149*	hsa-miR-150*	hsa-miR-188-5p	hsa-miR-198	hsa-miR-202	hsa-miR-206	hsa-miR-298	hsa-miR-302c*	hsa-miR-338-5p	hsa-miR-345	hsa-miR-370	hsa-miR-371-5p	hsa-miR-373*	hsa-miR-378	hsa-miR-422a	hsa-miR-483-5p	hsa-miR-490-5p	hsa-miR-492	hsa-miR-493	hsa-miR-498	hsa-miR-509-3-5p	hsa-miR-509-5p	hsa-miR-510	hsa-miR-513a-5p	hsa-miR-513b	hsa-miR-513c	hsa-miR-516a-5p	hsa-miR-518c*	hsa-miR-518d-5p	hsa-miR-518f*	hsa-miR-520d-5p	hsa-miR-524-5p	hsa-miR-526b	hsa-miR-551b*	hsa-miR-557	hsa-miR-566	hsa-miR-567	hsa-miR-583	hsa-miR-601	hsa-miR-605	hsa-miR-610
tan	436	hsa-miR-1228	hsa-miR-181a	hsa-miR-181a*	hsa-miR-181a-2*	hsa-miR-181b	hsa-miR-18b*	hsa-miR-296-5p	hsa-miR-888	hsa-miR-891a	hsa-miR-891b	hsa-miR-9	ABCA4	ABCD2	ACRV1	ACTN2	ACTR3BP2	ADAM20	ADK	ADRA1A	ADRA1B	ADRB3	AGL	AHCYL2	AHSG	AK4	AKAP10	AKAP7	AKNAD1	ALKBH4	ANKRD20A12P	ANKRD26P3	ANKRD44	ANXA2R	APBB2	API5	ARHGAP26-AS1	ARHGEF26	ASB4	ASPRV1	ATP5J2	ATP6V0E2-AS1	ATXN8OS	AWAT1	BCHE	BCL7A	BEND4	BEST3	BICD1
violet	72	hsa-miR-126	hsa-miR-126*	hsa-miR-143	hsa-miR-143*	hsa-miR-145	hsa-miR-145*	ACE	ACVRL1	ADGRF5	ADGRL4	AFAP1L1	ANGPT2	ARHGEF15	BCL6B	CARMN	CCDC102B	CD34	CDA	CDH5	CETP	CLEC14A	COL4A1	COL4A2	CXorf36	CYP4F8	DYSF	ECSCR	EMCN	ENPEP	EPAS1	ERG	ESAM	ETS1	FAM162B	FLT1	FLT4	GPR4	GRAPL	HEYL	HIGD1B	HSPG2	ITGA1	KANK3	KCNE3	KRT17P5	LAMA4	LBH	MCAM
darkturquoise	134	hsa-miR-127-3p	hsa-miR-127-5p	hsa-miR-136	hsa-miR-136*	hsa-miR-154	hsa-miR-154*	hsa-miR-18a	hsa-miR-19a	hsa-miR-299-3p	hsa-miR-299-5p	hsa-miR-323-3p	hsa-miR-337-3p	hsa-miR-337-5p	hsa-miR-361-3p	hsa-miR-362-3p	hsa-miR-362-5p	hsa-miR-369-3p	hsa-miR-369-5p	hsa-miR-376a	hsa-miR-376a*	hsa-miR-376b	hsa-miR-376c	hsa-miR-377	hsa-miR-377*	hsa-miR-379	hsa-miR-380	hsa-miR-381	hsa-miR-382	hsa-miR-409-3p	hsa-miR-409-5p	hsa-miR-410	hsa-miR-411	hsa-miR-431	hsa-miR-432	hsa-miR-485-5p	hsa-miR-493*	hsa-miR-495	hsa-miR-500*	hsa-miR-501-3p	hsa-miR-502-3p	hsa-miR-502-5p	hsa-miR-532-3p	hsa-miR-532-5p	hsa-miR-539	hsa-miR-543	hsa-miR-625	hsa-miR-654-3p	hsa-miR-654-5p
cyan	375	hsa-miR-144	hsa-miR-223	ABI1	ABL2	ACBD3	ACTA2	ACTA2-AS1	ACTB	ACTG2	ACTN1	ADAM8	ADGRG4	ADM	AGXT	AHNAK2	AICDA	ALDH1B1	ALDH8A1	ANGPTL4	AQP9	ARPC5	ASB2	ATF5	ATP11A-AS1	BAG3	BANP	BCAR1	BCL6	BIRC3	BTN2A1	C11orf96	C12orf50	C15orf48	C2CD4A	C2CD4B	CA12	CA9	CALU	CATSPERB	CATSPERG	CAV1	CCL20	CCL28	CD274	CD44	CHI3L1	CHI3L2	CHMP1B
skyblue	90	hsa-miR-148a	A1BG	AAMDC	ADGRF1	ALAD	ANGPTL7	ARL6IP1	ASXL3	B3GNT9	C16orf58	CA14	CAAP1	CAND1.11	CDC37L1	CDC42EP1	CDH16	CHST4	CLCF1	CLTA	CRAT	CTSLP8	CTTNBP2	CUZD1	CYP4V2	DUS2	EVA1A	FBRS	FBXW2	FOXE1	GLG1	GNA14	GNE	GNPTAB	H1FX-AS1	HOPX	IGFBP7	IKZF2	ISCA1	LINC00312	LINC00643	LOC100134937	LOC100506100	LOC100506476	LOC101927943	LOC105373860	LOXL4	MAGEF1	MAGI1-IT1
grey	2933	hsa-miR-152	hsa-miR-181c	hsa-miR-193a-5p	hsa-miR-193b*	hsa-miR-216a	hsa-miR-216b	hsa-miR-217	hsa-miR-23a*	hsa-miR-296-3p	hsa-miR-302d*	hsa-miR-34a*	hsa-miR-363	hsa-miR-551b	hsa-miR-571	hsa-miR-574-3p	hsa-miR-620	hsa-miR-639	hsa-miR-890	hsa-miR-922	hsa-miR-98	A1BG-AS1	A2MP1	AA06	AADACL2	AAMP	AARS	ABCA12	ABCA17P	ABCA8	ABCB5	ABCC10	ABCC11	ABCC13	ABCC2	ABCC4	ABCF3	ABCG8	ABO	ABR	ACADL	ACADVL	ACBD4	ACKR2	ACOT6	ACTL10	ACTN3	ACTR8	ADAD2
magenta	737	hsa-miR-155	hsa-miR-193b	hsa-miR-22	hsa-miR-489	A2M	ABCA1	ABCC3	ABI3	ACAD9	ACTC1	ACTR3	ACVR1B	ADAM28	ADAMTS14	ADAMTSL5	ADAP2	ADGRG7	ADH4	ADH7	ADORA3	AFG3L1P	AGBL5	AGPS	AIDA	AIF1	AKR1B1	AKT2	ALOX5	ALOX5AP	ALPK2	ALS2	ANKAR	ANKRD16	ANKRD22	ANKRD36C	ANO6	AOAH	AP1B1	APBB1IP	APOBEC3C	APOC1	APOE	APPBP2	ARHGAP22	ARHGAP26	ARHGAP27	ARHGDIB	ARL11
paleturquoise	74	hsa-miR-190b	hsa-miR-34c-3p	hsa-miR-449a	hsa-miR-449b	AADACP1	ADIG	AHCTF1	AIM2	ALOX12B	ATP9B	C14orf180	C9orf41-AS1	CADM3-AS1	CAPN9	CARS	CAV3	CCDC17	CNFN	DISP1	DNAJC3-AS1	EHF	EPHX1	ESR2	ETNK2	FABP6	FAM186B	FIGLA	GNG4	GSTA3	H1FNT	KAAG1	KCNRG	KIAA1456	KRTAP4-12	LINC00964	LINC01590	LINC02388	LOC100422737	LOC101929269	LOC654342	M1AP	MB	MYB	NDUFB5	NME7	PBXIP1	PDE6C	PFKFB2
green	1397	hsa-miR-192	hsa-miR-194	hsa-miR-215	hsa-miR-301a	AAAS	AAGAB	AASDH	AATF	ABCA5	ABCB8	ABCC6	ABCC6P1	ABCC9	ABHD12	ABHD18	ABHD2	ACAD10	ACAD8	ACOT11	ACOT8	ACOT9	ACP2	ACTL7B	ACTL9	ACTR2	ACTRT2	ADAD1	ADAM17	ADAM30	ADAM32	ADAM5	ADAMTS13	ADAMTS3	ADAMTSL3	ADCK1	ADCY10P1	ADCY6	ADGRD2	ADM2	ADPRHL2	AFDN	AGA	AGBL1	AGBL3	AGR3	AGTR2	AKAP4	AKAP8L
darkorange	92	hsa-miR-196a	ABCC8	ABHD3	ACY1	AMZ1	ANKRD19P	ANKRD35	ANOS1	ARHGAP36	BCOR	BEAN1	C14orf37	CASP3	CCDC182	CDHR1	CHST8	CITED1	CLEC12B	COL2A1	CSMD2	DCLK2	DENND5A	DGCR12	DIRC2	ELOVL2-AS1	EMID1	ETFA	FAM43B	FGF8	FOXD2-AS1	FSCN1	FST	GALR1	GCSH	GFRA1	GLDC	GP9	GPC5	GRHL1	GRIK1	GSX1	IGFN1	IL17RB	IRF4	L3MBTL2	LINC00403	LINC01622	LINC02123
saddlebrown	88	hsa-miR-196b	hsa-miR-23b	hsa-miR-24	hsa-miR-24-1*	hsa-miR-27b	hsa-miR-27b*	hsa-miR-302a	hsa-miR-302a*	hsa-miR-302b	hsa-miR-302b*	hsa-miR-302c	hsa-miR-302d	hsa-miR-367	A1CF	ADAMTS18	ALPK3	ATXN7	CDH17	CGRRF1	CHST2	CILP	CLRN3	CMA1	COL6A6	COX1	CPA3	CPN1	CTSG	DCT	DIRC3	EPSTI1	FOXD3	FOXD3-AS1	FUT8	GDF10	GNAT3	GPHA2	HCG22	HPGD	KIAA0087	LAMA3	LARP7	LHX9	LINC00929	LINC00968	LINC01788	LOC101927523	LOC101928291
yellowgreen	52	hsa-miR-200c*	hsa-miR-23a	hsa-miR-27a	hsa-miR-515-5p	hsa-miR-516b	hsa-miR-517a	hsa-miR-517b	hsa-miR-517c	hsa-miR-518e	hsa-miR-519a	hsa-miR-519b-3p	hsa-miR-519c-3p	hsa-miR-520a-5p	hsa-miR-520b	hsa-miR-520c-3p	hsa-miR-520f	hsa-miR-525-5p	hsa-miR-886-5p	AFAP1L2	C3orf20	CRIP1	CTXN3	CYP4B1	EGFL6	FAM83E	GAGE3	GATA2-AS1	GUCY1A3	HRC	HSD17B2	LOC101929662	LOC441601	MUM1L1	MYH4	NHLRC4	NIPSNAP3A	NOV	NPFFR2	NUP210L	OR12D3	PENK	PIM3	PP14571	PRG4	PRR34	PRR35	SLC26A2	SLC35G1
darkolivegreen	71	hsa-miR-208a	hsa-miR-448	ABCA13	AKR1C3	ALDH3A1	AS3MT	BFSP2-AS1	BNC1	C22orf46	CAMLG	CES1	CLEC5A	CSTA	DCSTAMP	EDNRB-AS1	EIF5B	EOMES	F9	FGF3	GABRB1	GALNT10	GALNT16	GPRIN3	HNMT	HOTS	HTR2C	KBTBD3	L3MBTL4-AS1	LACRT	LINC00474	LINC01198	LINC01268	LMOD2	LOC100134040	LOC100506236	LOC101927069	LOC101927447	LOC101927479	LOC200772	LOC254028	LOC285181	LOC400622	LTF	MAPT-AS1	MS4A12	MYH6	MYL7	MYO15A
purple	685	hsa-miR-208b	hsa-miR-20a	hsa-miR-20b	hsa-miR-320	hsa-miR-455-3p	hsa-miR-455-5p	hsa-miR-592	ABAT	ABCB11	ABHD4	ACBD5	ACSS1	ACYP2	ADAMTS9	ADARB1	ADARB2	ADCYAP1R1	ADD3	ADGRA3	ADGRL3	ADIPOQ	ADIRF	ADRB2	AFF3	AGPAT5	AHCYL1	AIFM3	ALDH1L1	ALDH1L1-AS2	ALDH6A1	ALDH9A1	ALKBH3	AMER2	ANGPT1	ANGPT4	ANGPTL1	ANKIB1	ANO7	ANO8	AP1S2	AP5M1	APC2	APLNR	APMAP	APOH	AQP4	AQP4-AS1	ARHGAP12
darkred	137	hsa-miR-219-2-3p	hsa-miR-219-5p	hsa-miR-338-3p	hsa-miR-577	ADIPOR2	ANLN	ATP10B	BACE1	BCAS1	BEST1	BRDT	C10orf90	C17orf82	CA2	CAPN3	CARNS1	CCKAR	CD22	CDH19	CDK18	CERCAM	CHADL	CHRNA1	CLCA4	CLDND1	CLMN	CMTM5	CNDP1	CNP	CNTN2	CNTNAP4	CPOX	CREB3L3	DEPDC1-AS1	DNAH17	DOHH	DSCAML1	ERBB3	ERCC1	ERMN	EVI2A	FA2H	FAM98A	FGF1	FNIP2	GABARAPL3	GAPDHS	GJB1
greenyellow	583	hsa-miR-372	hsa-miR-373	hsa-miR-941	ACADSB	ACAP1	ACAT1	ACER1	ACOT13	ACSM1	ACSM2A	ACSM5	ACTR3C	ADAL	ADAMTS16	ADAMTSL1	ADAT1	ADCY8	ADPRM	AEN	AFG3L2	AGK	AIFM1	AIPL1	AKR1C1	AKR1C2	AKTIP	ALKBH3-AS1	ALKBH7	ALOX12-AS1	AMFR	AP3S1	APEH	APOO	AQP1	ARFGEF2	ARFRP1	ARL15	ARL2BP	ARL5C	ARMCX2	ASB17	ASMTL	ATG5	ATP5A1	ATP5G1	ATP5H	ATP5S	ATP6V1E2
grey60	322	hsa-miR-424*	hsa-miR-494	ACACB	ADAMTS15	ADCY9	ADRA2A	ADRA2B	AGR2	AIFM2	AK6	AKAP12	ANXA3	AQP2	ARHGEF10	ARHGEF7-IT1	ATG2B	AVP	B3GNTL1	B4GALNT3	BCL2L10	BFSP1	BHMT2	BPIFB1	C11orf53	C11orf86	C12orf49	C12orf73	C12orf74	C17orf50	C17orf58	C20orf141	C4BPA	C4BPB	C4orf19	C8orf17	CA6	CARD11	CARD14	CASP16P	CCND2	CD80	CDC42BPG	CDHR2	CDHR5	CEACAM19	CERS2	CHFR	CHM
lightcyan	340	hsa-miR-491-3p	ABCD4	ACAA1	ACCS	AGAP4	AGO3	ALKBH5	ANAPC15	ANAPC16	ANAPC4	ANKRD10	ANKRD10-IT1	ANKRD36B	ANKS3	ANKZF1	AP3D1	APOPT1	ARGLU1	ARHGEF1	ARID2	ASH2L	ATAD2B	ATAD3B	ATF7IP	ATG4D	ATP8B1	BAZ2B	BICRA	BPTF	BRAT1	BRD8	C9orf64	CACFD1	CCAR1	CCDC14	CCDC152	CCDC18-AS1	CCNL2	CCNT1	CD81-AS1	CDAN1	CDC42BPB	CDK10	CDK13	CECR2	CELF1	CHRNA10	CIAO1
white	91	hsa-miR-873	hsa-miR-876-3p	hsa-miR-876-5p	ACTL8	ALDH2	ALDOAP2	ANAPC10	AQP10	AURKC	C10orf126	C18orf8	C1orf53	C20orf85	CCR10	CLIP1	CLSTN2	CPXCR1	CST6	CST8	CWH43	CYP2C18	CYP2C9	DEFB125	DHPS	DMRT1	DMRT3	DPP10	DPP10-AS1	DUSP10	FAM193B	FAM47A	FAM90A1	FLJ21369	GATA3-AS1	GLIS3-AS1	HHIP-AS1	HLX	IKBKAP	INTS12	KIAA0355	KLRF1	KRT23	KRT7	KRT80	LINC00556	LINC00592	LINC01743	LINC02204
sienna3	60	hsa-miR-875-5p	ABCG2	AIF1L	ARHGAP4	AZIN2	BMPER	C2orf72	C3orf70	CALHM3	CARHSP1	CCDC6	CCL22	CHIT1	DIO2	EGFR	FAM19A5	FAM222A	HDAC4	HES6	ICA1	IFNL2	IGDCC3	KRTAP9-8	LINC00606	LINC02099	LINC02232	LINC02254	LOC100289045	LOC100505874	LOC100506699	LOC100507311	LOC101927263	LOC101927503	LOC101928135	LOC105377276	LOC389895	MYCNOS	NIN	NR2F2	NR2F2-AS1	OTOF	P2RY1	PC	PCSK2	PNMA3	PRLHR	RASL10A	SEMA6A
lightgreen	283	ABCB10	ABTB2	ACAN	ACBD6	ACVR2B	ADAR	ADSS	AKT3	ANGEL2	ANP32E	APOA2	ARHGEF11	ARID4B	ARL8A	ARV1	ASH1L	ASH1L-AS1	ATAD3C	ATF6	ATP8B2	B4GALT3	BLACAT1	BLZF1	BOLA1	BRD9	BROX	BST2	C17orf98	C1orf131	C1orf174	C1orf226	C1orf35	C1orf43	C1orf74	CAMSAP2	CCDC7	CCT3	CDC42BPA	CDC73	CELP	CEP350	CHD1L	CHML	CHTOP	CLK2	CNIH4	COA6	COG2
darkgreen	137	ABCF2	AGMAT	ALG13	AMELX	AMOT	ANKRD7	AR	ARX	ASAH2B	BTBD16	C1GALT1C1L	CD247	CERNA1	CH17-340M24.3	CLCNKB	CSTL1	CYGB	CYP4F30P	DOCK9-AS2	DPH6-AS1	DPY19L2P3	DUS4L	EDDM3A	EIF2AK1	EMG1	FAM120C	FAM124B	FIS1	GJA3	GS1-124K5.4	GUCY2F	HOXA6	HOXD-AS2	HS1BP3	HSFX3	HYKK	IGSF5	INHA	INHBA-AS1	KCNMB1	KRT81	KRT85	LINC00269	LINC00326	LINC00551	LINC00857	LINC00879	LINC00923
darkgrey	131	ABLIM3	ACSS3	ALG9	ANKRD60	AOX1	ARL14	ARSI	ASB5	ASB9	BMP6	C9orf142	CACNB1	CCDC24	CDON	CDR1	CHAD	CLIP4	CYP2W1	CYP3A5	CYP3A7-CYP3A51P	DEFB124	DLEU1	DPPA5	EMX2	EMX2OS	ENPP3	ERC2-IT1	ESRRB	FAH	FAM184B	FAS	FAT2	FBLN1	FGF7	FGFBP3	FLJ34503	FRA10AC1	FRG1JP	GCK	GIPC1	GK5	GKN2	GPR176	GPR68	GRHL3	GSTTP1	HAUS7	HCG4B
orange	107	ABRA	ANP32C	AP1AR	APLN	ARMCX3	ARNTL2-AS1	CA5B	CCDC169	CCDC68	CCNDBP1	CD300LG	CDRT1	CEP120	CHPT1	COL4A3	CRYGS	DERA	EGF	EIF1B	ENOX2	F8	FAM19A4	FBXO38	FCER1A	FUNDC2	GAFA3	GHSR	GPX5	H2AFJ	HAS2	HFE	HOXC13	IP6K3	IQCH-AS1	ISM1	ISM1-AS1	KCNK2	KMO	KRTAP11-1	LCMT2	LEFTY1	LGI2	LINC00052	LINC01592	LINC01845	LINC01864	LINC02189	LINGO1-AS1
darkmagenta	69	ADTRP	AQP11	ATP1B4	B4GALT7	C5orf46	CAGE1	CALML3	CD1A	CD207	CDSN	CHAT	CRYBA1	CT62	DDRGK1	EDF1	FAM205C	FGF21	FURIN	GABRP	HLA-DQB2	HORMAD1	IGFL1	IL1RL1	IL3	ITGA3	IVL	KCNK6	KRT14	KRT16	LINC00242	LINC00881	LINC01133	LINC01541	LINC02114	LINC02158	LOC100507560	LOC101927098	LOC105370697	MAGEA12	MNX1-AS1	MUC2	NCKIPSD	NCOA1	NDUFA11	NRTN	PITX1	PML	PXYLP1
skyblue3	33	ALK	CMPK2	DDX58	DDX60	DTX3L	EIF2AK2	HERC6	IFI27	IFI35	IFI44	IFI44L	IFI6	IFIH1	IFIT1	IFIT2	IFIT3	IFIT5	IRF9	ISG15	KIRREL3-AS2	MX1	OAS1	OAS2	OAS3	OASL	PARP12	PARP9	PLSCR1	RSAD2	STAT1	TEX46	USP18	XAF1
steelblue	81	ARC	ATF3	BHLHE40	BRD7P3	BRE-AS1	BTG2	C8orf22	CALCA	CCL2	CCL7	CCNL1	CEBPD	CSRNP1	CYR61	CYTOR	DNAJB1	DUSP1	EGR1	EGR2	EGR3	EMP1	ESM1	FILIP1L	FOS	FOSL2	FRYL	GADD45B	GEM	GPR3	HBEGF	HES1	HSPC324	IER2	IL4	IRS2	IRS4	ITPRIP	JUN	JUNB	KDM6B	KLF10	KLF7	LINC01220	LMNA	LOC100507389	LOC340357	MAFF	MAP3K14
[truncated: 2,885 more columns]
