# Supplementary material for: Investigation of miRNA and mRNA Co-expression Network in Ependymoma
Source: Front Bioeng Biotechnol. 2020 Mar 19;8:177. doi: 10.3389/fbioe.2020.00177 (PMC7096354; doi:10.3389/fbioe.2020.00177)
Supplement: TABLE S2 — The KEGG, GO BP, GO MF and GO CC enrichment FDR of each module. [file Table_2.XLSX]

## Sheet: KEGG
	blue	midnightblue	yellow	pink	black	salmon	brown	turquoise	red	lightyellow	royalblue	tan	violet	darkturquoise	cyan	skyblue	grey	magenta	paleturquoise	green	darkorange	saddlebrown	yellowgreen	darkolivegreen	purple	darkred	greenyellow	grey60	lightcyan	white	sienna3	lightgreen	darkgreen	darkgrey	orange	darkmagenta	skyblue3	steelblue
hsa04110_Cell cycle	1	1	1	1	1	1	1	1	6.61161e-26	1	1	1	1	1	1	1	1	1	1	1	1	1	1	1	1	1	1	1	1	1	1	1	1	1	1	1	1	0.819115
hsa03030_DNA replication	1	1	1	1	1	1	1	1	5.22633e-13	1	1	1	1	1	1	1	1	1	1	1	1	1	1	1	1	1	1	1	1	1	1	1	1	1	1	1	1	1
hsa03460_Fanconi anemia pathway	1	1	1	1	1	1	1	1	2.73541e-12	1	1	1	1	1	1	1	1	1	1	1	1	1	1	1	1	1	1	1	1	1	1	1	1	1	1	1	1	1
hsa00240_Pyrimidine metabolism	1	1	1	1	1	1	1	1	5.81056e-06	1	1	1	1	1	1	1	1	1	1	1	1	1	1	1	1	1	1	1	1	1	1	1	1	1	1	1	1	1
hsa04114_Oocyte meiosis	1	1	1	1	1	1	1	0.0686682	2.79124e-05	1	1	1	1	1	1	1	1	1	1	1	1	1	1	1	1	1	1	1	1	1	1	1	1	1	1	1	1	1
hsa03440_Homologous recombination	1	1	1	1	1	1	1	1	2.79124e-05	1	1	1	1	1	1	1	1	1	1	1	1	1	1	1	1	1	1	1	1	1	1	1	1	1	1	1	1	1
hsa04218_Cellular senescence	1	1	1	1	1	1	1	1	0.000126372	1	1	1	1	1	0.225113	1	1	1	1	1	1	1	1	1	1	1	1	1	1	1	1	1	1	1	1	1	1	0.517562
hsa03420_Nucleotide excision repair	1	1	1	1	1	1	1	1	0.000465945	1	1	1	1	1	1	1	1	1	1	1	1	1	1	1	1	1	1	1	1	1	1	1	1	1	1	1	1	1
hsa04914_Progesterone-mediated oocyte maturation	1	1	1	1	1	1	1	1	0.00121527	1	1	1	1	1	1	1	1	0.671052	1	1	1	1	1	1	1	1	1	1	1	1	1	1	1	1	1	1	1	1
hsa03430_Mismatch repair	1	1	1	1	1	1	1	1	0.00133985	1	1	1	1	1	1	1	1	1	1	1	1	1	1	1	1	1	1	1	1	1	1	1	1	1	1	1	1	1
hsa04115_p53 signaling pathway	1	1	1	1	1	1	1	1	0.00226851	1	1	1	1	1	0.39708	1	1	1	1	1	1	1	1	1	1	1	1	1	1	1	1	1	1	1	1	1	1	1
hsa03040_Spliceosome	0.205777	1	1	1	1	1	1	1	0.00505066	1	1	1	1	1	1	1	1	1	1	1	1	1	1	1	1	1	1	1	0.15033	1	1	1	1	1	1	1	1	1
hsa05166_HTLV-I infection	1	1	0.0240194	1	1	1	1	1	0.0138696	1	1	1	1	1	0.208454	1	1	0.0188434	1	1	1	1	1	1	1	1	1	1	1	1	1	1	1	1	1	1	1	0.00250466
hsa05206_MicroRNAs in cancer	1	1	1	1	1	0.973875	1	1	0.0145901	1	1	1	1	1	0.909521	1	1	1	1	1	1	1	1	1	0.37249	1	1	1	1	1	1	1	1	1	1	1	1	0.501274
hsa05222_Small cell lung cancer	0.691066	1	1	1	1	1	1	1	0.0164213	1	1	1	0.228853	1	0.367615	1	1	1	1	1	1	1	1	1	0.782939	1	1	1	1	1	1	1	1	1	1	1	1	0.632593
hsa05219_Bladder cancer	1	1	1	1	1	1	1	1	0.0203207	1	1	1	1	1	0.878503	1	1	1	1	1	1	1	1	1	1	1	1	1	1	1	1	1	1	1	1	1	1	0.272988
hsa05203_Viral carcinogenesis	0.867654	1	1	1	1	1	1	1	0.0306479	1	1	1	1	1	1	1	1	1	1	1	1	1	1	1	1	1	1	1	1	1	1	1	1	1	1	1	1	0.272988
hsa04120_Ubiquitin mediated proteolysis	0.205777	1	1	1	1	1	1	1	0.0318507	1	1	1	1	1	1	1	1	1	1	0.224755	1	1	1	1	1	1	1	1	1	1	1	1	1	1	1	1	1	1
hsa05161_Hepatitis B	1	1	1	1	1	1	1	1	0.0318507	1	1	1	1	1	1	1	1	1	1	1	1	1	1	1	1	1	1	1	1	1	1	1	1	1	1	1	0.177978	0.0549588
hsa03013_RNA transport	0.691066	1	1	1	1	1	1	1	0.036955	1	1	1	1	1	1	1	1	1	1	1	1	1	1	1	1	1	1	1	1	1	1	1	1	1	1	1	1	1
hsa00310_Lysine degradation	1	1	1	1	1	1	1	1	0.0542711	1	1	1	1	1	1	1	1	1	1	1	1	1	1	1	1	1	1	1	1	1	1	1	1	1	1	1	1	1
hsa03410_Base excision repair	1	1	1	1	1	1	1	1	0.0542711	1	1	1	1	1	1	1	1	1	1	1	1	1	1	1	1	1	1	1	1	1	1	1	1	1	1	1	1	1
hsa05212_Pancreatic cancer	0.966093	1	1	1	1	1	1	1	0.118243	1	1	1	1	1	0.88832	1	1	0.47253	1	1	1	1	1	1	1	1	1	1	1	1	1	1	1	1	1	1	1	1
hsa00230_Purine metabolism	1	1	1	1	1	1	1	1	0.122984	1	1	1	1	1	1	1	1	1	1	1	1	1	1	1	1	1	1	1	1	1	1	1	1	1	1	1	1	1
hsa05218_Melanoma	0.966093	1	1	1	1	1	1	1	0.122984	1	1	1	1	1	1	1	1	1	1	1	1	1	1	1	1	1	1	1	1	1	1	1	1	1	1	1	1	1
hsa04137_Mitophagy - animal	0.867654	1	1	1	1	1	1	0.83388	0.195696	1	1	1	1	1	1	1	1	0.535779	1	1	1	1	1	1	1	1	1	1	1	1	1	1	1	1	1	1	1	1
hsa05215_Prostate cancer	0.935483	1	1	1	1	1	1	1	0.264544	1	1	1	0.228853	1	0.774489	1	1	1	1	1	1	1	1	1	1	1	1	1	1	1	1	1	1	1	1	1	1	1
hsa00670_One carbon pool by folate	1	1	1	1	1	1	1	1	0.278393	1	1	1	1	1	1	1	1	1	1	1	1	1	1	1	1	1	1	1	1	1	1	1	1	1	1	1	1	1
hsa05220_Chronic myeloid leukemia	0.691066	1	1	1	1	1	1	1	0.278393	1	1	1	1	1	0.909521	1	1	1	1	1	1	1	1	1	0.623224	1	1	1	1	1	1	1	1	1	1	1	1	0.535474
hsa05223_Non-small cell lung cancer	0.691066	1	0.712792	1	1	1	1	1	0.278393	1	1	1	1	1	1	1	1	1	1	1	1	1	1	1	1	1	1	1	1	1	1	1	1	1	1	1	1	1
hsa05214_Glioma	1	1	1	1	1	1	1	0.394739	0.369047	1	1	1	1	1	1	1	1	1	1	1	1	1	1	1	1	1	1	1	1	1	1	1	1	1	1	1	1	1
hsa03450_Non-homologous end-joining	1	1	1	1	1	1	1	1	0.378471	1	1	1	1	1	0.878503	1	1	1	1	1	1	1	1	1	1	1	0.739022	1	1	1	1	1	1	1	1	1	1	1
hsa00900_Terpenoid backbone biosynthesis	1	1	1	1	1	1	1	1	0.481755	1	1	1	1	1	1	1	1	1	1	1	1	1	1	1	0.107892	1	1	1	1	1	1	1	1	1	1	1	1	1
hsa05224_Breast cancer	0.935483	1	1	1	1	1	1	1	0.500987	1	1	1	1	1	1	1	1	1	1	1	1	1	1	1	1	1	1	1	1	1	1	1	1	1	1	0.807221	1	0.0600405
hsa03018_RNA degradation	0.935483	1	1	1	1	1	1	1	0.510484	1	1	1	1	1	1	1	1	1	1	1	1	1	1	1	1	1	0.911323	1	1	1	1	1	1	1	1	1	1	1
hsa05225_Hepatocellular carcinoma	0.935483	1	1	1	1	1	1	0.918325	0.743852	1	1	1	1	1	1	1	1	1	1	1	1	1	1	1	0.419238	1	1	1	1	1	1	1	1	1	1	1	1	1
hsa05200_Pathways in cancer	0.966093	1	1	1	1	1	1	1	0.807504	1	1	1	0.0720458	1	0.909521	1	1	1	1	1	1	1	1	1	0.138776	1	1	1	1	1	1	1	1	1	1	0.861409	1	1
hsa03020_RNA polymerase	0.935483	1	1	1	1	1	1	1	0.955638	1	1	1	1	1	1	1	1	1	1	1	1	1	1	1	1	1	1	1	1	1	1	1	1	1	1	1	1	1
hsa00100_Steroid biosynthesis	1	1	1	1	1	1	1	1	0.977469	1	1	1	1	1	0.398603	1	1	1	1	1	1	1	1	1	1	1	1	1	1	1	1	1	1	1	1	1	1	1
hsa00970_Aminoacyl-tRNA biosynthesis	1	1	1	1	1	1	1	1	0.977469	1	1	1	1	1	0.148902	1	1	1	1	1	1	1	1	1	1	1	1	1	1	1	1	1	1	1	1	1	1	1
hsa04721_Synaptic vesicle cycle	1	1	1	1	1	1	1	1.02713e-14	1	1	1	1	1	1	1	1	1	1	1	1	1	1	1	1	1	1	1	1	1	1	1	1	1	1	1	1	1	1
hsa04724_Glutamatergic synapse	0.966093	1	1	1	1	1	1	2.96582e-11	1	1	1	1	1	1	1	1	1	1	1	1	1	1	1	1	0.547979	1	1	1	1	1	1	1	1	1	1	1	1	1
hsa04723_Retrograde endocannabinoid signaling	1	1	1	1	1	1	1	5.46992e-11	1	1	1	1	1	1	1	1	1	1	1	1	1	1	1	1	1	1	0.00196674	1	1	1	1	1	1	1	1	1	1	1
hsa04727_GABAergic synapse	1	1	1	1	1	1	1	6.17936e-11	1	1	1	1	1	1	1	1	1	1	1	1	1	1	1	1	0.96264	1	1	1	1	1	1	1	1	1	1	1	1	1
hsa05032_Morphine addiction	1	1	1	1	1	1	1	6.0938e-10	1	1	1	1	1	1	1	1	1	1	1	1	1	1	1	1	0.96264	1	1	1	1	1	1	1	1	1	1	1	1	1
hsa05033_Nicotine addiction	1	1	1	1	1	1	1	4.37147e-09	1	1	1	1	1	1	1	1	1	1	1	1	1	1	1	1	1	1	1	1	1	1	1	1	1	1	1	1	1	1
hsa04728_Dopaminergic synapse	1	1	1	1	1	1	1	1.06199e-07	1	1	1	1	1	1	1	1	1	1	1	1	1	1	1	1	0.745244	1	1	1	1	1	1	1	1	1	1	1	1	1
hsa04921_Oxytocin signaling pathway	1	1	1	1	1	1	1	1.21404e-07	1	1	1	1	1	1	1	1	1	1	1	1	1	1	1	1	1	1	1	1	1	1	1	1	1	1	1	1	1	0.963164
hsa04713_Circadian entrainment	0.966093	1	1	1	1	1	1	8.59225e-07	1	1	1	1	1	1	1	1	1	1	1	1	1	1	1	1	0.200787	1	1	1	1	1	1	1	1	1	1	1	1	0.632716
hsa04720_Long-term potentiation	1	1	1	1	1	1	1	1.047e-05	1	1	1	1	1	1	1	1	1	1	1	1	1	1	1	1	0.96264	1	1	1	1	1	1	1	1	1	1	1	1	1
hsa04725_Cholinergic synapse	1	1	1	1	1	1	1	3.09125e-05	1	1	1	1	1	1	1	1	1	1	1	1	1	1	1	1	1	1	1	1	1	1	1	1	1	1	1	1	1	1
hsa04020_Calcium signaling pathway	1	1	1	1	1	1	1	4.05446e-05	1	1	1	1	1	1	1	1	1	1	1	1	1	1	1	1	0.200787	1	1	1	1	1	1	1	1	1	1	1	1	1
hsa04261_Adrenergic signaling in cardiomyocytes	1	1	0.785887	1	1	0.973875	1	0.000127484	1	1	1	1	1	1	1	1	1	1	1	1	1	1	1	1	0.200787	1	1	1	1	1	1	1	1	1	1	0.807221	1	1
hsa04911_Insulin secretion	1	1	1	1	1	0.973875	1	0.0001876	1	1	1	1	1	1	1	1	1	1	1	1	1	1	1	1	0.708881	1	1	1	1	1	1	1	1	1	1	1	1	1
hsa04730_Long-term depression	1	1	1	1	1	1	1	0.000195653	1	1	1	1	1	1	1	1	1	1	1	1	1	1	1	1	0.821227	1	1	1	1	1	1	1	1	1	1	1	1	1
hsa04360_Axon guidance	0.935483	1	1	0.260166	1	1	1	0.000220659	1	1	1	1	1	1	1	1	1	1	1	1	1	1	1	1	0.281131	1	1	1	1	1	1	1	1	1	1	1	1	1
hsa05010_Alzheimer's disease	1	1	1	1	1	1	1	0.000246749	1	1	1	1	1	1	1	1	1	1	1	1	1	1	1	1	1	1	1.34684e-05	1	1	1	1	1	1	1	1	1	1	1
hsa04144_Endocytosis	1	1	0.229659	1	1	1	1	0.00029656	1	1	1	1	1	1	1	1	1	0.356266	1	1	1	1	1	1	1	1	1	1	1	1	1	1	1	1	1	1	1	1
hsa04010_MAPK signaling pathway	0.935483	1	0.515462	1	1	1	1	0.000670199	1	1	1	1	1	1	0.808822	1	1	0.345802	1	1	1	1	1	1	1	1	1	1	1	1	1	1	1	0.817524	1	1	1	0.00918061
hsa04726_Serotonergic synapse	1	1	1	1	1	1	1	0.000880774	1	1	1	1	1	1	1	1	1	1	1	1	1	1	1	1	1	1	1	1	1	1	1	1	1	1	1	1	1	1
hsa00190_Oxidative phosphorylation	0.935483	1	1	1	1	1	1	0.00102557	1	1	1	1	1	1	1	1	1	1	1	1	1	1	1	1	1	1	5.16729e-09	1	1	1	1	1	1	1	1	1	1	1
hsa04022_cGMP-PKG signaling pathway	1	1	1	1	1	1	1	0.00102557	1	1	1	1	1	1	1	1	1	1	1	1	1	1	1	1	0.200787	1	1	1	1	1	1	1	1	1	1	1	1	0.518344
hsa04024_cAMP signaling pathway	1	1	1	1	1	1	1	0.00141406	1	1	1	1	1	1	1	1	1	1	1	1	1	1	1	1	0.0631762	1	1	1	1	1	1	1	1	1	1	0.857442	1	1
hsa05031_Amphetamine addiction	0.966093	1	1	1	1	1	1	0.00141406	1	1	1	1	1	1	1	1	1	1	1	1	1	1	1	1	0.96264	1	1	1	1	1	1	1	1	1	1	1	1	0.151132
hsa04260_Cardiac muscle contraction	1	1	1	1	1	0.973875	1	0.00164446	1	1	1	1	1	1	1	1	1	1	1	1	1	1	1	1	0.789881	1	0.868941	1	1	1	1	1	1	1	1	1	1	1
hsa04371_Apelin signaling pathway	1	1	1	1	1	1	1	0.00183143	1	1	1	1	1	1	1	1	1	1	1	1	1	1	1	1	0.780686	1	1	1	1	1	1	1	1	1	1	1	1	1
hsa04966_Collecting duct acid secretion	1	1	1	1	1	1	1	0.00249711	1	1	1	1	1	1	1	1	1	1	1	1	1	1	1	1	1	1	1	1	1	1	1	1	1	1	1	1	1	1
hsa05110_Vibrio cholerae infection	1	1	1	1	1	1	1	0.00338172	1	1	1	1	1	1	0.978982	1	1	1	1	1	1	1	1	1	1	1	1	1	1	1	1	1	1	1	1	1	1	1
hsa04925_Aldosterone synthesis and secretion	0.935483	1	1	1	1	1	1	0.0042259	1	1	1	1	1	1	1	1	1	1	1	1	1	1	1	1	1	1	1	1	1	1	1	1	1	1	1	0.857442	1	0.549205
hsa05120_Epithelial cell signaling in Helicobacter pylori infection	1	1	0.980233	1	1	1	1	0.00431152	1	1	1	1	1	1	0.399848	1	1	1	1	1	1	1	1	1	1	1	1	1	1	1	1	1	1	1	1	1	1	0.151132
hsa04080_Neuroactive ligand-receptor interaction	1	1	1	1	1	0.973875	1	0.00498357	1	1	1	1	1	1	1	1	0.0296373	1	1	1	1	1	1	1	0.655011	1	1	1	1	1	1	1	1	1	1	1	1	1
hsa04924_Renin secretion	1	1	1	1	1	1	1	0.00593363	1	1	1	1	1	1	1	1	1	1	1	1	1	1	1	1	0.957588	1	1	1	1	1	1	1	1	1	1	1	1	1
hsa04970_Salivary secretion	1	1	1	1	1	1	1	0.00608113	1	1	1	1	1	1	1	1	1	1	1	1	1	1	1	1	0.162275	1	1	1	1	1	1	1	1	1	1	0.857442	1	1
hsa04912_GnRH signaling pathway	1	1	1	1	1	1	1	0.00936598	1	1	1	1	1	1	1	1	1	1	1	1	1	1	1	1	1	1	1	1	1	1	1	1	1	1	1	1	1	0.608746
hsa04070_Phosphatidylinositol signaling system	0.966093	1	1	1	1	1	1	0.0111474	1	1	1	1	1	1	1	1	1	1	1	1	1	1	1	1	0.37249	1	1	1	1	1	1	1	1	1	1	1	1	1
hsa04540_Gap junction	1	1	1	1	1	1	1	0.0171612	1	1	1	1	1	1	1	1	1	1	1	1	1	1	1	1	0.708881	1	1	1	1	1	1	1	1	1	1	1	1	1
hsa04012_ErbB signaling pathway	1	1	1	1	1	1	1	0.0191853	1	1	1	1	1	1	1	1	1	1	1	1	1	1	1	1	0.957588	1	1	1	1	1	1	1	1	1	1	1	1	0.237562
hsa04742_Taste transduction	1	1	1	1	1	0.973875	1	0.0191853	1	1	1	1	1	1	1	1	1	1	1	1	1	1	1	1	1	1	0.82711	1	1	1	1	1	1	1	1	1	1	1
hsa05014_Amyotrophic lateral sclerosis (ALS)	1	1	1	1	1	1	1	0.0329216	1	1	1	1	1	1	1	1	1	0.356266	1	1	1	1	1	1	0.745244	1	0.82711	1	1	1	1	1	1	1	1	1	1	1
hsa04930_Type II diabetes mellitus	1	1	1	1	1	1	1	0.0397488	1	1	1	1	1	1	1	1	1	0.55028	1	1	1	1	1	1	0.96264	1	1	1	1	1	1	1	1	1	1	1	1	0.0709184
hsa04071_Sphingolipid signaling pathway	0.935483	1	1	1	1	1	1	0.0456124	1	1	1	1	1	1	1	1	1	0.341909	1	1	1	1	1	1	0.784255	1	1	1	1	1	1	1	1	1	1	1	1	1
hsa04750_Inflammatory mediator regulation of TRP channels	1	1	0.477502	1	1	1	1	0.071977	1	1	1	1	1	1	1	1	1	1	1	1	1	1	1	1	1	1	0.349942	1	1	1	1	1	1	1	1	1	1	1
hsa04926_Relaxin signaling pathway	1	1	0.864686	1	1	1	1	0.0735227	1	1	1	1	0.368624	1	1	1	1	1	1	1	1	1	1	1	0.745244	1	1	1	1	1	1	1	1	1	1	1	1	0.401195
hsa04270_Vascular smooth muscle contraction	1	1	1	1	1	1	1	0.0778683	1	1	1	1	1	1	0.909521	1	1	1	1	1	1	1	1	1	1	1	0.739022	1	1	1	1	1	1	1	1	1	1	1
hsa00220_Arginine biosynthesis	1	1	1	1	1	1	1	0.0869092	1	1	1	1	1	1	1	1	1	1	1	1	1	1	1	1	0.821227	1	1	1	1	1	1	1	1	1	1	1	1	1
hsa04310_Wnt signaling pathway	0.691066	1	1	1	1	1	1	0.0869092	1	1	1	1	1	1	1	1	1	1	1	1	1	1	1	1	1	1	1	1	1	1	1	1	1	1	1	1	1	0.90771
hsa04915_Estrogen signaling pathway	1	1	0.5698	1	1	1	1	0.0983728	1	1	1	1	1	1	1	1	1	1	1	1	1	1	1	1	1	1	1	1	1	1	1	1	1	1	1	1	1	0.268554
hsa04660_T cell receptor signaling pathway	1	1	0.0090408	1	1	1	1	0.100671	1	1	1	1	1	1	0.808822	1	1	1	1	1	1	1	1	1	1	1	1	1	1	1	1	1	1	1	1	1	1	0.0879684
hsa04971_Gastric acid secretion	1	1	1	1	1	1	1	0.100671	1	1	1	1	1	1	1	1	1	1	1	1	1	1	1	1	0.782939	1	1	1	1	1	1	1	1	1	1	0.436467	1	1
hsa04972_Pancreatic secretion	1	1	1	1	1	1	1	0.116883	1	1	1	1	1	1	1	1	1	1	1	1	1	1	1	1	0.96264	1	1	1	1	1	1	1	1	1	1	1	1	1
hsa04916_Melanogenesis	0.935483	1	1	1	1	1	1	0.121712	1	1	1	1	1	1	1	1	1	1	1	1	1	1	1	1	1	1	1	1	1	1	1	1	1	1	1	0.952381	1	1
hsa04014_Ras signaling pathway	0.935483	1	1	1	1	1	1	0.125051	1	1	1	1	0.134085	1	1	1	1	1	1	1	1	1	1	1	0.794505	1	1	1	1	1	1	1	1	1	1	1	1	1
hsa05034_Alcoholism	0.867654	1	1	1	1	1	1	0.129542	1	1	1	1	1	1	1	1	0.922992	1	1	1	1	1	1	1	0.879919	1	1	1	1	1	1	1	1	1	1	1	1	1
hsa05030_Cocaine addiction	0.867654	1	1	1	1	1	1	0.145605	1	1	1	1	1	1	1	1	1	1	1	1	1	1	1	1	0.417311	1	1	1	1	1	1	1	1	1	1	1	1	1
hsa05230_Central carbon metabolism in cancer	0.938923	1	1	1	1	1	1	0.145605	1	1	1	1	1	1	0.149058	1	1	1	1	1	1	1	1	1	0.957588	1	1	1	1	1	1	1	1	1	1	1	1	1
hsa04962_Vasopressin-regulated water reabsorption	0.935483	1	1	1	1	1	1	0.181374	1	1	1	1	1	1	1	1	1	1	1	1	1	1	1	1	1	1	1	1	1	1	1	1	1	1	1	1	1	1
hsa05012_Parkinson's disease	1	1	1	1	1	1	1	0.181374	1	1	1	1	1	1	1	1	1	1	1	1	1	1	1	1	1	1	2.31686e-06	1	1	1	1	1	1	1	1	1	1	1
hsa04072_Phospholipase D signaling pathway	1	1	1	1	1	0.973875	1	0.19219	1	1	1	1	1	1	1	1	1	1	1	1	1	1	1	1	0.159535	1	1	1	1	1	1	1	1	1	1	1	1	1
hsa04810_Regulation of actin cytoskeleton	1	1	0.646401	1	1	1	1	0.19219	1	1	1	1	1	1	0.320851	1	1	0.0602981	1	1	1	1	1	1	1	1	1	1	1	1	1	1	1	1	1	1	1	1
hsa00061_Fatty acid biosynthesis	1	1	0.598285	1	1	1	1	0.194465	1	1	1	1	1	1	1	1	1	1	1	1	1	1	1	1	1	1	1	1	1	1	1	1	1	1	1	1	1	1
hsa04390_Hippo signaling pathway	0.966093	1	1	1	1	1	1	0.211366	1	1	1	1	1	1	1	1	1	1	1	1	1	1	1	1	0.368633	1	1	1	1	1	1	1	1	1	1	1	1	1
hsa04066_HIF-1 signaling pathway	1	1	1	1	1	1	1	0.21314	1	1	1	1	1	1	0.000721104	1	1	1	1	1	1	1	1	1	1	1	1	1	1	1	1	1	1	1	1	1	1	1
hsa04961_Endocrine and other factor-regulated calcium reabsorption	0.963654	1	0.94409	1	1	1	1	0.234569	1	1	1	1	1	1	1	1	1	1	1	1	1	1	1	1	0.971422	1	1	1	1	1	1	1	1	1	1	1	1	1
hsa05016_Huntington's disease	1	1	1	1	1	1	0.00888718	0.234569	1	1	1	1	1	1	1	1	1	1	1	1	1	1	1	1	1	1	1.34684e-05	1	1	1	1	1	1	1	1	1	1	1
hsa00471_D-Glutamine and D-glutamate metabolism	1	1	1	1	1	1	1	0.259387	1	1	1	1	1	1	1	1	1	1	1	1	1	1	1	1	0.200787	1	1	1	1	1	1	1	1	1	1	1	1	1
hsa04722_Neurotrophin signaling pathway	1	1	0.65065	1	1	1	1	0.259387	1	1	1	1	1	1	0.909521	1	1	0.356266	1	1	1	1	1	1	0.623224	1	1	1	1	1	1	1	1	1	1	1	1	1
hsa00562_Inositol phosphate metabolism	0.935483	1	1	1	1	1	1	0.26329	1	1	1	1	1	1	1	1	1	1	1	1	1	1	1	1	0.30187	1	1	1	1	1	1	1	1	1	1	1	1	1
hsa04062_Chemokine signaling pathway	1	1	0.00047135	1	1	1	1	0.26329	1	1	0.689766	1	1	1	0.0160687	1	1	0.06145	1	1	1	1	1	1	1	1	1	1	1	1	1	1	1	1	1	1	1	1
hsa04370_VEGF signaling pathway	0.966093	1	0.473625	1	1	1	1	0.26329	1	1	1	1	1	1	0.65739	1	1	1	1	1	1	1	1	1	1	1	1	1	1	1	1	1	1	1	1	1	1	1
hsa00250_Alanine, aspartate and glutamate metabolism	1	1	1	1	1	1	1	0.280073	1	1	1	1	1	1	0.794475	1	1	1	1	1	1	1	1	1	0.782939	1	1	1	1	1	1	1	1	1	1	1	1	1
hsa05231_Choline metabolism in cancer	1	1	1	1	1	0.973875	1	0.292724	1	1	1	1	1	1	1	1	1	1	1	1	1	1	1	1	0.623224	1	1	1	1	1	1	1	1	1	1	1	1	0.644094
hsa04150_mTOR signaling pathway	0.966093	1	1	1	1	1	1	0.315897	1	1	1	1	1	1	0.169057	1	1	0.443432	1	1	1	1	1	1	1	1	1	1	1	1	1	1	1	1	1	1	1	1
hsa00072_Synthesis and degradation of ketone bodies	1	1	1	1	1	1	1	0.321313	1	1	1	1	1	1	1	1	1	1	1	1	1	1	1	1	1	1	0.621264	1	1	1	1	1	1	1	1	1	1	1
hsa00564_Glycerophospholipid metabolism	1	1	1	1	1	1	1	0.339315	1	1	1	1	1	1	1	1	1	1	1	1	1	1	1	1	0.780686	1	1	1	1	1	1	1	1	1	1	1	1	1
hsa04922_Glucagon signaling pathway	0.935483	1	1	1	1	1	1	0.339315	1	1	1	1	1	1	1	1	1	1	1	1	1	1	1	1	1	1	1	1	1	1	1	1	1	1	1	1	1	1
hsa05142_Chagas disease (American trypanosomiasis)	1	1	0.0124705	1	1	1	1	0.339315	1	1	1	1	1	1	0.429927	1	1	0.356266	1	1	1	1	1	1	1	1	1	1	1	1	1	1	1	1	1	1	1	0.272988
hsa05211_Renal cell carcinoma	1	1	1	1	1	1	1	0.353673	1	1	1	1	0.654106	1	0.808822	1	1	1	1	1	1	1	1	1	0.971422	1	1	1	1	1	1	1	1	1	1	1	1	1
hsa00534_Glycosaminoglycan biosynthesis - heparan sulfate / heparin	0.935483	1	1	1	1	1	1	0.375534	1	1	1	1	1	1	1	1	1	1	1	0.572644	1	1	1	1	1	1	1	1	1	1	1	1	1	1	1	1	1	1
hsa04015_Rap1 signaling pathway	0.966093	1	1	1	1	1	1	0.380761	1	1	1	1	0.248269	1	1	1	1	0.430557	1	1	1	1	1	1	0.368633	1	1	1	1	1	1	1	1	1	1	1	1	1
hsa05412_Arrhythmogenic right ventricular cardiomyopathy (ARVC)	1	1	1	1	1	1	1	0.394739	1	1	0.689766	1	1	1	1	1	1	1	1	1	1	1	1	1	1	1	1	1	1	1	1	1	1	1	1	1	1	1
hsa04910_Insulin signaling pathway	1	1	1	1	1	1	1	0.402499	1	1	1	1	1	1	0.808822	1	1	1	1	1	1	1	1	1	1	1	1	1	1	1	1	1	1	1	1	1	1	0.437375
hsa04740_Olfactory transduction	1	1	1	1	1	1	1	0.410212	1	1	1	1	1	1	1	1	5.15767e-18	1	1	1	1	1	1	1	1	1	1	1	1	1	1	1	1	1	1	1	1	1
hsa05132_Salmonella infection	1	1	0.0325343	1	1	1	1	0.410212	1	1	1	1	1	1	0.00239388	1	1	0.535779	1	1	1	1	1	1	1	1	1	1	1	1	1	1	1	1	1	1	1	0.548301
hsa05414_Dilated cardiomyopathy (DCM)	1	1	0.638597	1	1	1	1	0.430553	1	1	0.689766	1	1	1	1	1	1	1	1	1	1	1	1	1	0.96264	1	1	1	1	1	1	1	1	1	1	1	1	1
hsa00650_Butanoate metabolism	1	1	1	1	0.160745	1	1	0.44414	1	1	1	1	1	1	1	1	1	1	1	1	1	1	1	1	0.96264	1	0.0293531	1	1	1	1	1	1	1	1	1	1	1
hsa04145_Phagosome	1	1	0.106508	1	1	1	1	0.44414	1	1	1	1	1	1	1	1	1	1.27218e-10	1	1	1	1	1	1	1	1	1	1	1	1	1	1	1	1	1	1	1	1
hsa05130_Pathogenic Escherichia coli infection	1	1	1	1	1	1	1	0.49102	1	1	1	1	1	1	0.53834	1	1	0.356266	1	1	1	1	1	1	1	1	1	1	1	1	1	1	1	1	1	1	1	1
hsa05323_Rheumatoid arthritis	1	1	0.0508034	1	1	1	1	0.506179	1	1	1	1	1	1	3.66548e-05	1	1	0.0708568	1	1	1	1	1	1	1	1	1	1	1	1	1	1	1	1	1	1	1	0.237562
hsa05205_Proteoglycans in cancer	0.935483	1	0.980233	1	1	1	1	0.519299	1	1	1	1	1	1	0.72211	1	1	1	1	1	1	1	1	1	1	1	1	1	1	1	1	1	1	1	1	1	1	1
hsa04142_Lysosome	1	1	0.128877	1	1	1	1	0.528665	1	1	1	1	1	1	1	1	1	0.0846181	1	0.278798	1	1	1	1	1	1	1	1	1	1	1	1	1	1	1	1	1	1
hsa04611_Platelet activation	1	1	0.515462	1	1	1	1	0.528665	1	1	1	1	1	1	1	1	1	0.0846181	1	1	1	1	1	1	1	1	0.190723	1	1	1	1	1	1	1	1	1	1	1
hsa00604_Glycosphingolipid biosynthesis - ganglio series	1	1	1	1	1	1	1	0.565041	1	1	1	1	1	1	1	1	1	1	1	1	1	1	1	1	1	1	1	1	1	1	1	1	1	1	1	1	1	1
hsa04917_Prolactin signaling pathway	0.935483	1	1	1	1	0.973875	1	0.565041	1	1	1	1	1	1	1	1	1	1	1	1	1	1	1	1	1	1	1	1	1	1	1	1	1	1	1	1	1	0.504662
hsa04923_Regulation of lipolysis in adipocytes	1	1	1	1	1	1	1	0.576616	1	1	1	1	1	1	1	1	1	1	1	1	1	1	1	1	0.27017	1	1	1	1	1	1	1	1	1	1	1	1	0.399038
hsa04666_Fc gamma R-mediated phagocytosis	0.935483	1	0.615986	1	1	1	1	0.595636	1	1	1	1	1	1	1	1	1	0.0846181	1	1	1	1	1	1	1	1	1	1	1	1	1	1	1	1	1	1	1	1
hsa00515_Mannose type O-glycan biosynthesis	0.935483	1	1	1	1	1	1	0.596306	1	1	1	1	1	1	1	1	1	1	1	0.439424	1	1	1	1	1	1	1	1	1	1	1	1	1	1	1	1	1	1
hsa04662_B cell receptor signaling pathway	1	1	0.128877	1	1	0.973875	1	0.615013	1	1	1	1	1	1	0.429927	1	1	0.428159	1	1	1	1	1	1	1	1	1	1	1	1	1	1	1	1	1	1	1	0.506851
hsa00620_Pyruvate metabolism	1	1	1	1	1	0.973875	1	0.637252	1	1	1	1	1	1	0.84541	1	1	1	1	1	1	1	1	1	0.544301	1	1	1	1	1	1	1	1	1	1	1	1	1
hsa04136_Autophagy - other	0.935483	1	1	1	1	1	1	0.637252	1	1	1	1	1	1	1	1	1	1	1	1	1	1	1	1	1	1	1	1	1	1	1	1	1	1	1	1	1	1
hsa04919_Thyroid hormone signaling pathway	0.935483	1	1	1	1	1	1	0.637252	1	1	1	1	1	1	0.909521	1	1	1	1	1	1	1	1	1	0.162275	1	1	1	1	1	1	1	1	1	1	1	1	1
hsa04932_Non-alcoholic fatty liver disease (NAFLD)	0.935483	1	1	1	1	1	1	0.637252	1	1	1	1	1	1	0.53834	1	1	1	1	1	1	1	1	1	1	1	0.000694902	1	1	1	1	1	1	1	1	1	1	0.45364
hsa04964_Proximal tubule bicarbonate reclamation	1	1	1	1	1	1	1	0.637252	1	1	1	1	1	1	1	1	1	1	1	1	1	1	1	1	0.107892	1	1	1	1	1	1	1	1	1	1	1	1	1
hsa04530_Tight junction	1	1	1	1	1	1	1	0.691454	1	1	1	1	1	1	1	1	1	0.609987	1	1	1	1	1	1	1	1	1	1	1	1	1	1	1	1	1	1	1	1
hsa05100_Bacterial invasion of epithelial cells	1	1	0.94409	1	1	1	1	0.7212	1	1	1	1	1	1	0.111373	1	1	1	1	1	1	1	1	1	1	1	1	1	1	1	1	1	1	1	1	1	1	1
hsa05213_Endometrial cancer	0.966093	1	1	1	1	1	1	0.722938	1	1	1	1	1	1	1	1	1	1	1	1	1	1	1	1	1	1	1	1	1	1	1	1	1	1	1	1	1	0.437375
hsa04130_SNARE interactions in vesicular transport	1	1	0.826334	1	1	1	1	0.787411	1	1	1	1	1	1	1	1	1	1	1	1	1	1	1	1	1	1	0.349942	1	1	1	1	1	1	1	1	1	1	1
hsa02010_ABC transporters	1	1	1	1	1	0.973875	1	0.809704	1	1	1	1	1	1	1	1	1	1	1	1	1	1	1	1	1	1	1	1	1	1	1	1	1	1	1	1	1	1
hsa00601_Glycosphingolipid biosynthesis - lacto and neolacto series	1	1	1	1	1	0.973875	1	0.85429	1	1	1	1	1	1	1	1	1	1	1	1	1	1	1	1	1	1	1	1	1	1	1	1	1	1	1	1	1	1
hsa05131_Shigellosis	1	1	0.866634	1	1	1	1	0.86301	1	1	1	1	1	1	9.64319e-05	1	1	0.108528	1	1	1	1	1	1	1	1	1	1	1	1	1	1	1	1	1	1	1	1
hsa05167_Kaposi's sarcoma-associated herpesvirus infection	1	1	0.246845	1	1	1	1	0.863671	1	1	1	1	1	1	0.121983	1	1	0.0399953	1	1	1	1	1	1	1	1	1	1	1	1	1	1	1	1	1	1	0.297228	0.272988
hsa00430_Taurine and hypotaurine metabolism	1	1	0.933643	1	1	1	1	0.869224	1	1	1	1	1	1	1	1	1	1	1	1	1	1	1	1	1	1	1	1	1	1	1	1	1	1	1	1	1	1
hsa05410_Hypertrophic cardiomyopathy (HCM)	1	1	0.866634	1	1	1	1	0.886667	1	1	0.689766	1	0.803855	1	0.562787	1	1	1	1	1	1	1	1	1	1	1	1	1	1	1	1	1	1	1	1	1	1	1
hsa04140_Autophagy - animal	0.935483	1	1	1	1	0.973875	1	0.895263	1	1	1	1	1	1	1	1	1	0.0634169	1	1	1	1	1	1	1	1	1	1	1	1	1	1	1	1	1	1	1	0.838929
hsa04960_Aldosterone-regulated sodium reabsorption	1	1	1	1	1	0.973875	1	0.895263	1	1	1	1	1	1	1	1	1	1	1	1	1	1	1	1	0.0631762	1	1	1	1	1	1	1	1	1	1	1	1	1
hsa04664_Fc epsilon RI signaling pathway	1	1	1	1	1	1	1	0.903973	1	1	1	1	1	1	1	1	1	0.0569433	1	1	1	1	1	1	1	1	1	1	1	1	1	1	1	1	1	1	1	1
hsa00020_Citrate cycle (TCA cycle)	1	1	1	1	1	1	1	0.913154	1	1	1	1	1	1	1	1	1	1	1	1	1	1	1	1	1	1	0.0439214	1	1	1	1	1	1	1	1	1	1	1
hsa00290_Valine, leucine and isoleucine biosynthesis	1	1	1	1	0.723389	1	1	0.913154	1	1	1	1	1	1	1	1	1	1	1	1	1	1	1	1	1	1	1	1	1	1	1	1	1	1	1	1	1	1
hsa00400_Phenylalanine, tyrosine and tryptophan biosynthesis	1	1	0.980233	1	1	1	1	0.913154	1	1	1	1	1	1	1	1	1	0.690756	1	1	1	1	1	1	1	1	1	1	1	1	1	1	1	1	1	1	1	1
hsa00052_Galactose metabolism	1	1	0.65065	1	1	1	1	0.957406	1	1	1	1	1	1	0.7082	1	1	1	1	1	1	1	1	1	1	1	1	1	1	1	1	1	1	1	1	1	1	1
hsa00010_Glycolysis / Gluconeogenesis	1	1	1	1	1	0.973875	1	1	1	1	1	1	1	1	0.169057	1	1	1	1	1	1	1	1	1	1	1	1	1	1	1	1	1	1	1	1	1	1	1
hsa00030_Pentose phosphate pathway	0.935483	1	1	1	1	1	1	1	1	1	1	1	1	1	1	1	1	1	1	1	1	1	1	1	1	1	1	1	1	1	1	1	1	1	1	1	1	1
hsa00040_Pentose and glucuronate interconversions	1	1	0.933643	1	1	1	1	1	1	1	1	1	1	1	1	1	1	0.7524	1	1	1	1	1	1	1	1	1	1	1	1	1	1	1	1	1	1	1	1
hsa00051_Fructose and mannose metabolism	1	1	0.739605	1	1	1	1	1	1	1	1	1	1	1	0.25543	1	1	1	1	1	1	1	1	1	1	1	1	1	1	1	1	1	1	1	1	1	1	1
hsa00053_Ascorbate and aldarate metabolism	1	1	1	1	1	1	1	1	1	1	1	1	1	1	0.909521	1	1	1	1	1	1	1	1	1	1	1	1	1	1	1	1	1	1	1	1	1	1	1
hsa00062_Fatty acid elongation	0.867654	1	1	1	0.0581428	0.973875	1	1	1	1	1	1	1	1	1	1	1	1	1	1	1	1	1	1	1	1	1	1	1	1	1	1	1	1	1	1	1	1
hsa00071_Fatty acid degradation	0.935483	1	1	1	1	1	1	1	1	1	1	1	1	1	1	1	1	0.959653	1	1	1	1	1	1	1	1	1	1	1	1	1	1	1	1	1	1	1	1
hsa00120_Primary bile acid biosynthesis	1	1	0.826334	1	1	1	1	1	1	1	1	1	1	1	1	1	1	1	1	1	1	1	1	1	1	1	1	1	1	1	1	1	1	1	1	1	1	1
hsa00130_Ubiquinone and other terpenoid-quinone biosynthesis	1	1	0.933643	1	1	1	1	1	1	1	1	1	1	1	1	1	1	1	1	1	1	1	1	1	1	1	1	1	1	1	1	1	1	1	1	1	1	1
hsa00140_Steroid hormone biosynthesis	1	1	1	1	1	1	1	1	1	1	1	1	1	1	1	1	1	1	1	1	1	1	1	1	1	1	1	1	1	1	1	1	1	0.793208	1	1	1	0.978671
hsa00232_Caffeine metabolism	1	1	1	1	1	1	1	1	1	1	1	1	1	1	1	1	1	1	1	1	1	1	1	1	1	1	1	1	1	1	1	1	1	1	1	1	1	1
hsa00260_Glycine, serine and threonine metabolism	0.935483	1	1	1	1	1	1	1	1	1	1	1	1	1	1	1	1	1	1	1	1	1	1	1	0.0631762	1	1	1	1	1	1	1	1	1	1	1	1	1
hsa00270_Cysteine and methionine metabolism	1	1	1	1	1	1	1	1	1	1	1	1	1	1	0.909521	1	1	1	1	1	1	1	1	1	1	1	1	1	1	1	1	1	1	1	1	1	1	1
hsa00280_Valine, leucine and isoleucine degradation	1	1	1	1	1	1	1	1	1	1	1	1	1	1	1	1	1	1	1	1	1	1	1	1	0.200787	1	0.0176535	1	1	1	1	1	1	1	1	1	1	1
hsa00330_Arginine and proline metabolism	0.935483	1	1	1	1	1	1	1	1	1	1	1	1	1	0.909521	1	1	1	1	1	1	1	1	1	0.37249	1	1	1	1	1	1	1	1	1	1	1	1	1
hsa00340_Histidine metabolism	0.935483	1	1	1	1	0.973875	1	1	1	1	1	1	1	1	1	1	1	1	1	1	1	1	1	0.528024	0.957588	1	1	1	1	1	1	1	1	1	1	1	1	1
hsa00350_Tyrosine metabolism	1	1	1	1	1	0.973875	1	1	1	1	1	1	1	1	1	1	1	0.731476	1	1	1	0.591692	1	1	1	1	1	1	1	1	1	1	1	0.793208	1	1	1	1
hsa00360_Phenylalanine metabolism	1	1	1	1	1	0.973875	1	1	1	1	1	1	1	1	1	1	1	1	1	1	1	1	1	1	1	1	1	1	1	1	1	1	1	1	1	1	1	1
hsa00380_Tryptophan metabolism	1	1	0.99203	1	1	1	1	1	1	1	1	1	1	1	1	1	1	1	1	1	1	1	1	1	0.879919	1	1	1	1	1	1	1	1	1	1	1	1	1
hsa00410_beta-Alanine metabolism	0.966093	1	1	1	1	1	1	1	1	1	1	1	1	1	0.72211	1	1	1	1	1	1	1	1	1	0.37249	1	1	1	1	1	1	1	1	1	1	1	1	1
hsa00440_Phosphonate and phosphinate metabolism	0.935483	1	1	1	1	1	1	1	1	1	1	1	1	1	1	1	1	1	1	1	1	1	1	1	1	1	1	1	1	1	1	1	1	1	1	1	1	1
hsa00450_Selenocompound metabolism	1	1	1	1	1	1	1	1	1	1	1	1	1	1	1	1	1	1	1	1	1	1	1	1	1	1	1	1	1	1	1	1	1	1	1	1	1	1
hsa00472_D-Arginine and D-ornithine metabolism	1	1	1	1	1	1	1	1	1	1	1	1	1	1	1	1	1	1	1	1	1	1	1	1	0.397388	1	1	1	1	1	1	1	1	1	1	1	1	1
hsa00480_Glutathione metabolism	1	1	0.25517	1	1	1	1	1	1	1	1	1	1	1	1	1	1	1	1	1	1	1	1	1	0.745244	1	1	1	1	1	1	1	1	1	1	1	1	1
hsa00500_Starch and sucrose metabolism	1	1	1	1	1	1	1	1	1	1	1	1	1	1	0.252172	1	1	1	1	1	1	1	1	1	1	1	1	1	1	1	1	1	1	0.147682	1	1	1	1
hsa00510_N-Glycan biosynthesis	1	1	1	1	0.0219486	1	1	1	1	1	1	1	1	1	1	1	1	1	1	0.439424	1	1	1	1	1	1	1	1	1	1	1	1	1	1	1	1	1	1
hsa00511_Other glycan degradation	1	1	0.347005	1	1	1	1	1	1	1	1	1	1	1	1	1	1	1	1	1	1	1	1	1	1	1	1	1	1	1	1	1	1	1	1	1	1	1
hsa00512_Mucin type O-glycan biosynthesis	1	1	0.933643	1	1	1	1	1	1	1	1	1	1	1	1	1	1	1	1	1	1	1	1	0.528024	1	1	1	1	1	1	1	1	1	1	1	1	1	1
hsa00514_Other types of O-glycan biosynthesis	1	1	0.65065	1	1	1	1	1	1	1	1	1	1	1	1	1	1	1	1	0.439424	1	1	1	1	1	1	1	1	1	1	1	1	1	1	1	1	1	1
hsa00520_Amino sugar and nucleotide sugar metabolism	1	1	0.65065	1	1	0.990364	1	1	1	1	1	1	1	1	0.173408	1	1	1	1	1	1	1	1	1	1	1	1	1	1	1	1	1	1	1	1	1	1	1
hsa00524_Neomycin, kanamycin and gentamicin biosynthesis	1	1	1	1	1	1	1	1	1	1	1	1	1	1	0.53834	1	1	1	1	1	1	1	1	1	1	1	1	1	1	1	1	1	1	0.793208	1	1	1	1
hsa00531_Glycosaminoglycan degradation	1	1	0.866634	1	1	1	1	1	1	1	1	1	1	1	1	1	1	1	1	0.777154	1	1	1	1	1	1	1	1	1	1	1	1	1	1	1	1	1	1
hsa00532_Glycosaminoglycan biosynthesis - chondroitin sulfate / dermatan sulfate	0.935483	1	1	1	1	1	1	1	1	1	1	1	1	1	1	1	1	1	1	1	1	1	1	1	1	1	1	1	1	1	1	1	1	1	1	1	1	1
hsa00533_Glycosaminoglycan biosynthesis - keratan sulfate	1	1	1	1	1	1	1	1	1	1	1	1	1	1	1	1	1	1	1	1	1	0.239	1	1	1	1	1	1	1	1	1	1	1	1	1	1	1	1
hsa00561_Glycerolipid metabolism	1	1	1	1	1	1	1	1	1	1	1	1	1	1	0.72211	1	1	1	1	1	1	1	1	1	0.623224	1	1	1	1	1	1	1	1	1	1	1	1	1
hsa00563_Glycosylphosphatidylinositol (GPI)-anchor biosynthesis	1	1	1	1	1	1	1	1	1	1	1	1	1	1	1	1	1	1	1	0.00184016	1	1	1	1	1	1	1	1	1	1	1	1	1	1	1	1	1	0.708472
hsa00565_Ether lipid metabolism	1	1	1	1	1	1	1	1	1	1	1	1	1	1	1	1	1	1	1	1	1	1	1	1	1	1	1	1	1	1	1	1	1	1	1	1	1	1
hsa00590_Arachidonic acid metabolism	1	1	0.68291	1	1	1	1	1	1	1	1	1	1	1	1	1	1	0.443432	1	1	1	1	1	1	1	1	1	1	1	1	1	1	1	1	1	1	1	1
hsa00591_Linoleic acid metabolism	1	1	1	1	1	1	1	1	1	1	1	1	1	1	1	1	1	1	1	1	1	1	1	1	1	1	1	1	1	1	1	1	1	1	1	1	1	1
hsa00592_alpha-Linolenic acid metabolism	1	1	0.951088	1	1	1	1	1	1	1	1	1	1	1	1	1	1	1	1	1	1	1	1	1	1	1	1	1	1	1	1	1	1	1	1	1	1	1
hsa00600_Sphingolipid metabolism	0.935483	1	1	1	1	1	1	1	1	1	1	1	1	1	1	1	1	1	1	1	1	1	1	1	1	1	1	1	1	1	1	1	1	1	1	1	1	1
hsa00603_Glycosphingolipid biosynthesis - globo and isoglobo series	1	1	0.648862	1	1	0.973875	1	1	1	1	1	1	1	1	1	1	1	1	1	1	1	1	1	1	1	1	1	1	1	1	1	1	1	1	1	1	1	1
hsa00630_Glyoxylate and dicarboxylate metabolism	1	1	1	1	1	1	1	1	1	1	1	1	1	1	1	1	1	1	1	1	1	1	1	1	1	1	0.20599	1	1	1	1	1	1	1	1	1	1	1
hsa00640_Propanoate metabolism	1	1	1	1	1	1	1	1	1	1	1	1	1	1	1	1	1	1	1	1	1	1	1	1	0.37249	1	0.0625103	1	1	1	1	1	1	1	1	1	1	1
hsa00730_Thiamine metabolism	1	1	1	1	1	1	1	1	1	1	1	1	1	1	1	1	1	1	1	1	1	1	1	1	1	1	1	1	1	1	1	1	1	1	1	1	1	1
hsa00740_Riboflavin metabolism	1	1	0.703184	1	1	1	1	1	1	1	1	1	1	1	1	1	1	1	1	1	1	1	1	1	1	1	1	1	1	1	1	1	1	0.823463	1	1	1	1
hsa00750_Vitamin B6 metabolism	1	1	1	1	1	1	1	1	1	1	1	1	1	1	1	1	1	1	1	1	1	1	1	1	0.248707	1	1	1	1	1	1	1	1	0.793208	1	1	1	1
hsa00760_Nicotinate and nicotinamide metabolism	1	1	1	1	1	1	1	1	1	1	1	1	1	1	1	1	1	1	1	1	1	1	1	1	1	1	1	1	1	1	1	1	1	0.621397	1	1	1	0.753562
hsa00770_Pantothenate and CoA biosynthesis	1	1	1	1	1	1	1	1	1	1	1	1	1	1	1	1	1	0.729368	1	1	1	1	1	1	1	1	1	1	1	1	1	1	1	1	1	1	1	1
hsa00780_Biotin metabolism	1	1	1	1	1	1	1	1	1	1	1	1	1	1	1	1	1	1	1	1	1	1	1	1	1	1	1	1	1	1	1	1	1	1	1	1	1	1
hsa00785_Lipoic acid metabolism	1	1	1	1	1	1	1	1	1	1	1	1	1	1	1	1	1	1	1	1	1	1	1	1	1	1	1	1	1	1	1	1	1	1	1	1	1	1
hsa00790_Folate biosynthesis	1	1	1	1	1	1	1	1	1	1	1	1	1	1	1	1	1	1	1	1	1	1	1	1	1	1	1	1	1	1	1	1	1	1	1	1	1	1
hsa00830_Retinol metabolism	1	1	1	1	1	1	1	1	1	1	1	1	1	1	1	1	1	1	1	1	1	1	1	1	1	1	1	1	1	1	1	1	1	0.236913	1	1	1	1
hsa00860_Porphyrin and chlorophyll metabolism	1	1	0.645898	1	1	1	1	1	1	1	1	1	1	1	1	1	1	0.553536	1	1	1	1	1	1	1	1	1	1	1	1	1	1	1	1	1	1	1	1
hsa00910_Nitrogen metabolism	1	1	1	1	1	1	1	1	1	1	1	1	1	1	0.320851	1	1	1	1	1	1	1	1	1	0.745244	1	1	1	1	1	1	1	1	1	1	1	1	1
hsa00920_Sulfur metabolism	1	1	1	1	1	1	1	1	1	1	1	1	1	1	1	1	1	1	1	1	1	1	1	1	1	1	1	1	1	1	1	1	1	1	1	1	1	1
hsa00980_Metabolism of xenobiotics by cytochrome P450	1	1	0.490774	1	1	1	1	1	1	1	1	1	1	1	1	1	1	0.46232	1	1	1	1	1	1	0.821227	1	1	1	1	1	1	1	1	1	1	1	1	1
hsa00982_Drug metabolism - cytochrome P450	1	1	0.866634	1	1	1	1	1	1	1	1	1	1	1	1	1	1	0.411301	1	1	1	1	1	1	0.506595	1	1	1	1	1	1	1	1	0.817524	1	1	1	1
hsa00983_Drug metabolism - other enzymes	1	1	1	1	1	1	1	1	1	1	1	1	1	1	1	1	1	1	1	1	1	1	1	1	1	1	1	1	1	1	1	1	1	1	1	1	1	1
hsa01040_Biosynthesis of unsaturated fatty acids	1	1	1	1	1	0.973875	1	1	1	1	1	1	1	1	1	1	1	1	1	1	1	1	1	1	1	1	1	1	1	1	1	1	1	1	1	1	1	1
hsa03008_Ribosome biogenesis in eukaryotes	1	1	1	1	1	1	1	1	1	1	1	1	1	1	1	1	1	1	1	1	1	1	1	1	1	1	1	1	1	1	1	1	1	1	1	1	1	1
hsa03010_Ribosome	1	1	1	0.367955	5.56978e-06	1	1	1	1	1	1	1	1	1	1	1	1	1	1	0.224755	1	1	1	1	1	1	0.739022	1	1	1	1	1	1	1	1	1	1	1
hsa03015_mRNA surveillance pathway	0.483205	1	1	1	1	1	1	1	1	1	1	1	1	1	1	1	1	1	1	1	1	1	1	1	1	1	1	1	1	1	1	1	1	1	1	1	1	1
hsa03022_Basal transcription factors	0.867654	1	1	1	1	1	1	1	1	1	1	1	1	1	1	1	1	1	1	1	1	1	1	1	1	1	1	1	1	1	1	1	1	1	1	1	1	1
hsa03050_Proteasome	1	1	1	1	1	1	1	1	1	1	1	1	1	1	1	1	1	0.959653	1	0.284555	1	1	1	1	1	1	1	1	1	1	1	1	1	1	1	1	1	1
hsa03060_Protein export	1	1	1	1	0.0219486	1	1	1	1	1	1	1	1	1	1	1	1	0.959653	1	1	1	1	1	1	1	1	1	1	1	1	1	1	1	1	1	1	1	1
hsa03320_PPAR signaling pathway	0.935483	1	1	1	1	1	1	1	1	1	1	1	1	1	1	1	1	1	0.77136	1	1	1	1	1	0.762721	1	1	1	1	1	1	1	1	1	1	1	1	1
hsa04060_Cytokine-cytokine receptor interaction	1	1	1.76936e-10	1	1	1	1	1	1	1	0.0463143	1	1	1	0.00033842	1	1	0.535779	1	1	1	1	1	1	1	1	1	1	1	1	1	1	1	1	1	1	1	0.90771
hsa04064_NF-kappa B signaling pathway	1	1	3.7277e-05	1	1	1	1	1	1	1	1	1	1	1	0.00144434	1	1	0.731476	1	1	1	1	1	1	1	1	1	1	1	1	1	1	1	1	1	1	1	0.632593
hsa04068_FoxO signaling pathway	1	1	1	1	1	0.973875	1	1	1	1	1	1	1	1	1	1	1	1	1	1	1	1	1	1	1	1	1	1	1	1	1	1	1	1	1	1	1	0.151132
hsa04122_Sulfur relay system	1	1	1	1	1	1	1	1	1	1	1	1	1	1	1	1	1	1	1	1	1	1	1	1	1	1	1	1	1	1	1	1	1	1	1	1	1	1
hsa04141_Protein processing in endoplasmic reticulum	1	1	1	1	1.53497e-05	1	1	1	1	1	1	1	1	1	0.129579	1	1	1	1	0.000469837	1	1	1	1	1	1	1	1	1	1	1	1	1	1	1	1	1	1
hsa04146_Peroxisome	1	1	1	1	1	1	1	1	1	1	1	1	1	1	1	1	1	1	1	1	1	1	1	1	1	1	0.595816	1	1	1	1	1	1	1	1	1	1	1
hsa04151_PI3K-Akt signaling pathway	1	1	0.826334	0.376274	1	1	1	1	1	1	1	1	0.000891891	1	0.471934	1	1	1	1	1	1	1	1	1	0.419238	1	1	1	1	1	1	1	1	0.793208	1	1	1	1
hsa04152_AMPK signaling pathway	0.691066	1	1	1	1	1	1	1	1	1	1	1	1	1	0.909521	1	1	1	1	1	1	1	1	1	0.821227	1	1	1	1	1	1	1	1	1	1	1	1	0.778977
hsa04210_Apoptosis	1	1	0.638597	1	1	1	1	1	1	1	1	1	1	1	0.129579	1	1	1	1	1	1	1	1	1	1	1	1	1	1	1	1	1	1	1	1	1	1	0.0471014
hsa04211_Longevity regulating pathway	1	1	1	1	1	1	1	1	1	1	1	1	1	1	1	1	1	1	1	1	1	1	1	1	0.745244	1	1	1	1	1	1	1	1	1	1	1	1	0.620724
hsa04213_Longevity regulating pathway - multiple species	1	1	1	1	1	0.973875	1	1	1	1	1	1	1	1	1	1	1	1	1	1	1	1	1	1	0.879919	1	1	1	1	1	1	1	1	1	1	1	1	0.437375
hsa04215_Apoptosis - multiple species	0.757585	1	1	1	1	1	1	1	1	1	1	1	1	1	1	1	1	1	1	1	1	1	1	1	1	1	1	1	1	1	1	1	1	1	1	1	1	1
hsa04216_Ferroptosis	1	1	0.980233	1	1	1	1	1	1	1	1	1	1	1	0.129621	1	1	0.43407	1	1	1	1	1	1	1	1	1	1	1	1	1	1	1	1	1	1	1	1
hsa04217_Necroptosis	1	1	0.0984102	1	1	1	1	1	1	1	1	1	1	1	0.878503	1	1	1	1	1	1	1	1	1	1	1	1	1	1	1	1	1	1	0.576865	1	1	0.177978	1
hsa04330_Notch signaling pathway	0.867654	1	1	1	1	1	1	1	1	1	1	1	1	1	1	1	1	1	1	1	1	1	1	1	1	1	1	1	1	1	1	1	1	1	1	1	1	1
hsa04340_Hedgehog signaling pathway	0.842923	1	1	1	1	1	1	1	1	1	1	1	1	1	1	1	1	1	1	1	1	1	1	1	0.96264	1	1	1	1	1	1	1	1	1	1	1	1	1
hsa04350_TGF-beta signaling pathway	1	1	0.999439	1	1	1	1	1	1	1	1	1	1	1	1	1	1	1	1	1	1	1	1	1	0.37249	1	1	1	1	1	1	1	1	1	1	1	1	1
hsa04380_Osteoclast differentiation	1	1	1.18231e-07	1	1	1	1	1	1	1	1	1	1	1	0.0152939	1	1	8.5825e-05	1	1	1	1	1	1	1	1	1	1	1	1	1	1	1	1	1	1	1	0.00918061
hsa04392_Hippo signaling pathway - multiple species	1	1	0.933643	0.234608	1	1	1	1	1	1	1	1	1	1	1	1	1	0.535779	1	1	1	1	1	1	0.641111	1	1	1	1	1	1	1	1	1	1	1	1	1
hsa04510_Focal adhesion	1	1	1	1	1	1	1	1	1	1	1	1	0.000186934	1	0.0937542	1	1	0.733288	1	1	1	0.591692	1	1	0.623224	1	1	1	1	1	1	1	1	1	1	1	1	1
hsa04512_ECM-receptor interaction	1	1	1	0.260166	1	1	1	1	1	1	1	1	0.000186934	1	0.53834	1	1	1	1	1	1	0.453343	1	1	0.159535	1	1	1	1	1	1	1	1	1	1	0.857442	1	1
hsa04514_Cell adhesion molecules (CAMs)	1	1	0.0128535	1	1	1	1	1	1	1	1	1	0.414023	1	1	1	1	0.00297867	1	1	1	1	1	1	1	1	1	1	1	1	1	1	1	1	1	1	1	1
hsa04520_Adherens junction	1	1	0.996568	1	1	1	1	1	1	1	1	1	1	1	0.812879	1	1	1	1	1	1	1	1	1	1	1	1	1	1	1	1	1	1	1	1	1	1	1
hsa04550_Signaling pathways regulating pluripotency of stem cells	1	1	1	1	1	1	1	1	1	1	1	1	1	1	1	1	1	1	1	1	1	1	1	1	0.162275	1	1	1	1	1	1	1	1	1	1	1	1	1
hsa04610_Complement and coagulation cascades	1	1	0.00047135	1	1	1	1	1	1	1	1	1	1	1	1	1	1	0.105172	1	1	1	1	1	1	1	1	1	0.570419	1	1	1	1	1	1	1	1	1	1
hsa04612_Antigen processing and presentation	1	1	0.000218733	1	1	1	1	1	1	1	1	1	1	1	1	1	1	2.40958e-07	1	1	1	1	1	1	1	1	1	1	1	1	1	1	1	1	1	1	1	1
hsa04614_Renin-angiotensin system	1	1	1	1	1	1	1	1	1	1	1	1	0.182424	1	1	1	1	1	1	1	1	0.0311176	1	1	1	1	1	1	1	1	1	1	1	1	1	1	1	1
hsa04620_Toll-like receptor signaling pathway	1	1	0.135804	1	1	1	1	1	1	1	1	1	1	1	0.39708	1	1	0.00883885	1	1	1	1	1	1	1	1	1	1	1	1	1	1	1	1	1	1	1	0.644018
hsa04621_NOD-like receptor signaling pathway	1	1	0.000938231	1	1	1	1	1	1	1	1	1	1	1	0.000723171	1	1	0.601525	1	1	1	1	1	1	1	1	1	1	1	1	1	1	1	1	1	1	0.00212931	0.518344
hsa04622_RIG-I-like receptor signaling pathway	1	1	1	1	1	1	1	1	1	1	1	1	1	1	0.169057	1	1	1	1	1	1	1	1	1	1	1	1	1	1	1	1	1	1	1	1	1	0.0264509	1
hsa04623_Cytosolic DNA-sensing pathway	1	1	0.515462	1	1	1	1	1	1	1	1	1	1	1	0.295308	1	1	1	1	1	1	1	1	1	1	1	1	1	1	1	1	1	1	0.817524	1	1	1	1
hsa04630_Jak-STAT signaling pathway	1	1	0.00782448	1	1	1	1	1	1	1	1	1	1	1	0.72211	1	1	1	1	1	1	1	1	1	1	1	1	1	1	1	1	1	1	1	1	1	1	0.237562
hsa04640_Hematopoietic cell lineage	1	1	3.52976e-06	1	1	1	1	1	1	1	1	1	0.958009	1	0.0253687	1	1	0.020411	1	1	1	1	1	1	1	1	1	1	1	1	1	1	1	1	1	0.436467	1	1
hsa04650_Natural killer cell mediated cytotoxicity	1	1	0.0090408	1	1	1	1	1	1	1	1	1	1	1	1	1	1	0.105172	1	1	1	1	1	1	1	1	1	1	1	1	1	1	1	1	1	1	1	1
hsa04657_IL-17 signaling pathway	0.966093	1	1	1	1	1	1	1	1	1	1	1	1	1	2.42759e-06	1	1	1	1	1	1	1	1	1	1	1	1	1	1	1	1	1	1	1	1	1	1	0.0148811
hsa04658_Th1 and Th2 cell differentiation	1	1	0.00047135	1	1	1	1	1	1	1	0.689766	1	1	1	0.320851	1	1	0.42782	1	1	1	1	1	1	1	1	1	1	1	1	1	1	1	1	1	1	1	0.237562
hsa04659_Th17 cell differentiation	1	1	2.17436e-07	1	1	1	1	1	1	1	1	1	1	1	0.123098	1	1	0.381236	1	1	1	1	1	1	1	1	1	1	1	1	1	1	1	1	1	1	1	0.272988
hsa04668_TNF signaling pathway	1	1	0.104379	1	1	1	1	1	1	1	1	1	1	1	5.70657e-07	1	1	1	1	1	1	1	1	1	1	1	1	1	1	1	1	1	1	1	1	1	1	0.00108658
hsa04670_Leukocyte transendothelial migration	1	1	0.0265748	1	1	1	1	1	1	1	1	1	0.248269	1	0.252624	1	1	1	1	1	1	1	1	1	1	1	1	1	1	1	1	1	1	1	1	1	1	1
hsa04672_Intestinal immune network for IgA production	1	1	0.000218733	1	1	1	1	1	1	1	1	1	1	1	0.429927	1	1	0.00757759	1	1	1	1	1	1	1	1	1	1	1	1	1	1	1	1	1	1	1	0.301517
hsa04710_Circadian rhythm	0.869917	1	1	1	1	1	1	1	1	1	1	1	1	1	1	1	1	1	1	1	1	1	1	1	1	1	1	1	1	1	1	1	1	1	1	1	1	0.767326
hsa04744_Phototransduction	1	1	1	1	1	1	1	1	1	1	1	1	1	1	1	1	0.0012109	1	1	1	1	1	1	1	1	1	1	1	1	1	1	1	1	1	1	1	1	1
hsa04913_Ovarian steroidogenesis	1	1	1	1	1	0.973875	1	1	1	1	1	1	1	1	1	1	1	1	1	1	1	1	1	1	1	1	1	1	1	1	1	1	1	1	1	1	1	1
hsa04918_Thyroid hormone synthesis	1	1	1	1	1	1	1	1	1	1	1	1	1	1	1	1	1	1	1	1	1	1	1	1	1	1	1	1	1	1	1	1	1	1	1	1	1	1
hsa04920_Adipocytokine signaling pathway	1	1	0.980233	1	1	0.973875	1	1	1	1	1	1	1	1	0.169057	1	1	1	1	1	1	1	1	1	1	1	1	1	1	1	1	1	1	1	1	1	1	0.151132
hsa04931_Insulin resistance	1	1	1	1	1	1	1	1	1	1	1	1	1	1	0.0160687	1	1	0.671052	1	1	1	1	1	1	1	1	1	1	1	1	1	1	1	1	1	1	1	0.708472
hsa04933_AGE-RAGE signaling pathway in diabetic complications	0.947254	1	0.170153	1	1	1	1	1	1	1	1	1	0.228853	1	0.111373	1	1	0.865994	1	1	1	1	1	1	0.623224	1	1	1	1	1	1	1	1	1	1	1	1	0.0175354
hsa04940_Type I diabetes mellitus	1	1	0.205538	1	1	0.973875	1	1	1	1	1	1	1	1	1	1	1	1.78822e-07	1	1	1	1	1	1	1	1	1	1	1	1	1	1	1	1	1	1	1	1
hsa04950_Maturity onset diabetes of the young	1	1	1	1	0.480623	1	1	1	1	1	1	1	1	1	1	1	1	1	1	1	1	1	1	1	0.957588	1	1	1	1	1	1	1	1	1	1	1	1	0.708472
hsa04973_Carbohydrate digestion and absorption	1	1	0.65065	1	1	1	1	1	1	1	1	1	1	1	1	1	1	1	1	1	1	1	1	1	0.517004	1	1	1	1	1	1	1	1	1	1	1	1	1
hsa04974_Protein digestion and absorption	1	1	0.933643	0.00177189	1	1	1	1	1	1	1	1	0.224074	1	1	1	1	1	1	1	1	1	1	1	0.27017	1	1	1	1	1	1	1	1	1	1	1	1	1
hsa04975_Fat digestion and absorption	1	1	1	1	1	1	1	1	1	1	1	1	1	1	1	1	0.152499	1	1	1	1	1	1	1	1	1	1	1	1	1	1	1	1	1	1	1	1	1
hsa04976_Bile secretion	1	1	1	1	1	0.973875	1	1	1	1	1	1	1	1	1	1	1	1	1	1	1	1	1	1	0.762721	1	1	1	1	1	1	1	1	1	1	0.857442	1	1
hsa04977_Vitamin digestion and absorption	1	1	1	1	1	1	1	1	1	1	1	1	1	1	1	1	1	1	1	1	1	1	1	1	1	1	1	1	1	1	1	1	1	1	1	1	1	0.703828
hsa04978_Mineral absorption	1	1	0.980233	1	1	1	1	1	1	1	1	1	1	1	0.978982	1	1	0.0134429	1	1	1	1	1	1	1	1	1	1	1	1	1	1	1	1	1	1	1	1
hsa05020_Prion diseases	1	1	0.826334	1	1	1	1	1	1	1	1	1	1	1	0.774489	1	1	1	1	1	1	1	1	1	1	1	1	1	1	1	1	1	1	1	1	1	1	0.838929
hsa05133_Pertussis	1	1	0.0108033	1	1	1	1	1	1	1	1	1	1	1	0.00538163	1	1	0.0776185	1	1	1	1	1	1	1	1	1	1	1	1	1	1	1	1	1	1	1	0.505729
hsa05134_Legionellosis	1	1	0.156529	1	1	1	1	1	1	1	1	1	1	1	0.000723171	1	1	0.0569433	1	1	1	1	1	1	1	1	1	1	1	1	1	1	1	1	1	1	1	1
hsa05140_Leishmaniasis	1	1	0.000130258	1	1	1	1	1	1	1	1	1	1	1	0.169057	1	1	8.5825e-05	1	1	1	1	1	1	1	1	1	1	1	1	1	1	1	1	1	1	1	0.151132
hsa05143_African trypanosomiasis	1	1	0.104379	1	1	1	1	1	1	1	1	1	1	1	0.755429	1	1	1	1	1	1	1	1	1	1	1	1	1	1	1	1	1	1	1	1	1	1	0.838929
hsa05144_Malaria	1	1	3.51197e-06	1	1	1	1	1	1	1	1	1	1	1	0.169057	1	1	1	1	1	1	1	1	1	1	1	1	1	1	1	1	1	1	1	1	1	1	0.30478
hsa05145_Toxoplasmosis	1	1	0.00191441	0.377819	1	1	1	1	1	1	1	1	1	1	0.82602	1	1	0.000476584	1	1	1	1	1	1	1	1	1	1	1	1	1	1	1	1	1	1	1	1
hsa05146_Amoebiasis	1	1	0.249689	1	1	1	1	1	1	1	1	1	0.228853	1	0.107826	1	1	0.824064	1	1	1	1	1	1	1	1	1	1	1	1	1	1	1	1	1	1	1	1
hsa05150_Staphylococcus aureus infection	1	1	0.000218733	1	1	1	1	1	1	1	1	1	1	1	1	1	1	4.93153e-12	1	1	1	1	1	1	1	1	1	1	1	1	1	1	1	1	1	1	1	1
hsa05152_Tuberculosis	1	1	0.0106755	1	1	1	1	1	1	1	1	1	1	1	0.290476	1	1	1.27218e-10	1	1	1	1	1	1	1	1	1	1	1	1	1	1	1	1	1	1	1	1
hsa05160_Hepatitis C	1	1	0.980233	1	1	1	1	1	1	1	1	1	1	1	0.72211	1	1	1	1	1	1	1	1	1	1	1	1	1	1	1	1	1	1	1	1	1	1.57106e-08	1
hsa05162_Measles	1	1	0.0108033	1	1	1	1	1	1	1	1	1	1	1	0.208454	1	1	1	1	1	1	1	1	1	1	1	1	1	1	1	1	1	1	1	1	1	5.62674e-10	1
hsa05164_Influenza A	1	1	0.109058	1	1	1	1	1	1	1	1	1	1	1	0.128394	1	1	0.0580375	1	1	1	1	1	1	1	1	1	1	1	1	1	1	1	0.833967	1	1	1.30772e-10	0.237562
hsa05165_Human papillomavirus infection	0.935483	1	1	1	1	0.973875	1	1	1	1	1	1	0.0223938	1	1	1	1	1	1	1	1	1	1	1	0.782939	1	1	1	1	1	1	1	1	1	1	1	0.00339613	1
hsa05168_Herpes simplex infection	0.935483	1	0.104379	1	1	1	1	1	1	1	1	1	1	1	0.808822	1	1	0.02575	1	1	1	1	1	1	1	1	1	1	1	1	1	1	1	1	1	1	6.0536e-09	0.268554
hsa05169_Epstein-Barr virus infection	0.935483	1	0.476225	1	1	1	1	1	1	1	1	1	1	1	0.129579	1	1	0.17036	1	1	1	1	1	1	1	1	1	1	1	1	1	1	1	1	1	1	1	0.632593
hsa05202_Transcriptional misregulation in cancer	1	1	0.347005	0.498464	1	1	1	1	1	1	1	1	0.663596	1	0.104999	1	1	1	1	1	1	1	1	1	1	1	1	1	1	1	1	1	1	1	1	1	1	1
hsa05204_Chemical carcinogenesis	1	1	0.221519	1	1	1	1	1	1	1	1	1	1	1	1	1	1	0.550162	1	1	1	1	1	1	0.949886	1	1	1	1	1	1	1	1	0.823463	1	1	1	1
hsa05210_Colorectal cancer	1	1	1	1	1	1	1	1	1	1	1	1	1	1	1	1	1	0.729368	1	1	1	1	1	1	1	1	1	1	1	1	1	1	1	1	1	1	1	0.0429681
hsa05216_Thyroid cancer	0.935483	1	1	1	1	1	1	1	1	1	1	1	1	1	1	1	1	1	1	1	1	1	1	1	1	1	1	1	1	1	1	1	1	1	1	1	1	0.268554
hsa05217_Basal cell carcinoma	0.935483	1	1	1	1	1	1	1	1	1	1	1	1	1	1	1	1	1	1	1	1	1	1	1	0.623224	1	1	1	1	1	1	1	1	1	1	1	1	1
hsa05221_Acute myeloid leukemia	0.757585	1	0.685942	1	1	1	1	1	1	1	1	1	1	1	1	1	1	0.134927	1	1	1	1	1	1	1	1	1	1	1	1	1	1	1	1	1	0.857442	1	0.476627
hsa05310_Asthma	1	1	0.249689	1	1	1	1	1	1	1	1	1	1	1	1	1	1	0.000218237	1	1	1	1	1	1	1	1	1	1	1	1	1	1	1	1	1	1	1	0.753562
hsa05320_Autoimmune thyroid disease	1	1	0.104379	1	1	1	1	1	1	1	1	1	1	1	1	1	1	7.61703e-05	1	1	1	1	1	1	1	1	1	1	1	1	1	1	1	0.793208	1	1	1	1
hsa05321_Inflammatory bowel disease (IBD)	1	1	0.000819897	1	1	1	1	1	1	1	0.689766	1	1	1	0.0524654	1	1	0.105172	1	1	1	1	1	1	1	1	1	1	1	1	1	1	1	1	1	1	1	0.447771
hsa05322_Systemic lupus erythematosus	1	1	0.347005	1	1	1	1	1	1	1	1	1	1	1	1	1	0.242971	0.00770163	1	1	1	1	1	1	1	1	1	1	1	1	1	1	1	1	1	1	1	1
hsa05330_Allograft rejection	1	1	0.0124705	1	1	1	1	1	1	1	1	1	1	1	1	1	1	2.40958e-07	1	1	1	1	1	1	1	1	1	1	1	1	1	1	1	1	1	1	1	0.838929
hsa05332_Graft-versus-host disease	1	1	0.0497986	1	1	1	1	1	1	1	1	1	1	1	0.300662	1	1	2.98412e-07	1	1	1	1	1	1	1	1	1	1	1	1	1	1	1	1	1	1	1	1
hsa05340_Primary immunodeficiency	1	1	1.26487e-07	1	1	1	1	1	1	1	1	1	1	1	1	1	1	0.409001	1	1	1	1	1	1	1	1	1	1	1	1	1	1	1	1	1	1	1	1
hsa05416_Viral myocarditis	1	1	0.104379	1	1	1	1	1	1	1	1	1	1	1	0.252624	1	1	5.32115e-05	1	1	1	1	1	1	0.517004	1	1	1	1	1	1	1	1	1	1	1	1	1
hsa05418_Fluid shear stress and atherosclerosis	1	1	0.287044	1	1	1	1	1	1	1	1	1	1	1	0.129579	1	1	0.0399953	1	1	1	1	1	1	1	1	1	1	1	1	1	1	1	1	1	1	1	0.0471014

## Sheet: GO BP
	blue	midnightblue	yellow	pink	black	salmon	brown	turquoise	red	lightyellow	royalblue	tan	violet	darkturquoise	cyan	skyblue	grey	magenta	paleturquoise	green	darkorange	saddlebrown	yellowgreen	darkolivegreen	purple	darkred	greenyellow	grey60	lightcyan	white	sienna3	lightgreen	darkgreen	darkgrey	orange	darkmagenta	skyblue3	steelblue
GO:0000002_mitochondrial genome maintenance	1	1	1	1	1	1	1	1	0.0563116	1	1	1	1	1	0.886744	1	1	1	1	1	1	1	1	1	1	1	1	1	1	1	1	1	1	1	1	1	1	1
GO:0000003_reproduction	1	1	1	0.638015	1	0.896598	1	1	5.17181e-05	1	1	1	1	1	1	1	1	1	1	1	1	1	1	1	0.849212	1	1	1	1	1	1	1	1	1	1	1	1	0.0407743
GO:0000011_vacuole inheritance	1	1	1	1	1	1	1	1	1	1	1	1	1	1	1	1	1	1	1	1	1	1	1	1	1	1	1	1	1	1	1	1	1	1	1	1	1	1
GO:0000012_single strand break repair	1	1	1	1	1	1	1	1	1	1	1	1	1	1	1	1	1	1	1	1	1	1	1	1	1	1	1	1	1	1	1	1	1	1	1	1	1	1
GO:0000018_regulation of DNA recombination	1	1	0.515906	1	1	1	1	1	0.004501	1	1	1	1	1	1	1	1	1	1	1	1	1	1	1	1	1	1	1	1	1	1	1	1	1	1	1	1	1
GO:0000019_regulation of mitotic recombination	1	1	1	1	1	1	1	1	1	1	1	1	1	1	1	1	1	1	1	1	1	1	1	1	1	1	1	1	1	1	1	1	1	1	1	1	1	1
GO:0000022_mitotic spindle elongation	1	1	1	1	1	1	1	1	0.0995877	1	1	1	1	1	1	1	1	1	1	1	1	1	1	1	1	1	1	1	1	1	1	1	1	1	1	1	1	1
GO:0000023_maltose metabolic process	1	1	1	1	1	1	1	1	1	1	1	1	1	1	1	1	1	0.99522	1	1	1	1	1	1	1	1	1	1	1	1	1	1	1	1	1	1	1	1
GO:0000027_ribosomal large subunit assembly	1	1	1	0.531413	1	1	1	1	1	1	1	1	1	1	1	1	1	1	1	1	1	1	1	1	1	1	1	1	1	1	1	1	1	1	1	1	1	1
GO:0000028_ribosomal small subunit assembly	1	1	1	1	1	1	1	1	1	1	1	1	1	1	1	1	1	1	1	1	1	1	1	1	1	1	1	1	1	1	1	1	1	1	1	1	1	1
GO:0000032_cell wall mannoprotein biosynthetic process	1	1	1	1	1	1	1	1	1	1	1	1	1	1	1	1	1	1	1	1	1	1	1	1	1	1	1	1	1	1	1	1	1	1	1	1	1	1
GO:0000038_very long-chain fatty acid metabolic process	1	1	1	1	1	1	1	1	1	1	1	1	1	1	1	1	1	1	1	1	1	1	1	1	1	1	1	1	1	1	1	1	1	1	1	1	1	1
GO:0000041_transition metal ion transport	1	1	0.979004	1	1	1	1	0.105478	1	1	1	1	1	1	0.668383	1	1	1	1	1	1	1	1	1	1	1	1	1	1	1	1	1	1	1	1	1	1	1
GO:0000042_protein targeting to Golgi	1	1	1	1	1	1	1	1	1	1	1	1	1	1	1	1	1	1	1	1	1	1	1	1	1	1	1	1	1	1	1	1	1	1	1	1	1	1
GO:0000045_autophagosome assembly	0.80239	1	1	1	1	1	1	1	1	1	1	1	1	1	1	1	1	1	1	1	1	1	1	1	1	1	1	1	0.186576	1	1	1	1	1	1	1	1	1
GO:0000050_urea cycle	1	1	1	1	1	1	1	1	1	1	1	1	1	1	1	1	1	1	1	1	1	1	1	1	1	1	1	1	1	1	1	1	1	1	1	1	1	1
GO:0000052_citrulline metabolic process	1	1	1	1	1	1	1	1	1	1	1	1	1	1	1	1	1	1	1	1	1	1	1	1	0.585571	1	1	1	1	1	1	1	1	1	1	1	1	1
GO:0000053_argininosuccinate metabolic process	1	1	1	1	1	1	1	1	1	1	1	1	1	1	1	1	1	1	1	1	1	1	1	1	1	1	1	1	1	1	1	1	1	1	1	1	1	1
GO:0000054_ribosomal subunit export from nucleus	1	1	1	1	1	1	1	1	1	1	1	1	1	1	1	1	1	1	1	1	1	1	1	1	1	1	1	1	1	1	1	1	1	1	1	1	1	1
GO:0000055_ribosomal large subunit export from nucleus	1	1	1	1	1	1	1	1	1	1	1	1	1	1	1	1	1	1	1	1	1	1	1	1	1	1	1	1	1	1	1	1	1	1	1	1	1	1
GO:0000056_ribosomal small subunit export from nucleus	1	1	1	1	1	1	1	1	1	1	1	1	1	1	1	1	1	1	1	1	1	1	1	1	1	1	1	1	1	1	1	1	1	1	1	1	1	1
GO:0000060_protein import into nucleus, translocation	1	1	1	1	1	1	1	1	1	1	1	1	1	1	0.326435	1	1	1	1	1	1	1	1	1	1	1	1	1	1	1	1	1	1	1	1	1	1	1
GO:0000066_mitochondrial ornithine transport	1	1	1	1	1	1	1	1	1	1	1	1	1	1	1	1	1	1	1	1	1	1	1	1	1	1	1	1	1	1	1	1	1	1	1	1	1	1
GO:0000070_mitotic sister chromatid segregation	1	1	1	1	1	1	1	1	6.15571e-24	1	1	1	1	1	1	1	1	1	1	1	1	1	1	1	1	1	1	1	1	1	1	1	1	1	1	1	1	1
GO:0000075_cell cycle checkpoint	1	1	1	1	1	1	1	1	6.98978e-20	1	1	1	1	1	1	1	1	1	1	1	1	1	1	1	1	1	1	1	1	1	1	1	1	1	1	1	1	0.917263
GO:0000076_DNA replication checkpoint	1	1	1	1	1	1	1	1	0.000199696	1	1	1	1	1	1	1	1	1	1	1	1	1	1	1	1	1	1	1	1	1	1	1	1	1	1	1	1	1
GO:0000077_DNA damage checkpoint	1	1	1	1	1	1	1	1	4.26091e-08	1	1	1	1	1	1	1	1	1	1	1	1	1	1	1	1	1	1	1	1	1	1	1	1	1	1	1	1	1
GO:0000079_regulation of cyclin-dependent protein serine/threonine kinase activity	1	1	1	1	1	1	1	1	0.00278548	1	1	1	1	1	1	1	1	1	1	1	1	1	1	1	1	1	1	1	1	1	1	1	1	1	1	1	1	0.727622
GO:0000082_G1/S transition of mitotic cell cycle	1	1	1	1	1	1	1	1	1.42508e-16	1	1	1	1	1	1	1	1	1	1	1	1	1	1	1	0.6829	1	1	1	1	1	1	1	1	1	1	1	1	1
GO:0000083_regulation of transcription involved in G1/S transition of mitotic cell cycle	1	1	1	1	1	1	1	1	9.87271e-10	1	1	1	1	1	1	1	1	1	1	1	1	1	1	1	1	1	1	1	1	1	1	1	1	1	1	1	1	1
GO:0000086_G2/M transition of mitotic cell cycle	1	1	1	1	1	1	1	1	7.75426e-09	1	1	1	1	1	1	1	1	1	1	1	1	1	1	1	1	1	1	1	1	1	1	1	1	1	1	1	1	1
GO:0000096_sulfur amino acid metabolic process	1	1	1	1	1	1	1	1	1	1	1	0.969753	1	1	1	1	1	1	1	1	1	1	1	1	1	1	1	1	1	1	1	1	1	1	1	1	1	1
GO:0000097_sulfur amino acid biosynthetic process	1	1	0.979004	1	1	1	1	1	1	1	1	1	1	1	1	1	1	1	1	1	1	1	1	1	1	1	1	1	1	1	1	1	1	1	1	1	1	1
GO:0000098_sulfur amino acid catabolic process	1	1	1	1	1	1	1	1	1	1	1	1	1	1	1	1	1	1	1	1	1	1	1	1	1	1	1	1	1	1	1	1	1	1	1	1	1	1
GO:0000101_sulfur amino acid transport	1	1	1	1	1	1	1	1	1	1	1	1	1	1	1	1	1	1	1	1	1	1	1	1	1	1	1	1	1	1	1	1	1	1	1	1	1	1
GO:0000103_sulfate assimilation	1	1	1	1	1	1	1	1	1	1	1	1	1	1	1	1	1	1	1	1	1	1	1	1	1	1	1	1	1	1	1	1	1	1	1	1	1	1
GO:0000105_histidine biosynthetic process	1	1	0.979004	1	1	1	1	1	1	1	1	1	1	1	1	1	1	1	1	1	1	1	1	1	1	1	1	1	1	1	1	1	1	1	1	1	1	1
GO:0000117_regulation of transcription involved in G2/M transition of mitotic cell cycle	1	1	1	0.800139	1	1	1	1	1	1	1	1	1	1	1	1	1	1	1	1	1	1	1	1	1	1	1	1	1	1	1	1	1	1	1	1	1	1
GO:0000122_negative regulation of transcription from RNA polymerase II promoter	1	1	1	0.125478	1	0.443514	1	1	1	1	1	1	1	1	1	1	1	1	1	1	1	1	1	1	1	1	1	1	1	1	1	1	1	1	1	1	1	0.000183191
GO:0000132_establishment of mitotic spindle orientation	1	1	1	1	1	1	1	0.319986	0.444143	1	1	1	1	1	1	1	1	1	1	1	1	1	1	1	1	1	1	1	1	1	1	1	1	1	1	1	1	1
GO:0000154_rRNA modification	1	1	1	1	1	1	1	1	1	1	1	1	1	1	1	1	1	1	1	1	1	1	1	1	1	1	1	1	1	1	1	1	1	1	1	1	1	1
GO:0000160_phosphorelay signal transduction system	1	1	1	1	1	1	1	1	1	1	1	1	1	1	1	1	1	1	1	1	1	1	1	1	1	1	1	1	1	1	1	1	1	1	1	1	1	1
GO:0000165_MAPK cascade	1	1	3.24849e-07	1	1	1	1	0.900438	1	1	1	1	1	1	1	1	1	1	1	1	1	1	1	1	0.596814	1	1	0.563349	1	1	1	1	1	1	1	1	1	0.00227899
GO:0000173_inactivation of MAPK activity involved in osmosensory signaling pathway	1	1	1	1	1	1	1	1	1	1	1	1	1	1	1	1	1	1	1	1	1	1	1	1	1	1	1	1	1	1	1	1	1	1	1	1	1	1
GO:0000183_chromatin silencing at rDNA	1	1	1	1	1	1	1	1	0.449482	1	1	1	1	1	1	1	1	1	1	1	1	1	1	1	1	1	1	1	1	1	1	1	1	1	1	1	1	1
GO:0000184_nuclear-transcribed mRNA catabolic process, nonsense-mediated decay	1	1	1	0.12852	1	1	1	1	1	1	1	1	1	1	1	1	1	1	1	0.0535837	1	1	1	1	1	1	1	1	1	1	1	1	1	1	1	1	1	1
GO:0000185_activation of MAPKKK activity	1	1	1	1	1	1	1	1	1	1	1	1	1	1	1	1	1	0.852718	1	1	1	1	1	1	1	1	1	1	1	1	1	1	1	1	1	1	1	0.699403
GO:0000186_activation of MAPKK activity	1	1	1	1	1	1	1	1	1	1	1	1	1	1	1	1	1	1	1	1	1	1	1	1	0.599322	1	1	1	1	1	1	1	1	1	1	1	1	0.459945
GO:0000187_activation of MAPK activity	1	1	0.702286	1	1	1	1	1	1	1	1	1	1	1	1	1	1	1	1	1	1	1	1	1	1	1	1	0.830623	1	1	1	1	1	1	1	1	1	1
GO:0000188_inactivation of MAPK activity	1	1	0.58927	1	1	1	1	0.937539	1	1	1	1	1	1	1	1	1	1	1	1	1	1	1	1	1	1	1	1	1	1	1	1	1	1	1	1	1	1
GO:0000189_MAPK import into nucleus	1	1	1	1	1	1	1	1	1	1	1	1	1	1	1	1	1	1	1	1	1	1	1	1	1	1	1	1	1	1	1	1	1	1	1	1	1	1
GO:0000209_protein polyubiquitination	1	1	1	1	1	1	1	1	1	1	1	1	1	1	1	1	1	1	1	0.618305	1	1	1	1	1	1	1	1	1	1	1	1	1	1	1	1	1	1
GO:0000212_meiotic spindle organization	1	1	1	1	1	1	1	1	0.0191246	1	1	1	1	1	1	1	1	1	1	1	1	1	1	1	1	1	1	1	1	1	1	1	1	1	1	1	1	1
GO:0000226_microtubule cytoskeleton organization	1	1	1	1	1	1	1.9813e-11	0.142783	5.9929e-13	1	1	1	1	1	1	1	1	1	1	1	1	1	1	1	1	1	1	1	1	1	1	1	1	1	1	1	1	1
GO:0000244_spliceosomal tri-snRNP complex assembly	1	1	1	1	1	1	1	1	1	1	1	1	1	1	1	1	1	1	1	1	1	1	1	1	1	1	1	1	1	1	1	1	1	1	1	1	1	1
GO:0000245_spliceosomal complex assembly	1	1	1	1	1	1	1	1	0.40107	1	1	1	1	1	1	1	1	1	1	1	1	1	1	1	1	1	1	1	0.0396407	1	1	1	1	1	1	1	1	1
GO:0000255_allantoin metabolic process	1	1	1	1	1	1	1	1	1	1	1	1	1	1	1	1	1	1	1	1	1	1	1	1	1	1	1	1	1	1	1	1	1	1	1	1	1	1
GO:0000256_allantoin catabolic process	1	1	0.710841	1	1	1	1	1	1	1	1	1	1	1	1	1	1	1	1	1	1	1	1	1	1	1	1	1	1	1	1	1	1	1	1	1	1	1
GO:0000266_mitochondrial fission	1	1	1	1	1	1	1	0.887856	1	1	1	1	1	1	1	1	1	1	1	1	1	1	1	1	1	1	1	1	1	1	1	1	1	1	1	1	1	1
GO:0000270_peptidoglycan metabolic process	1	1	1	1	1	1	1	1	1	1	1	1	1	1	1	1	1	1	1	1	1	1	1	1	1	1	1	1	1	1	1	1	1	1	1	1	1	1
GO:0000271_polysaccharide biosynthetic process	1	1	1	1	1	1	1	1	1	1	1	1	1	1	0.116961	1	1	0.673359	1	1	1	1	1	1	1	1	1	1	1	1	1	1	1	1	1	1	1	1
GO:0000272_polysaccharide catabolic process	1	1	1	1	1	1	1	1	1	1	1	1	1	1	1	1	1	0.595755	1	1	1	1	1	1	1	1	1	1	1	1	1	1	1	1	1	1	1	1
GO:0000278_mitotic cell cycle	1	1	1	1	1	1	1	1	1.08839e-59	1	1	1	1	1	1	1	1	1	1	1	1	1	1	1	1	1	1	1	1	1	1	1	1	1	1	1	1	0.554894
GO:0000280_nuclear division	1	1	1	1	1	1	1	1	3.03115e-41	1	1	1	1	1	1	1	1	1	1	1	1	1	1	1	1	1	1	1	1	1	1	1	1	1	1	1	1	1
GO:0000281_mitotic cytokinesis	1	1	1	1	1	1	1	1	0.000467361	1	1	1	1	1	1	1	1	1	1	1	1	1	1	1	1	1	1	1	1	1	1	1	1	1	1	1	1	1
GO:0000288_nuclear-transcribed mRNA catabolic process, deadenylation-dependent decay	1	1	1	1	1	1	1	1	1	1	1	1	1	1	1	1	1	1	1	1	1	1	1	1	1	1	1	1	1	1	1	1	1	1	1	1	1	0.160111
GO:0000289_nuclear-transcribed mRNA poly(A) tail shortening	1	1	1	1	1	1	1	1	1	1	1	1	1	1	1	1	1	1	1	1	1	1	1	1	1	1	1	1	1	1	1	1	1	1	1	1	1	0.281802
GO:0000290_deadenylation-dependent decapping of nuclear-transcribed mRNA	1	1	1	1	1	1	1	1	1	1	1	1	1	1	0.36147	1	1	1	1	1	1	1	1	1	1	1	1	1	1	1	1	1	1	1	1	1	1	1
GO:0000291_nuclear-transcribed mRNA catabolic process, exonucleolytic	1	1	1	1	1	1	1	1	0.209335	1	1	1	1	1	1	1	1	1	1	1	1	1	1	1	1	1	1	1	1	1	1	1	1	1	1	1	1	1
GO:0000294_nuclear-transcribed mRNA catabolic process, endonucleolytic cleavage-dependent decay	1	1	0.710841	1	1	1	1	1	1	1	1	1	1	1	1	1	1	1	1	1	1	1	1	1	1	1	1	1	1	1	1	1	1	1	1	1	1	1
GO:0000296_spermine transport	1	1	1	1	1	1	1	1	1	1	1	1	1	1	1	1	1	1	1	1	1	1	1	1	1	1	1	1	1	1	1	1	1	1	1	1	1	1
GO:0000301_retrograde transport, vesicle recycling within Golgi	1	1	1	1	1	1	1	1	1	1	1	1	1	1	1	1	1	1	1	1	1	1	1	1	1	1	1	1	1	1	1	1	1	1	1	1	1	1
GO:0000302_response to reactive oxygen species	1	1	0.684865	1	1	1	1	1	1	1	1	1	0.441324	1	0.536512	1	1	0.649437	1	1	1	1	1	1	1	1	1	1	1	1	1	1	1	1	1	1	1	0.0362734
GO:0000303_response to superoxide	1	1	1	1	1	1	1	1	1	1	1	1	1	1	1	1	1	1	1	1	1	1	1	1	1	1	1	1	1	1	1	1	1	1	1	1	1	1
GO:0000305_response to oxygen radical	1	1	1	1	1	1	1	1	1	1	1	1	1	1	1	1	1	1	1	1	1	1	1	1	1	1	1	1	1	1	1	1	1	1	1	1	1	1
GO:0000320_re-entry into mitotic cell cycle	1	1	1	1	1	1	1	1	1	1	1	1	1	1	1	1	1	1	1	1	1	1	1	1	1	1	1	1	1	1	1	1	1	1	1	1	1	1
GO:0000338_protein deneddylation	1	1	1	1	1	1	1	1	1	1	1	1	1	1	1	1	1	1	1	1	1	1	1	1	1	1	1	1	1	1	1	1	1	1	1	1	1	1
GO:0000349_generation of catalytic spliceosome for first transesterification step	1	1	1	1	1	1	1	1	1	1	1	1	1	1	1	1	1	1	1	1	1	1	1	1	1	1	1	1	1	1	1	1	1	1	1	1	1	1
GO:0000350_generation of catalytic spliceosome for second transesterification step	1	1	1	1	1	1	1	1	1	1	1	1	1	1	1	1	1	1	1	1	1	1	1	1	1	1	1	1	1	1	1	1	1	1	1	1	1	1
GO:0000354_cis assembly of pre-catalytic spliceosome	1	1	1	1	1	1	1	1	1	1	1	1	1	1	1	1	1	1	1	1	1	1	1	1	1	1	1	1	1	1	1	1	1	1	1	1	1	1
GO:0000375_RNA splicing, via transesterification reactions	0.021968	1	1	1	1	1	1	1	2.87018e-05	1	1	1	1	1	1	1	1	1	1	1	1	1	1	1	1	1	1	1	3.31016e-06	1	1	1	1	1	1	1	1	1
GO:0000377_RNA splicing, via transesterification reactions with bulged adenosine as nucleophile	0.0170457	1	1	1	1	1	1	1	5.276e-05	1	1	1	1	1	1	1	1	1	1	1	1	1	1	1	1	1	1	1	2.91362e-06	1	1	1	1	1	1	1	1	1
GO:0000379_tRNA-type intron splice site recognition and cleavage	1	1	1	1	1	1	1	1	1	1	1	1	1	1	1	1	1	1	1	1	1	1	1	1	1	1	1	1	1	1	1	1	1	1	1	1	1	1
GO:0000380_alternative mRNA splicing, via spliceosome	1	1	1	1	1	1	1	0.105478	1	1	1	1	1	1	1	1	1	1	1	1	1	1	1	1	1	1	1	1	0.0210457	1	1	1	1	1	1	1	1	1
GO:0000381_regulation of alternative mRNA splicing, via spliceosome	1	1	1	1	1	1	1	0.0513608	1	1	1	1	1	1	1	1	1	1	1	1	1	1	1	1	1	1	1	1	1	1	1	1	1	1	1	1	1	1
GO:0000387_spliceosomal snRNP assembly	1	1	1	1	1	1	1	1	0.238168	1	1	1	1	1	1	1	1	1	1	1	1	1	1	1	1	1	1	1	1	1	1	1	1	1	1	1	1	1
GO:0000389_mRNA 3'-splice site recognition	1	1	1	1	1	1	1	1	1	1	1	1	1	1	1	1	1	1	1	1	1	1	1	1	1	1	1	1	1	1	1	1	1	1	1	1	1	1
GO:0000390_spliceosomal complex disassembly	1	1	1	1	1	1	1	1	1	1	1	1	1	1	1	1	1	0.852718	1	1	1	1	1	1	1	1	1	1	1	1	1	1	1	1	1	1	1	1
GO:0000393_spliceosomal conformational changes to generate catalytic conformation	1	1	1	1	1	1	1	1	1	1	1	1	1	1	1	1	1	1	1	1	1	1	1	1	1	1	1	1	1	1	1	1	1	1	1	1	1	1
GO:0000394_RNA splicing, via endonucleolytic cleavage and ligation	1	1	0.979004	1	1	1	1	1	1	1	1	1	1	1	1	1	1	1	1	1	1	1	1	1	1	1	1	1	1	1	1	1	1	1	1	1	1	1
GO:0000395_mRNA 5'-splice site recognition	1	1	1	1	1	1	1	1	1	1	1	1	1	1	1	1	1	1	1	1	1	1	1	1	1	1	1	1	0.520086	1	1	1	1	1	1	1	1	1
GO:0000398_mRNA splicing, via spliceosome	0.0170457	1	1	1	1	1	1	1	5.276e-05	1	1	1	1	1	1	1	1	1	1	1	1	1	1	1	1	1	1	1	2.91362e-06	1	1	1	1	1	1	1	1	1
GO:0000409_regulation of transcription by galactose	1	1	1	1	1	1	1	1	1	1	1	1	1	1	1	1	1	1	1	1	1	1	1	1	1	1	1	1	1	1	1	1	1	1	1	1	1	1
GO:0000411_positive regulation of transcription by galactose	1	1	1	1	1	1	1	1	1	1	1	1	1	1	1	1	1	1	1	1	1	1	1	1	1	1	1	1	1	1	1	1	1	1	1	1	1	1
GO:0000413_protein peptidyl-prolyl isomerization	1	1	1	1	1	1	1	1	1	1	1	1	1	1	1	1	1	1	1	1	1	1	1	1	1	1	1	1	1	1	1	1	1	1	1	1	1	1
GO:0000414_regulation of histone H3-K36 methylation	1	1	1	1	1	1	1	1	1	1	1	1	1	1	1	1	1	1	1	1	1	1	1	1	1	1	1	1	1	1	1	1	1	1	1	1	1	1
GO:0000415_negative regulation of histone H3-K36 methylation	1	1	1	1	1	1	1	1	1	1	1	1	1	1	1	1	1	1	1	1	0.917987	1	1	1	1	1	1	1	1	1	1	1	1	1	1	1	1	1
GO:0000416_positive regulation of histone H3-K36 methylation	1	1	1	1	1	1	1	1	1	1	1	1	1	1	1	1	1	1	1	1	1	1	1	1	1	1	1	1	1	1	1	1	1	1	1	1	1	1
GO:0000422_mitophagy	1	1	1	1	1	1	1	0.34645	1	1	1	1	1	1	1	1	1	1	1	1	1	1	1	1	1	1	1	0.966708	1	1	1	1	1	1	1	1	1	1
GO:0000423_macromitophagy	1	1	1	1	1	1	1	0.934194	1	1	1	1	1	1	1	1	1	1	1	1	1	1	1	1	1	1	1	1	1	1	1	1	1	1	1	1	1	1
GO:0000429_carbon catabolite regulation of transcription from RNA polymerase II promoter	1	1	1	1	1	1	1	1	1	1	1	1	1	1	1	1	1	1	1	1	1	1	1	1	1	1	1	1	1	1	1	1	1	1	1	1	1	1
GO:0000430_regulation of transcription from RNA polymerase II promoter by glucose	1	1	1	1	1	1	1	1	1	1	1	1	1	1	1	1	1	1	1	1	1	1	1	1	1	1	1	1	1	1	1	1	1	1	1	1	1	1
GO:0000431_regulation of transcription from RNA polymerase II promoter by galactose	1	1	1	1	1	1	1	1	1	1	1	1	1	1	1	1	1	1	1	1	1	1	1	1	1	1	1	1	1	1	1	1	1	1	1	1	1	1
GO:0000432_positive regulation of transcription from RNA polymerase II promoter by glucose	1	1	1	1	1	1	1	1	1	1	1	1	1	1	1	1	1	1	1	1	1	1	1	1	1	1	1	1	1	1	1	1	1	1	1	1	1	1
GO:0000433_negative regulation of transcription from RNA polymerase II promoter by glucose	1	1	1	1	1	1	1	1	1	1	1	1	1	1	1	1	1	1	1	1	1	1	1	1	1	1	1	1	1	1	1	1	1	1	1	1	1	1
GO:0000435_positive regulation of transcription from RNA polymerase II promoter by galactose	1	1	1	1	1	1	1	1	1	1	1	1	1	1	1	1	1	1	1	1	1	1	1	1	1	1	1	1	1	1	1	1	1	1	1	1	1	1
GO:0000436_carbon catabolite activation of transcription from RNA polymerase II promoter	1	1	1	1	1	1	1	1	1	1	1	1	1	1	1	1	1	1	1	1	1	1	1	1	1	1	1	1	1	1	1	1	1	1	1	1	1	1
GO:0000437_carbon catabolite repression of transcription from RNA polymerase II promoter	1	1	1	1	1	1	1	1	1	1	1	1	1	1	1	1	1	1	1	1	1	1	1	1	1	1	1	1	1	1	1	1	1	1	1	1	1	1
GO:0000447_endonucleolytic cleavage in ITS1 to separate SSU-rRNA from 5.8S rRNA and LSU-rRNA from tricistronic rRNA transcript (SSU-rRNA, 5.8S rRNA, LSU-rRNA)	1	1	1	1	1	1	1	1	1	1	1	1	1	1	1	1	1	1	1	1	1	1	1	1	1	1	1	1	1	1	1	1	1	1	1	1	1	1
GO:0000448_cleavage in ITS2 between 5.8S rRNA and LSU-rRNA of tricistronic rRNA transcript (SSU-rRNA, 5.8S rRNA, LSU-rRNA)	1	1	1	1	1	1	1	1	1	1	1	1	1	1	1	1	1	1	1	1	1	1	1	1	1	1	1	1	1	1	1	1	1	1	1	1	1	1
GO:0000451_rRNA 2'-O-methylation	1	1	1	1	1	1	1	1	1	1	1	1	1	1	1	1	1	1	1	1	1	1	1	1	1	1	1	1	1	1	1	1	1	1	1	1	1	1
GO:0000453_enzyme-directed rRNA 2'-O-methylation	1	1	1	1	1	1	1	1	1	1	1	1	1	1	1	1	1	1	1	1	1	1	1	1	1	1	1	1	1	1	1	1	1	1	1	1	1	1
GO:0000454_snoRNA guided rRNA pseudouridine synthesis	1	1	1	1	1	1	1	1	1	1	1	1	1	1	1	1	1	1	1	1	1	1	1	1	1	1	1	1	1	1	1	1	1	1	1	1	1	1
GO:0000459_exonucleolytic trimming involved in rRNA processing	1	1	1	1	1	1	1	1	1	1	1	1	1	1	1	1	1	1	1	1	1	1	1	1	1	1	0.0552191	1	1	1	1	1	1	1	1	1	1	1
GO:0000460_maturation of 5.8S rRNA	1	1	1	1	1	1	1	1	1	1	1	1	1	1	1	1	1	1	1	1	1	1	1	1	1	1	0.0226197	1	1	1	1	1	1	1	1	1	1	1
GO:0000461_endonucleolytic cleavage to generate mature 3'-end of SSU-rRNA from (SSU-rRNA, 5.8S rRNA, LSU-rRNA)	1	1	1	1	1	1	1	1	1	1	1	1	1	1	1	1	1	1	1	1	1	1	1	1	1	1	1	1	1	1	1	1	1	1	1	1	1	1
GO:0000462_maturation of SSU-rRNA from tricistronic rRNA transcript (SSU-rRNA, 5.8S rRNA, LSU-rRNA)	1	1	1	1	1	1	1	1	0.571681	1	1	1	1	1	1	1	1	1	1	1	1	1	1	1	1	1	1	1	1	1	1	1	1	1	1	1	1	1
GO:0000463_maturation of LSU-rRNA from tricistronic rRNA transcript (SSU-rRNA, 5.8S rRNA, LSU-rRNA)	1	1	1	1	1	1	1	1	1	1	1	1	1	1	1	1	1	1	1	1	1	1	1	1	1	1	1	1	1	1	1	1	1	1	1	1	1	1
GO:0000466_maturation of 5.8S rRNA from tricistronic rRNA transcript (SSU-rRNA, 5.8S rRNA, LSU-rRNA)	1	1	1	1	1	1	1	1	1	1	1	1	1	1	1	1	1	1	1	1	1	1	1	1	1	1	0.877039	1	1	1	1	1	1	1	1	1	1	1
GO:0000467_exonucleolytic trimming to generate mature 3'-end of 5.8S rRNA from tricistronic rRNA transcript (SSU-rRNA, 5.8S rRNA, LSU-rRNA)	1	1	1	1	1	1	1	1	1	1	1	1	1	1	1	1	1	1	1	1	1	1	1	1	1	1	0.0552191	1	1	1	1	1	1	1	1	1	1	1
GO:0000469_cleavage involved in rRNA processing	1	1	1	1	1	1	1	1	1	1	1	1	1	1	1	1	1	1	1	1	1	1	1	1	1	1	1	1	1	1	1	1	1	1	1	1	1	1
GO:0000470_maturation of LSU-rRNA	1	1	1	1	1	1	1	1	1	1	1	1	1	1	1	1	1	1	1	1	1	1	1	1	1	1	1	1	1	1	1	1	1	1	1	1	1	1
GO:0000472_endonucleolytic cleavage to generate mature 5'-end of SSU-rRNA from (SSU-rRNA, 5.8S rRNA, LSU-rRNA)	1	1	1	1	1	1	1	1	1	1	1	1	1	1	1	1	1	1	1	1	1	1	1	1	1	1	1	1	1	1	1	1	1	1	1	1	1	1
GO:0000478_endonucleolytic cleavage involved in rRNA processing	1	1	1	1	1	1	1	1	1	1	1	1	1	1	1	1	1	1	1	1	1	1	1	1	1	1	1	1	1	1	1	1	1	1	1	1	1	1
GO:0000479_endonucleolytic cleavage of tricistronic rRNA transcript (SSU-rRNA, 5.8S rRNA, LSU-rRNA)	1	1	1	1	1	1	1	1	1	1	1	1	1	1	1	1	1	1	1	1	1	1	1	1	1	1	1	1	1	1	1	1	1	1	1	1	1	1
GO:0000480_endonucleolytic cleavage in 5'-ETS of tricistronic rRNA transcript (SSU-rRNA, 5.8S rRNA, LSU-rRNA)	1	1	1	0.770164	1	1	1	1	1	1	1	1	1	1	1	1	1	1	1	1	1	1	1	1	1	1	1	1	1	1	1	1	1	1	1	1	1	1
GO:0000481_maturation of 5S rRNA	1	1	1	1	1	1	1	1	1	1	1	1	1	1	1	1	1	1	1	1	1	1	1	1	1	1	1	1	1	1	1	1	1	1	1	1	1	1
GO:0000491_small nucleolar ribonucleoprotein complex assembly	1	1	1	1	1	1	1	1	1	1	1	1	1	1	1	1	1	1	1	1	1	1	1	1	1	1	1	1	1	1	1	1	1	1	1	1	1	1
GO:0000492_box C/D snoRNP assembly	1	1	1	1	1	1	1	1	1	1	1	1	1	1	1	1	1	1	1	1	1	1	1	1	1	1	1	1	1	1	1	1	1	1	1	1	1	1
GO:0000493_box H/ACA snoRNP assembly	1	1	1	1	1	1	1	1	1	1	1	1	1	1	1	1	1	1	1	1	1	1	1	1	1	1	1	1	1	1	1	1	1	1	1	1	1	1
GO:0000494_box C/D snoRNA 3'-end processing	1	1	1	1	1	1	1	1	1	1	1	1	1	1	1	1	1	1	1	1	1	1	1	1	1	1	1	1	1	1	1	1	1	1	1	1	1	1
GO:0000578_embryonic axis specification	1	1	1	1	1	0.826651	1	1	1	1	1	1	1	1	1	1	1	1	1	1	1	1	1	1	1	1	1	1	1	1	1	1	1	1	1	1	1	1
GO:0000706_meiotic DNA double-strand break processing	1	1	1	1	1	1	1	1	0.5474	1	1	1	1	1	1	1	1	1	1	1	1	1	1	1	1	1	1	1	1	1	1	1	1	1	1	1	1	1
GO:0000707_meiotic DNA recombinase assembly	1	1	1	1	1	1	1	1	1	1	1	0.969753	1	1	1	1	1	1	1	1	1	1	1	1	1	1	1	1	1	1	1	1	1	1	1	1	1	1
GO:0000710_meiotic mismatch repair	1	1	1	1	1	1	1	1	1	1	1	1	1	1	1	1	1	1	1	1	1	1	1	1	1	1	1	1	1	1	1	1	1	1	1	1	1	1
GO:0000711_meiotic DNA repair synthesis	1	1	1	1	1	1	1	1	1	1	1	1	1	1	1	1	1	1	1	1	1	1	1	1	0.768293	1	1	1	1	1	1	1	1	1	1	1	1	1
GO:0000712_resolution of meiotic recombination intermediates	1	1	1	1	1	1	1	1	0.184291	1	1	1	1	1	1	1	1	1	1	1	1	1	1	1	1	1	1	1	1	1	1	1	1	1	1	1	1	1
GO:0000715_nucleotide-excision repair, DNA damage recognition	1	1	1	1	1	1	1	1	1	1	1	1	1	1	1	1	1	1	1	1	1	1	1	1	1	1	1	1	1	1	1	1	1	1	1	1	1	1
GO:0000717_nucleotide-excision repair, DNA duplex unwinding	1	1	1	1	1	1	1	1	1	1	1	1	1	1	1	1	1	1	1	1	1	1	1	1	1	1	1	1	1	1	1	1	1	1	1	1	1	1
GO:0000718_nucleotide-excision repair, DNA damage removal	1	1	1	1	1	1	1	1	1	1	1	1	1	1	1	1	1	1	1	1	1	1	1	1	1	1	1	1	1	1	1	1	1	1	1	1	1	1
GO:0000720_pyrimidine dimer repair by nucleotide-excision repair	1	1	1	1	1	1	1	1	1	1	1	1	1	1	1	1	1	1	1	1	1	1	1	1	1	1	1	1	1	1	1	1	1	1	1	1	1	1
GO:0000722_telomere maintenance via recombination	1	1	1	1	1	1	1	1	2.75377e-07	1	1	1	1	1	1	1	1	1	1	1	1	1	1	1	1	1	1	1	1	1	1	1	1	1	1	1	1	1
GO:0000723_telomere maintenance	1	1	1	1	1	1	1	1	8.76022e-12	1	1	1	1	1	1	1	1	1	1	1	1	1	1	1	1	1	1	1	1	1	1	1	1	1	1	1	1	1
GO:0000724_double-strand break repair via homologous recombination	1	1	1	1	1	1	1	1	3.50241e-06	1	1	1	1	1	1	1	1	1	1	1	1	1	1	1	1	1	1	1	1	1	1	1	1	1	1	1	1	1
GO:0000725_recombinational repair	1	1	1	1	1	1	1	1	9.09963e-07	1	1	1	1	1	1	1	1	1	1	1	1	1	1	1	1	1	1	1	1	1	1	1	1	1	1	1	1	1
GO:0000726_non-recombinational repair	1	1	1	1	1	1	1	1	0.00149089	1	1	1	1	1	1	1	1	1	1	1	1	1	1	1	1	1	1	1	1	1	1	1	1	1	1	1	1	1
GO:0000727_double-strand break repair via break-induced replication	1	1	1	1	1	1	1	1	0.00488057	1	1	1	1	1	1	1	1	1	1	1	1	1	1	1	1	1	1	1	1	1	1	1	1	1	1	1	1	1
GO:0000729_DNA double-strand break processing	1	1	1	1	1	1	1	1	0.0868532	1	1	1	1	1	1	1	1	1	1	1	1	1	1	1	1	1	1	1	1	1	1	1	1	1	1	1	1	1
GO:0000730_DNA recombinase assembly	1	1	1	1	1	1	1	1	1	1	1	1	1	1	1	1	1	1	1	1	1	1	1	1	1	1	1	1	1	1	1	1	1	1	1	1	1	1
GO:0000731_DNA synthesis involved in DNA repair	1	1	1	1	1	1	1	1	7.23773e-08	1	1	1	1	1	1	1	1	1	1	1	1	1	1	1	1	1	1	1	1	1	1	1	1	1	1	1	1	1
GO:0000732_strand displacement	1	1	1	1	1	1	1	1	2.03281e-07	1	1	1	1	1	1	1	1	1	1	1	1	1	1	1	1	1	1	1	1	1	1	1	1	1	1	1	1	1
GO:0000733_DNA strand renaturation	1	1	1	1	1	1	1	1	0.0672822	1	1	1	1	1	1	1	1	1	1	1	1	1	1	1	1	1	1	1	1	1	1	1	1	1	1	1	1	1
GO:0000737_DNA catabolic process, endonucleolytic	1	1	1	1	1	1	1	1	1	1	1	1	1	1	1	1	1	1	1	1	1	1	1	1	1	1	1	1	0.107623	1	1	1	1	1	1	1	1	1
GO:0000738_DNA catabolic process, exonucleolytic	1	1	1	1	1	0.826651	1	1	1	1	1	1	1	1	1	1	1	1	1	1	1	1	1	1	1	1	1	1	1	1	1	1	1	1	1	1	1	1
GO:0000741_karyogamy	1	1	1	1	1	1	1	1	1	1	1	1	1	1	1	1	1	1	1	1	1	1	1	1	1	1	1	1	1	1	1	1	1	1	1	1	1	1
GO:0000768_syncytium formation by plasma membrane fusion	1	1	0.710841	1	1	1	1	1	1	1	0.936452	1	1	1	0.126168	1	1	1	1	1	1	1	1	1	1	1	1	1	1	1	1	1	1	1	1	1	1	1
GO:0000819_sister chromatid segregation	1	1	1	1	1	1	1	1	4.49418e-43	1	1	1	1	1	1	1	1	1	1	1	1	1	1	1	1	1	1	1	1	1	1	1	1	1	1	1	1	1
GO:0000820_regulation of glutamine family amino acid metabolic process	1	1	1	1	1	1	1	1	1	1	1	1	1	1	1	1	1	1	1	1	1	1	1	1	1	1	1	1	1	1	1	1	1	1	1	1	1	1
GO:0000821_regulation of arginine metabolic process	1	1	1	1	1	1	1	1	1	1	1	1	1	1	1	1	1	0.852718	1	1	1	1	1	1	0.768293	1	1	1	1	1	1	1	1	1	1	1	1	1
GO:0000902_cell morphogenesis	0.989521	1	1	0.941941	1	0.896598	1	7.86798e-09	1	1	1	1	1	1	1	1	1	1	1	1	1	1	1	1	0.000147403	1	1	1	1	1	1	1	1	1	1	1	1	0.100479
GO:0000904_cell morphogenesis involved in differentiation	1	1	1	0.856055	1	0.896598	1	1.84421e-07	1	1	1	1	1	1	1	1	1	1	1	1	1	1	1	1	0.000340783	1	1	1	1	1	1	1	1	1	1	1	1	0.501534
GO:0000910_cytokinesis	1	1	1	1	1	1	1	1	0.000710125	1	1	1	1	1	1	1	1	1	1	1	1	1	1	1	1	1	1	1	1	1	1	1	1	1	1	1	1	1
GO:0000912_assembly of actomyosin apparatus involved in cytokinesis	1	1	1	1	1	1	1	1	0.324977	1	1	1	1	1	1	1	1	1	1	1	1	1	1	1	1	1	1	1	1	1	1	1	1	1	1	1	1	1
GO:0000915_actomyosin contractile ring assembly	1	1	1	1	1	1	1	1	0.324977	1	1	1	1	1	1	1	1	1	1	1	1	1	1	1	1	1	1	1	1	1	1	1	1	1	1	1	1	1
GO:0000917_barrier septum assembly	1	1	1	1	1	1	1	1	1	1	1	1	1	1	1	1	1	1	1	1	1	1	1	1	1	1	1	1	1	1	1	1	1	1	1	1	1	1
GO:0000920_cell separation after cytokinesis	1	1	1	1	1	1	1	1	1	1	1	1	1	1	1	1	1	1	1	1	1	1	1	1	1	1	1	1	1	1	1	1	1	1	1	1	1	1
GO:0000921_septin ring assembly	1	1	1	1	1	1	1	1	1	1	1	1	1	1	1	1	1	1	1	1	1	1	1	1	1	1	1	1	1	1	1	1	1	1	1	1	1	1
GO:0000956_nuclear-transcribed mRNA catabolic process	1	1	1	0.425678	1	1	1	1	1	1	1	1	1	1	1	1	1	1	1	0.179674	1	1	1	1	1	1	1	1	1	1	1	1	1	1	1	1	1	0.268463
GO:0000957_mitochondrial RNA catabolic process	1	1	1	1	1	1	1	1	1	1	1	1	1	1	0.753824	1	1	1	1	1	1	1	1	1	1	1	1	1	1	1	1	1	1	1	1	1	1	1
GO:0000958_mitochondrial mRNA catabolic process	1	1	0.979004	1	1	1	1	1	1	1	1	1	1	1	0.536512	1	1	1	1	1	1	1	1	1	1	1	1	1	1	1	1	1	1	1	1	1	1	1
GO:0000959_mitochondrial RNA metabolic process	1	1	1	1	1	1	1	1	1	1	1	1	1	1	1	1	1	1	1	1	1	1	1	1	1	1	1	1	1	1	1	1	1	1	1	1	1	1
GO:0000960_regulation of mitochondrial RNA catabolic process	1	1	1	1	1	1	1	1	1	1	1	1	1	1	0.753824	1	1	1	1	1	1	1	1	1	1	1	1	1	1	1	1	1	1	1	1	1	1	1
GO:0000961_negative regulation of mitochondrial RNA catabolic process	1	1	1	1	1	1	1	1	1	1	1	1	1	1	1	1	1	1	1	1	1	1	1	1	1	1	1	1	1	1	1	1	1	1	1	1	1	1
GO:0000962_positive regulation of mitochondrial RNA catabolic process	1	1	0.979004	1	1	1	1	1	1	1	1	1	1	1	0.536512	1	1	1	1	1	1	1	1	1	1	1	1	1	1	1	1	1	1	1	1	1	1	1
GO:0000963_mitochondrial RNA processing	1	1	1	1	1	1	1	1	1	1	1	1	1	1	1	1	1	1	1	1	1	1	1	1	1	1	1	1	1	1	1	1	1	1	1	1	1	1
GO:0000964_mitochondrial RNA 5'-end processing	1	1	0.979004	1	1	1	1	1	1	1	1	1	1	1	1	1	1	1	1	1	1	1	1	1	1	1	1	1	1	1	1	1	1	1	1	1	1	1
GO:0000965_mitochondrial RNA 3'-end processing	1	1	1	1	1	1	1	1	1	1	1	1	1	1	0.653863	1	1	1	1	1	1	1	1	1	1	1	1	1	1	1	1	1	1	1	1	1	1	1
GO:0000966_RNA 5'-end processing	1	1	1	1	1	1	1	1	1	1	1	1	1	1	1	1	1	1	1	1	1	1	1	1	1	1	1	1	1	1	1	1	1	1	1	1	1	1
GO:0000967_rRNA 5'-end processing	1	1	1	1	1	1	1	1	1	1	1	1	1	1	1	1	1	1	1	1	1	1	1	1	1	1	1	1	1	1	1	1	1	1	1	1	1	1
GO:0000972_transcription-dependent tethering of RNA polymerase II gene DNA at nuclear periphery	1	1	1	1	1	1	1	1	1	1	1	1	1	1	1	1	1	1	1	1	1	1	1	1	1	1	1	1	1	1	1	1	1	1	1	1	1	1
GO:0000973_posttranscriptional tethering of RNA polymerase II gene DNA at nuclear periphery	1	1	1	1	1	0.896598	1	1	1	1	1	1	1	1	1	1	1	1	1	1	1	1	1	1	1	1	1	1	1	1	1	1	1	1	1	1	1	1
GO:0000999_RNA polymerase III type 1 promoter transcriptional preinitiation complex assembly	1	1	1	1	1	1	1	1	1	1	1	1	1	1	1	1	1	1	1	1	1	1	1	1	1	1	1	1	1	1	1	1	1	1	1	1	1	1
GO:0001009_transcription from RNA polymerase III type 2 promoter	1	1	1	1	1	1	1	1	1	1	1	1	1	1	1	1	1	1	1	1	1	1	1	1	1	1	1	1	1	1	1	1	1	1	1	1	1	1
GO:0001022_transcription initiation from RNA polymerase III type 1 promoter	1	1	1	1	1	1	1	1	1	1	1	1	1	1	1	1	1	1	1	1	1	1	1	1	1	1	1	1	1	1	1	1	1	1	1	1	1	1
GO:0001079_nitrogen catabolite regulation of transcription from RNA polymerase II promoter	1	1	1	1	1	1	1	1	1	1	1	1	1	1	1	1	1	1	1	1	1	1	1	1	1	1	1	1	1	1	1	1	1	1	1	1	1	1
GO:0001080_nitrogen catabolite activation of transcription from RNA polymerase II promoter	1	1	1	1	1	1	1	1	1	1	1	1	1	1	1	1	1	1	1	1	1	1	1	1	1	1	1	1	1	1	1	1	1	1	1	1	1	1
GO:0001100_negative regulation of exit from mitosis	1	1	1	1	1	1	1	1	1	1	1	1	1	1	1	1	1	1	1	1	1	1	1	1	0.585571	1	1	1	1	1	1	1	1	1	1	1	1	1
GO:0001101_response to acid chemical	1	1	1	0.0897523	1	1	1	1	1	1	1	1	1	1	1	1	1	1	1	1	1	1	1	1	0.768293	1	1	0.830623	1	1	1	1	1	1	1	1	1	1
GO:0001172_transcription, RNA-templated	1	1	1	1	1	0.826651	1	1	1	1	1	1	1	1	1	1	1	1	1	1	1	1	1	1	1	1	1	1	1	1	1	1	1	1	1	1	1	1
GO:0001180_transcription initiation from RNA polymerase I promoter for nuclear large rRNA transcript	1	1	1	1	1	1	1	1	1	1	1	1	1	1	1	1	1	1	1	1	1	1	1	1	1	1	1	1	1	1	1	1	1	1	1	1	1	1
GO:0001188_RNA polymerase I transcriptional preinitiation complex assembly	1	1	1	1	1	1	1	1	1	1	1	1	1	1	1	1	1	1	1	1	1	1	1	1	1	1	1	1	1	1	1	1	1	1	1	1	1	1
GO:0001189_RNA polymerase I transcriptional preinitiation complex assembly at the promoter for the nuclear large rRNA transcript	1	1	1	1	1	1	1	1	1	1	1	1	1	1	1	1	1	1	1	1	1	1	1	1	1	1	1	1	1	1	1	1	1	1	1	1	1	1
GO:0001207_histone displacement	1	1	1	1	1	1	1	1	1	1	1	1	1	1	1	1	1	1	1	1	1	1	1	1	1	1	1	1	1	1	1	1	1	1	1	1	1	1
GO:0001300_chronological cell aging	1	1	0.979004	1	1	1	1	1	1	1	1	1	1	1	0.536512	1	1	1	1	1	1	1	1	1	1	1	1	1	1	1	1	1	1	1	1	1	1	1
GO:0001302_replicative cell aging	1	1	1	1	1	1	1	1	1	1	1	1	1	1	1	1	1	1	1	1	1	1	1	1	1	1	1	1	1	1	1	1	1	1	1	1	1	1
GO:0001306_age-dependent response to oxidative stress	1	1	1	1	1	1	1	1	1	1	1	1	1	1	1	1	1	0.852718	1	1	1	1	1	1	1	1	1	1	1	1	1	1	1	1	1	1	1	1
GO:0001315_age-dependent response to reactive oxygen species	1	1	1	1	1	1	1	1	1	1	1	1	1	1	1	1	1	1	1	1	1	1	1	1	1	1	1	1	1	1	1	1	1	1	1	1	1	1
GO:0001325_formation of extrachromosomal circular DNA	1	1	1	1	1	1	1	1	0.0417908	1	1	1	1	1	1	1	1	1	1	1	1	1	1	1	1	1	1	1	1	1	1	1	1	1	1	1	1	1
GO:0001501_skeletal system development	1	1	1	1.19077e-06	1	0.357239	1	1	1	0.0171888	1	1	1	1	1	1	1	1	1	1	1	1	1	1	0.173545	1	1	1	1	1	1	1	1	1	1	1	1	0.849456
GO:0001502_cartilage condensation	1	1	1	0.950865	1	1	1	1	1	1	1	1	1	1	1	1	1	1	1	1	1	1	1	1	1	1	1	1	1	1	1	1	1	1	1	1	1	1
GO:0001503_ossification	1	1	0.839719	0.00071592	1	0.884604	1	1	1	1	1	1	1	1	0.222111	1	1	1	1	1	1	1	1	1	0.298976	1	1	1	1	1	1	1	1	1	1	1	1	0.20128
GO:0001504_neurotransmitter uptake	1	1	1	1	1	1	1	1	1	1	1	1	1	1	1	1	1	1	1	1	1	1	1	1	0.359088	1	1	1	1	1	1	1	1	1	1	1	1	1
GO:0001505_regulation of neurotransmitter levels	1	1	1	1	1	1	1	4.94606e-13	1	1	1	1	1	1	1	1	1	1	1	1	1	1	1	1	0.265732	1	1	1	1	1	1	1	1	1	1	1	1	1
GO:0001507_acetylcholine catabolic process in synaptic cleft	1	1	1	1	1	1	1	1	1	1	1	1	1	1	1	1	1	1	1	1	1	1	1	1	1	1	1	1	1	1	1	1	1	1	1	1	1	1
GO:0001508_action potential	1	1	1	1	1	1	1	4.66533e-06	1	1	1	1	1	1	1	1	1	1	1	1	1	1	1	1	1	1	1	1	1	1	1	1	1	1	1	1	1	1
GO:0001510_RNA methylation	1	1	1	1	1	1	1	1	1	1	1	1	1	1	1	1	1	1	1	1	1	1	1	1	1	1	1	1	1	1	1	1	1	1	1	1	1	1
GO:0001514_selenocysteine incorporation	1	1	1	1	1	1	1	1	1	1	1	1	1	1	1	1	1	1	1	1	1	1	1	1	1	1	1	1	1	1	1	1	1	1	1	1	1	1
GO:0001516_prostaglandin biosynthetic process	1	1	1	0.691873	1	1	1	1	1	1	1	1	1	1	0.753824	1	1	0.835006	1	1	1	1	1	1	1	1	1	1	1	1	1	1	1	1	1	1	1	1
GO:0001519_peptide amidation	1	1	1	1	1	1	1	1	1	1	1	1	1	1	1	1	1	1	1	1	1	1	1	1	1	1	1	1	1	1	1	1	1	1	1	1	1	1
GO:0001522_pseudouridine synthesis	1	1	1	1	1	0.629605	1	1	1	1	1	1	1	1	1	1	1	1	1	1	1	1	1	1	1	1	1	1	1	1	1	1	1	1	1	1	1	1
GO:0001523_retinoid metabolic process	1	1	1	1	1	1	1	1	1	1	1	1	1	1	1	1	1	1	1	1	1	1	1	1	1	1	1	1	1	1	1	1	1	1	1	1	1	1
GO:0001525_angiogenesis	1	1	0.0163021	0.164729	1	1	1	1	1	1	1	1	2.44081e-19	1	0.00335762	1	1	1	1	1	1	1	1	1	0.603504	1	1	1	1	1	1	1	1	1	1	1	1	0.00809401
GO:0001539_cilium or flagellum-dependent cell motility	1	1	1	1	1	1	2.68848e-11	1	1	1	1	1	1	1	1	1	1	1	1	1	1	1	1	1	1	1	1	1	1	1	1	1	1	1	1	1	1	1
GO:0001541_ovarian follicle development	1	1	1	1	1	1	1	1	1	1	1	1	1	1	1	1	1	1	1	1	1	1	1	1	1	1	1	1	1	1	1	1	1	1	1	1	1	1
GO:0001542_ovulation from ovarian follicle	1	1	0.979004	1	1	1	1	1	1	1	1	1	1	1	1	1	1	1	1	1	1	1	1	1	1	1	1	1	1	1	1	1	1	1	1	1	1	1
GO:0001543_ovarian follicle rupture	1	1	1	1	1	1	1	1	1	1	1	1	1	1	1	1	1	1	1	1	1	1	1	1	1	1	1	1	1	1	1	1	1	1	1	1	1	1
GO:0001544_initiation of primordial ovarian follicle growth	1	1	1	1	1	1	1	1	1	1	1	1	1	1	1	1	1	1	1	1	1	1	1	1	1	1	1	1	1	1	1	1	1	1	1	1	1	1
GO:0001545_primary ovarian follicle growth	1	1	0.979004	1	1	1	1	1	1	1	1	1	1	1	1	1	1	1	1	1	1	1	1	1	1	1	1	1	1	1	1	1	1	1	1	1	1	1
GO:0001546_preantral ovarian follicle growth	1	1	1	1	1	1	1	1	1	1	1	1	1	1	1	1	1	1	1	1	1	1	1	1	1	1	1	1	1	1	1	1	1	1	1	1	1	1
GO:0001547_antral ovarian follicle growth	1	1	1	1	1	1	1	1	1	1	1	1	1	1	1	1	1	1	1	1	1	1	1	1	1	1	1	1	1	1	1	1	1	1	1	1	1	1
GO:0001550_ovarian cumulus expansion	1	1	0.979004	1	1	1	1	1	1	1	1	1	1	1	1	1	1	1	1	1	1	1	1	1	1	1	1	1	1	1	1	1	1	1	1	1	1	1
GO:0001553_luteinization	1	1	1	1	1	1	1	1	1	1	1	1	1	1	1	1	1	1	1	1	1	1	1	1	1	1	1	1	1	1	1	1	1	1	1	1	1	1
GO:0001554_luteolysis	1	1	1	1	1	1	1	1	1	1	1	1	1	1	1	1	1	1	1	1	1	1	1	1	1	1	1	1	1	1	1	1	1	1	1	1	1	1
GO:0001555_oocyte growth	1	1	1	1	1	1	1	1	1	1	1	1	1	1	1	1	1	1	1	1	1	1	1	1	1	1	1	1	1	1	1	1	1	1	1	1	1	1
GO:0001556_oocyte maturation	1	1	1	1	1	1	1	1	0.799004	1	1	1	1	1	1	1	1	1	1	1	1	1	1	1	1	1	1	1	1	1	1	1	1	1	1	1	1	1
GO:0001558_regulation of cell growth	1	1	1	1	1	1	1	0.0348457	1	1	1	1	1	1	0.36147	1	1	1	1	1	1	1	1	1	0.769501	1	1	1	1	1	1	1	1	1	1	1	1	0.501534
GO:0001560_regulation of cell growth by extracellular stimulus	1	1	1	1	1	1	1	1	1	1	1	1	1	1	1	1	1	1	1	1	1	1	1	1	1	1	1	1	1	1	1	1	1	1	1	1	1	1
GO:0001561_fatty acid alpha-oxidation	1	1	1	1	1	1	1	1	1	1	1	1	1	1	1	1	1	1	1	1	1	1	1	1	1	1	1	1	1	1	1	1	1	1	1	1	1	1
GO:0001562_response to protozoan	1	1	0.0915566	1	1	0.940221	1	1	1	1	1	1	1	1	0.668129	1	1	1	1	1	1	1	1	1	1	1	1	1	1	1	1	1	1	1	1	1	1	0.972334
GO:0001568_blood vessel development	1	1	0.0312881	0.000252549	1	0.687649	1	1	1	1	1	1	1.34245e-17	1	0.00418676	1	1	1	1	1	1	1	1	1	0.211869	1	1	1	1	1	1	1	1	1	1	1	1	7.0024e-05
GO:0001569_branching involved in blood vessel morphogenesis	1	1	1	0.896678	1	1	1	1	1	1	1	1	1	1	1	1	1	1	1	1	1	1	1	1	1	1	1	1	1	1	1	1	1	1	1	1	1	1
GO:0001570_vasculogenesis	1	1	1	0.209988	1	1	1	1	1	1	1	1	0.00143279	1	1	1	1	1	1	1	1	1	1	1	0.466192	1	1	1	1	1	1	1	1	1	1	1	1	0.665765
GO:0001573_ganglioside metabolic process	1	1	1	1	1	1	1	1	1	1	1	1	1	1	1	1	1	1	1	1	1	1	1	1	1	1	1	1	1	1	1	1	1	1	1	1	1	1
GO:0001574_ganglioside biosynthetic process	1	1	1	1	1	1	1	0.297195	1	1	1	1	1	1	1	1	1	1	1	1	1	1	1	1	1	1	1	1	1	1	1	1	1	1	1	1	1	1
GO:0001575_globoside metabolic process	1	1	1	1	1	0.826651	1	1	1	1	1	1	1	1	1	1	1	1	1	1	1	1	1	1	1	1	1	1	1	1	1	1	1	1	1	1	1	1
GO:0001576_globoside biosynthetic process	1	1	1	1	1	0.687649	1	1	1	1	1	1	1	1	1	1	1	1	1	1	1	1	1	1	1	1	1	1	1	1	1	1	1	1	1	1	1	1
GO:0001578_microtubule bundle formation	1	1	1	1	1	1	7.65931e-20	1	1	1	1	1	1	1	1	1	1	1	1	1	1	1	1	1	1	1	1	1	1	1	1	1	1	1	1	1	1	1
GO:0001579_medium-chain fatty acid transport	1	1	1	1	1	1	1	1	1	1	1	1	1	1	1	1	1	1	1	1	1	1	1	1	1	1	1	1	1	1	1	1	1	1	1	1	1	1
GO:0001580_detection of chemical stimulus involved in sensory perception of bitter taste	1	1	1	1	1	1	1	1	1	1	1	1	1	1	1	1	1	1	1	1	1	1	1	1	1	1	0.791583	0.162921	1	1	1	1	1	1	1	1	1	1
GO:0001581_detection of chemical stimulus involved in sensory perception of sour taste	1	1	1	1	1	0.687649	1	1	1	1	1	1	1	1	1	1	1	1	1	1	1	1	1	1	1	1	1	1	1	1	1	1	1	1	1	1	1	1
GO:0001582_detection of chemical stimulus involved in sensory perception of sweet taste	1	1	1	1	1	1	1	1	1	1	1	1	1	1	1	1	1	1	1	1	1	1	1	1	1	1	1	1	1	1	1	1	1	1	1	1	1	1
GO:0001649_osteoblast differentiation	1	1	1	0.086571	1	1	1	1	1	1	1	1	1	1	0.896569	1	1	1	1	1	1	1	1	1	0.42212	1	1	1	1	1	1	1	1	1	1	1	1	0.812094
GO:0001654_eye development	1	1	1	1	1	0.019235	1	1	1	1	1	1	0.909809	1	1	1	1	1	1	1	1	1	1	1	0.768293	1	1	1	1	1	1	1	1	1	1	1	1	0.859302
GO:0001655_urogenital system development	1	1	1	0.0342492	1	0.826651	1	1	1	1	1	1	0.000423059	1	1	1	1	1	1	1	1	1	1	1	0.915328	1	1	1	1	1	1	1	1	1	1	1	1	0.77447
GO:0001656_metanephros development	1	1	1	1	1	1	1	1	1	1	1	1	1	1	1	1	1	1	1	1	0.679515	1	1	1	1	1	1	1	1	1	1	1	1	1	1	1	1	0.234219
GO:0001657_ureteric bud development	1	1	1	0.659326	1	0.687649	1	1	1	1	1	1	1	1	1	1	1	1	1	1	0.679515	1	1	1	1	1	1	1	1	1	1	1	1	1	1	1	1	0.888597
GO:0001658_branching involved in ureteric bud morphogenesis	1	1	1	1	1	1	1	1	1	1	1	1	1	1	1	1	1	1	1	1	0.917987	1	1	1	1	1	1	1	1	1	1	1	1	1	1	1	1	1
GO:0001659_temperature homeostasis	1	1	1	1	1	1	1	1	1	1	1	1	1	1	1	1	1	1	1	1	1	1	1	1	0.344376	1	1	1	1	1	1	1	1	1	1	1	1	1
GO:0001660_fever generation	1	1	0.995443	1	1	1	1	1	1	1	1	1	1	1	0.320689	1	1	1	1	1	1	1	1	1	0.603504	1	1	1	1	1	1	1	1	1	1	1	1	1
GO:0001661_conditioned taste aversion	1	1	1	1	1	1	1	0.0457017	1	1	1	1	1	1	1	1	1	1	1	1	1	1	1	1	1	1	1	1	1	1	1	1	1	1	1	1	1	0.501534
GO:0001662_behavioral fear response	1	1	1	1	1	1	1	0.00716565	1	1	1	1	1	1	1	1	1	1	1	1	1	1	1	1	1	1	1	1	1	1	1	1	1	1	1	1	1	1
GO:0001666_response to hypoxia	1	1	1	1	1	1	1	1	1	1	1	1	0.0955876	1	0.0226508	1	1	1	1	1	1	1	1	1	0.585571	1	1	1	1	1	1	1	1	1	1	1	1	0.0472128
GO:0001667_ameboidal-type cell migration	1	1	1	1	1	0.959929	1	1	1	1	1	1	0.0143973	1	1	1	1	1	1	1	1	1	1	1	0.596814	1	1	1	1	1	1	1	1	1	1	0.248591	1	0.00798501
GO:0001672_regulation of chromatin assembly or disassembly	1	1	1	1	1	1	1	1	1	1	1	1	1	1	1	1	1	0.731615	1	1	1	1	1	1	1	1	1	1	1	1	1	1	1	1	1	1	1	1
GO:0001675_acrosome assembly	1	1	1	1	1	1	1	1	1	1	1	1	1	1	1	1	1	1	1	1	1	1	1	1	1	1	1	1	1	1	1	1	1	1	1	1	1	1
GO:0001676_long-chain fatty acid metabolic process	1	1	1	1	1	1	1	1	1	1	1	1	1	1	1	1	1	1	1	1	1	1	1	1	0.431852	1	1	1	1	1	1	1	1	1	1	1	1	1
GO:0001678_cellular glucose homeostasis	1	1	1	1	1	1	1	0.191349	1	1	1	1	1	1	1	1	1	1	1	1	1	1	1	1	1	1	1	1	1	1	1	1	1	1	1	1	1	0.427622
GO:0001680_tRNA 3'-terminal CCA addition	1	1	1	1	1	1	1	1	1	1	1	1	1	1	1	1	1	1	1	1	1	1	1	1	1	1	1	1	1	1	1	1	1	1	1	1	1	1
GO:0001682_tRNA 5'-leader removal	1	1	1	1	1	1	1	1	1	1	1	1	1	1	1	1	1	1	1	1	1	1	1	1	1	1	1	1	1	1	1	1	1	1	1	1	1	1
GO:0001692_histamine metabolic process	1	1	1	1	1	1	1	1	1	1	1	1	1	1	1	1	1	1	1	1	1	1	1	0.755483	1	1	1	1	1	1	1	1	1	1	1	1	1	1
GO:0001694_histamine biosynthetic process	1	1	1	1	1	1	1	1	1	1	1	1	1	1	1	1	1	1	1	1	1	1	1	1	1	1	1	1	1	1	1	1	1	1	1	1	1	1
GO:0001695_histamine catabolic process	1	1	1	1	1	1	1	1	1	1	1	1	1	1	1	1	1	1	1	1	1	1	1	1	1	1	1	1	1	1	1	1	1	1	1	1	1	1
GO:0001696_gastric acid secretion	1	1	0.923242	1	1	1	1	1	1	1	1	1	1	1	1	1	1	1	1	1	1	1	1	1	1	1	1	1	1	1	1	1	1	1	1	1	1	1
GO:0001697_histamine-induced gastric acid secretion	1	1	0.710841	1	1	1	1	1	1	1	1	1	1	1	1	1	1	1	1	1	1	1	1	1	1	1	1	1	1	1	1	1	1	1	1	1	1	1
GO:0001698_gastrin-induced gastric acid secretion	1	1	0.979004	1	1	1	1	1	1	1	1	1	1	1	1	1	1	1	1	1	1	1	1	1	1	1	1	0.966708	1	1	1	1	1	1	1	1	1	1
GO:0001701_in utero embryonic development	1	1	1	0.761062	1	0.285091	1	1	1	1	1	1	0.785889	1	1	1	1	1	1	1	1	1	1	1	1	1	1	1	1	1	1	1	1	1	1	1	1	0.11629
GO:0001702_gastrulation with mouth forming second	1	1	1	0.856055	1	1	1	1	1	1	1	1	1	1	1	1	1	1	1	1	1	1	1	1	1	1	1	1	1	1	1	1	1	1	1	1	1	1
GO:0001704_formation of primary germ layer	1	1	0.521762	0.136255	1	0.106471	1	1	1	1	1	1	1	1	1	1	1	1	1	1	1	1	1	1	1	1	1	1	1	1	1	1	1	1	1	1	1	0.359714
GO:0001705_ectoderm formation	1	1	1	1	1	0.959929	1	1	1	1	1	1	1	1	1	1	1	1	1	1	1	1	1	1	1	1	1	1	1	1	1	1	1	1	1	1	1	1
GO:0001706_endoderm formation	1	1	0.656304	0.0977434	1	1	1	1	1	1	1	1	0.63232	1	1	1	1	1	1	1	1	1	1	1	1	1	1	1	1	1	1	1	1	1	1	1	1	1
GO:0001707_mesoderm formation	1	1	1	1	1	0.0182594	1	1	1	1	1	1	1	1	1	1	1	1	1	1	1	1	1	1	1	1	1	1	1	1	1	1	1	1	1	1	1	0.584287
GO:0001708_cell fate specification	1	1	1	0.462174	1	0.959929	1	1	1	1	1	1	1	1	1	1	1	1	1	1	1	1	1	1	1	1	1	1	1	1	1	1	1	1	1	1	1	1
GO:0001709_cell fate determination	1	1	1	1	1	0.106471	1	1	1	1	1	1	1	1	1	1	1	1	1	1	1	1	1	1	1	1	1	1	1	1	1	1	1	1	1	1	1	1
GO:0001710_mesodermal cell fate commitment	1	1	1	1	1	0.896598	1	1	1	1	1	1	1	1	1	1	1	1	1	1	1	1	1	1	1	1	1	1	1	1	1	1	1	1	1	1	1	1
GO:0001711_endodermal cell fate commitment	1	1	1	1	1	1	1	1	1	1	1	1	1	1	1	1	1	0.99522	1	1	1	1	1	1	1	1	1	1	1	1	1	1	1	1	1	1	1	1
GO:0001712_ectodermal cell fate commitment	1	1	1	1	1	1	1	1	1	1	1	1	1	1	1	1	1	1	1	1	1	1	1	1	1	1	1	1	1	1	1	1	1	1	1	1	1	1
GO:0001714_endodermal cell fate specification	1	1	1	1	1	1	1	1	1	1	1	1	1	1	1	1	1	1	1	1	1	1	1	1	1	1	1	1	1	1	1	1	1	1	1	1	1	1
GO:0001715_ectodermal cell fate specification	1	1	1	1	1	1	1	1	1	1	1	1	1	1	1	1	1	1	1	1	1	1	1	1	1	1	1	1	1	1	1	1	1	1	1	1	1	1
GO:0001731_formation of translation preinitiation complex	1	1	1	1	1	1	1	1	1	1	1	1	1	1	1	1	1	1	1	1	1	1	1	1	1	1	1	1	1	1	1	1	1	1	1	1	1	1
GO:0001732_formation of cytoplasmic translation initiation complex	1	1	1	1	1	1	1	1	1	1	1	1	1	1	1	1	1	1	1	1	1	1	1	1	1	1	1	1	1	1	1	1	1	1	1	1	1	1
GO:0001736_establishment of planar polarity	1	1	1	1	1	1	1	1	1	1	1	1	1	1	1	1	1	1	1	1	1	1	1	1	1	1	1	1	1	1	1	1	1	1	1	1	1	1
GO:0001738_morphogenesis of a polarized epithelium	1	1	1	1	1	1	1	1	1	1	1	1	1	1	1	1	1	1	1	1	1	1	1	1	1	1	1	1	1	1	1	1	1	1	1	1	1	1
GO:0001743_optic placode formation	1	1	1	1	1	0.896598	1	1	1	1	1	1	1	1	1	1	1	1	1	1	1	1	1	1	1	1	1	1	1	1	1	1	1	1	1	1	1	1
GO:0001754_eye photoreceptor cell differentiation	1	1	1	1	1	1	1	1	1	1	1	1	1	1	1	1	1	1	1	1	1	1	1	1	0.45055	1	1	1	1	1	1	1	1	1	1	1	1	1
GO:0001755_neural crest cell migration	1	1	1	1	1	1	1	1	1	1	1	1	1	1	1	1	1	1	1	1	1	1	1	1	1	1	1	1	1	1	1	1	1	1	1	1	1	1
GO:0001756_somitogenesis	1	1	1	1	1	0.000891161	1	1	1	1	1	1	1	1	1	1	1	1	1	1	1	1	1	1	1	1	1	1	1	1	1	1	1	1	1	1	1	1
GO:0001757_somite specification	1	1	1	0.638015	1	1	1	1	1	1	1	1	1	1	1	1	1	1	1	1	1	1	1	1	1	1	1	1	1	1	1	1	1	1	1	1	1	1
GO:0001759_organ induction	1	1	1	1	1	0.896598	1	1	1	1	1	1	1	1	1	1	1	1	1	1	1	1	1	1	1	1	1	1	1	1	1	1	1	1	1	1	1	1
GO:0001763_morphogenesis of a branching structure	1	1	1	0.00279478	1	1	1	1	1	1	1	1	1	1	1	1	1	1	1	1	1	1	1	1	1	0.701436	1	1	1	1	1	1	1	1	1	1	1	0.77447
GO:0001764_neuron migration	1	1	1	1	1	1	1	0.240773	1	1	1	0.330702	1	1	1	1	1	1	1	1	1	1	1	1	0.204389	1	1	1	1	1	1	1	1	1	1	1	1	1
GO:0001765_membrane raft assembly	1	1	1	1	1	1	1	1	1	1	1	1	1	1	1	1	1	1	1	1	1	1	1	1	1	1	1	1	1	1	1	1	1	1	1	1	1	1
GO:0001766_membrane raft polarization	1	1	0.995443	1	1	1	1	1	1	1	1	1	1	1	1	1	1	1	1	1	1	1	1	1	1	1	1	1	1	1	1	1	1	1	1	1	1	1
GO:0001767_establishment of lymphocyte polarity	1	1	0.0889072	1	1	1	1	1	1	1	1	1	1	1	1	1	1	1	1	1	1	1	1	1	1	1	1	1	1	1	1	1	1	1	1	1	1	1
GO:0001768_establishment of T cell polarity	1	1	0.0580853	1	1	1	1	1	1	1	1	1	1	1	1	1	1	1	1	1	1	1	1	1	1	1	1	1	1	1	1	1	1	1	1	1	1	1
GO:0001770_establishment of natural killer cell polarity	1	1	1	1	1	1	1	0.924574	1	1	1	1	1	1	1	1	1	1	1	1	1	1	1	1	1	1	1	1	1	1	1	1	1	1	1	1	1	1
GO:0001771_immunological synapse formation	1	1	0.279228	1	1	1	1	1	1	1	1	1	1	1	1	1	1	0.418022	1	1	1	1	1	1	1	1	1	1	1	1	1	1	1	1	1	1	1	1
GO:0001773_myeloid dendritic cell activation	1	1	0.00033917	1	1	1	1	1	1	1	1	1	1	1	1	1	1	0.595755	1	1	1	1	1	1	1	1	1	1	1	1	1	1	1	1	1	1	1	1
GO:0001774_microglial cell activation	1	1	1	1	1	1	1	1	1	1	1	1	1	1	1	1	1	0.154399	1	1	1	1	1	1	1	1	1	1	1	1	1	1	1	1	1	1	1	0.107558
GO:0001775_cell activation	1	1	8.96226e-38	1	1	0.896598	1	1	1	1	0.625991	1	1	1	0.0236948	1	1	7.6997e-19	1	1	1	1	1	1	1	1	1	0.966708	1	1	1	1	1	1	1	1	1	0.322012
GO:0001776_leukocyte homeostasis	1	1	0.0238745	1	1	0.821826	1	1	1	1	1	1	1	1	1	1	1	0.4453	1	1	1	1	1	1	1	1	1	1	1	1	1	1	1	1	1	1	1	1
GO:0001777_T cell homeostatic proliferation	1	1	1	1	1	1	1	1	1	1	1	1	1	1	1	1	1	1	1	1	1	1	1	1	1	1	1	1	1	1	1	1	1	1	1	1	1	1
GO:0001778_plasma membrane repair	1	1	1	1	1	1	1	1	1	1	1	1	0.909809	1	1	1	1	1	1	1	1	1	1	1	1	1	1	1	1	1	1	1	1	1	1	1	1	1
GO:0001779_natural killer cell differentiation	1	1	0.710841	1	1	1	1	1	1	1	1	1	1	1	1	1	1	1	1	1	1	1	1	1	1	1	1	1	1	1	1	1	1	1	1	1	1	1
GO:0001780_neutrophil homeostasis	1	1	1	1	1	1	1	1	1	1	1	1	1	1	1	1	1	1	1	1	1	1	1	1	1	1	1	1	1	1	1	1	1	1	1	1	1	1
GO:0001781_neutrophil apoptotic process	1	1	1	1	1	1	1	1	1	1	1	1	1	1	0.923058	1	1	1	1	1	1	1	1	1	1	1	1	1	1	1	1	1	1	1	1	1	1	1
GO:0001782_B cell homeostasis	1	1	1	1	1	1	1	1	1	1	1	1	1	1	1	1	1	0.200102	1	1	1	1	1	1	1	1	1	1	1	1	1	1	1	1	1	1	1	1
GO:0001783_B cell apoptotic process	1	1	0.892406	1	1	1	1	1	1	1	1	1	1	1	0.753824	1	1	1	1	1	1	1	1	1	1	1	1	1	1	1	1	1	1	1	1	1	1	1
GO:0001787_natural killer cell proliferation	1	1	0.00654911	1	1	1	1	1	1	1	1	1	1	1	1	1	1	1	1	1	1	1	1	1	1	1	1	1	1	1	1	1	1	1	1	1	1	1
GO:0001794_type IIa hypersensitivity	1	1	1	1	1	1	1	1	1	1	1	1	1	1	1	1	1	0.0986325	1	1	1	1	1	1	1	1	1	1	1	1	1	1	1	1	1	1	1	1
GO:0001796_regulation of type IIa hypersensitivity	1	1	1	1	1	1	1	1	1	1	1	1	1	1	1	1	1	0.0986325	1	1	1	1	1	1	1	1	1	1	1	1	1	1	1	1	1	1	1	1
GO:0001798_positive regulation of type IIa hypersensitivity	1	1	1	1	1	1	1	1	1	1	1	1	1	1	1	1	1	0.0986325	1	1	1	1	1	1	1	1	1	1	1	1	1	1	1	1	1	1	1	1
GO:0001802_type III hypersensitivity	1	1	1	1	1	1	1	1	1	1	1	1	1	1	1	1	1	0.0986325	1	1	1	1	1	1	1	1	1	1	1	1	1	1	1	1	1	1	1	1
GO:0001803_regulation of type III hypersensitivity	1	1	1	1	1	1	1	1	1	1	1	1	1	1	1	1	1	0.0986325	1	1	1	1	1	1	1	1	1	1	1	1	1	1	1	1	1	1	1	1
GO:0001805_positive regulation of type III hypersensitivity	1	1	1	1	1	1	1	1	1	1	1	1	1	1	1	1	1	0.0986325	1	1	1	1	1	1	1	1	1	1	1	1	1	1	1	1	1	1	1	1
GO:0001806_type IV hypersensitivity	1	1	1	1	1	0.896598	1	1	1	1	1	1	1	1	1	1	1	1	1	1	1	1	1	1	1	1	1	1	1	1	1	1	1	1	1	1	1	1
GO:0001807_regulation of type IV hypersensitivity	1	1	1	1	1	1	1	1	1	1	1	1	1	1	1	1	1	1	1	1	1	1	1	1	1	1	1	1	1	1	1	1	1	1	1	1	1	1
GO:0001808_negative regulation of type IV hypersensitivity	1	1	1	1	1	1	1	1	1	1	1	1	1	1	1	1	1	1	1	1	1	1	1	1	1	1	1	1	1	1	1	1	1	1	1	1	1	1
GO:0001810_regulation of type I hypersensitivity	1	1	1	1	1	1	1	1	1	1	1	1	1	1	1	1	1	0.200102	1	1	1	1	1	1	1	1	1	1	1	1	1	1	1	1	1	1	1	1
GO:0001812_positive regulation of type I hypersensitivity	1	1	1	1	1	1	1	1	1	1	1	1	1	1	1	1	1	0.200102	1	1	1	1	1	1	1	1	1	1	1	1	1	1	1	1	1	1	1	1
GO:0001816_cytokine production	1	1	9.83064e-12	1	1	0.774114	1	1	1	1	0.923645	1	1	1	0.000944533	1	1	2.4975e-05	1	1	1	1	1	1	1	1	1	1	1	1	1	1	1	1	1	1	0.212124	1
GO:0001817_regulation of cytokine production	1	1	1.82821e-09	1	1	1	1	1	1	1	1	1	1	1	0.000944533	1	1	8.89131e-05	1	1	1	1	1	1	1	1	1	1	1	1	1	1	1	1	1	1	0.138459	1
GO:0001818_negative regulation of cytokine production	1	1	0.00254026	1	1	1	1	1	1	1	1	1	1	1	0.0226508	1	1	0.564819	1	1	1	1	1	1	1	1	1	1	1	1	1	1	1	1	1	0.635906	0.905015	1
GO:0001819_positive regulation of cytokine production	1	1	6.28845e-08	1	1	1	1	1	1	1	1	1	1	1	0.0158347	1	1	0.000250239	1	1	1	1	1	1	1	1	1	1	1	1	1	1	1	1	1	1	0.15483	1
GO:0001820_serotonin secretion	1	1	1	1	1	1	1	1	1	1	1	1	1	1	1	1	1	1	1	1	1	1	1	1	1	1	1	1	1	1	1	1	1	1	1	1	1	1
GO:0001821_histamine secretion	1	1	0.532543	1	1	1	1	1	1	1	1	1	1	1	1	1	1	1	1	1	1	1	1	1	1	1	1	1	1	1	1	1	1	1	1	1	1	1
GO:0001822_kidney development	1	1	1	0.233554	1	1	1	1	1	1	1	1	0.000995576	1	1	1	1	1	1	1	1	1	1	1	1	1	1	1	1	1	1	1	1	1	1	1	1	0.577731
GO:0001823_mesonephros development	1	1	1	0.483389	1	0.69927	1	1	1	1	1	1	1	1	1	1	1	1	1	1	0.752604	1	1	1	1	1	1	1	1	1	1	1	1	1	1	1	1	0.917263
GO:0001824_blastocyst development	1	1	1	1	1	1	1	1	0.0995877	1	1	1	1	1	1	1	1	1	1	1	1	1	1	1	1	1	1	1	1	1	1	1	1	1	1	1	1	0.501534
GO:0001825_blastocyst formation	1	1	1	1	1	1	1	1	1	1	1	1	1	1	1	1	1	1	1	1	1	1	1	1	1	1	1	1	1	1	1	1	1	1	1	1	1	0.227899
GO:0001826_inner cell mass cell differentiation	1	1	1	1	1	1	1	1	1	1	1	1	1	1	1	1	1	1	1	1	1	1	1	1	1	1	1	1	1	1	1	1	1	1	1	1	1	1
GO:0001827_inner cell mass cell fate commitment	1	1	1	1	1	1	1	1	1	1	1	1	1	1	1	1	1	1	1	1	1	1	1	1	1	1	1	1	1	1	1	1	1	1	1	1	1	1
GO:0001828_inner cell mass cellular morphogenesis	1	1	1	1	1	1	1	1	1	1	1	1	1	1	1	1	1	1	1	1	1	1	1	1	1	1	1	1	1	1	1	1	1	1	1	1	1	1
GO:0001829_trophectodermal cell differentiation	1	1	1	1	1	1	1	1	1	1	1	1	1	1	1	1	1	1	1	1	1	1	1	1	1	1	1	1	1	1	1	1	1	1	1	1	1	0.0882764
GO:0001831_trophectodermal cellular morphogenesis	1	1	0.979004	1	1	1	1	1	1	1	1	1	1	1	1	1	1	1	1	1	1	1	1	1	1	1	1	1	1	1	1	1	1	1	1	1	1	1
GO:0001832_blastocyst growth	1	1	1	1	1	1	1	1	0.0119908	1	1	1	1	1	1	1	1	1	1	1	1	1	1	1	1	1	1	1	1	1	1	1	1	1	1	1	1	1
GO:0001833_inner cell mass cell proliferation	1	1	1	1	1	1	1	1	0.000870224	1	1	1	1	1	1	1	1	1	1	1	1	1	1	1	1	1	1	1	1	1	1	1	1	1	1	1	1	1
GO:0001834_trophectodermal cell proliferation	1	1	0.979004	1	1	1	1	1	1	1	1	1	1	1	1	1	1	1	1	1	1	1	1	1	1	1	1	1	1	1	1	1	1	1	1	1	1	1
GO:0001835_blastocyst hatching	1	1	1	0.800139	1	1	1	1	1	1	1	1	1	1	1	1	1	1	1	1	1	1	1	1	1	1	1	1	1	1	1	1	1	1	1	1	1	1
GO:0001836_release of cytochrome c from mitochondria	1	1	1	1	1	1	1	1	1	1	1	1	1	1	1	1	1	1	1	1	1	1	1	1	1	1	1	1	1	1	1	1	1	1	1	1	1	0.501534
GO:0001837_epithelial to mesenchymal transition	1	1	1	0.0105853	1	1	1	1	1	1	1	1	1	1	1	1	1	1	1	1	1	1	1	1	0.0844345	1	1	1	1	1	1	1	1	1	1	1	1	1
GO:0001838_embryonic epithelial tube formation	1	1	1	0.350445	1	1	1	1	1	1	1	1	1	1	1	1	1	1	1	1	1	1	1	1	1	1	1	1	1	1	1	1	1	1	1	1	1	1
GO:0001839_neural plate morphogenesis	1	1	1	1	1	1	1	1	1	1	1	1	1	1	1	1	1	1	1	1	1	1	1	1	1	1	1	1	1	1	1	1	1	1	1	1	1	1
GO:0001840_neural plate development	1	1	1	1	1	1	1	1	1	1	1	1	1	1	1	1	1	1	1	1	0.679515	1	1	1	1	1	1	1	1	1	1	1	1	1	1	1	1	1
GO:0001841_neural tube formation	1	1	1	0.453523	1	1	1	1	0.647691	1	1	1	1	1	1	1	1	1	1	1	1	1	1	1	1	1	1	1	1	1	1	1	1	1	1	1	1	1
GO:0001842_neural fold formation	1	1	1	1	1	1	1	1	1	1	1	1	1	1	1	1	1	1	1	1	1	1	1	1	0.483821	1	1	1	1	1	1	1	1	1	1	1	1	1
GO:0001843_neural tube closure	1	1	1	0.224754	1	1	1	1	1	1	1	1	1	1	1	1	1	1	1	1	1	1	1	1	1	1	1	1	1	1	1	1	1	1	1	1	1	1
GO:0001844_protein insertion into mitochondrial membrane involved in apoptotic signaling pathway	1	1	1	1	1	1	1	0.217666	0.988774	1	1	1	1	1	1	1	1	1	1	1	1	1	1	1	1	1	1	1	1	1	1	1	1	1	1	1	1	1
GO:0001845_phagolysosome assembly	1	1	1	1	1	1	1	1	1	1	1	1	1	1	1	1	1	0.241183	1	1	1	1	1	1	1	1	1	1	1	1	1	1	1	1	1	1	1	1
GO:0001865_NK T cell differentiation	1	1	0.979004	1	1	1	1	1	1	1	1	1	1	1	1	1	1	1	1	1	1	1	1	1	1	1	1	1	0.825836	1	1	1	1	1	1	1	1	1
GO:0001866_NK T cell proliferation	1	1	0.16649	1	1	1	1	1	1	1	1	1	1	1	0.923058	1	1	1	1	1	1	1	1	1	1	1	1	1	1	1	1	1	1	1	1	1	1	1
GO:0001867_complement activation, lectin pathway	1	1	1	1	1	1	1	1	1	1	1	1	1	1	1	1	1	0.81487	1	1	1	1	1	1	1	1	1	1	1	1	1	1	1	1	1	1	1	1
GO:0001868_regulation of complement activation, lectin pathway	1	1	1	1	1	0.826651	1	1	1	1	1	1	1	1	1	1	1	0.852718	1	1	1	1	1	1	1	1	1	1	1	1	1	1	1	1	1	1	1	1
GO:0001869_negative regulation of complement activation, lectin pathway	1	1	1	1	1	0.826651	1	1	1	1	1	1	1	1	1	1	1	0.852718	1	1	1	1	1	1	1	1	1	1	1	1	1	1	1	1	1	1	1	1
GO:0001878_response to yeast	1	1	1	1	1	1	1	1	1	1	1	1	1	1	0.205898	1	1	1	1	1	1	1	1	1	1	1	1	1	1	1	1	1	1	1	1	1	1	1
GO:0001880_Mullerian duct regression	1	1	1	1	1	1	1	1	1	1	1	1	1	1	1	1	1	1	1	1	1	1	1	1	1	1	1	1	1	1	1	1	1	1	1	1	1	1
GO:0001881_receptor recycling	1	1	1	1	1	1	1	0.480337	1	1	1	1	1	1	1	1	1	1	1	1	1	1	1	1	0.889841	1	1	1	1	1	1	1	1	1	1	1	1	1
GO:0001885_endothelial cell development	1	1	1	1	1	1	1	1	1	1	1	1	0.667405	1	1	1	1	0.830103	1	1	1	1	1	1	0.663461	1	1	1	1	1	1	1	1	1	1	1	1	1
GO:0001886_endothelial cell morphogenesis	1	1	1	1	1	1	1	1	1	1	1	1	1	1	1	1	1	1	1	1	1	1	1	1	1	1	1	1	1	1	1	1	1	1	1	1	1	1
GO:0001887_selenium compound metabolic process	1	1	1	1	1	1	1	1	1	1	1	1	1	1	1	1	1	1	1	1	1	1	1	1	1	1	1	1	1	1	1	1	1	1	1	1	1	1
GO:0001889_liver development	1	1	0.715947	1	1	1	1	1	1	1	1	1	1	1	1	1	1	1	1	1	1	1	1	1	1	1	1	1	1	1	1	1	1	1	1	1	1	1
GO:0001890_placenta development	1	1	1	0.324502	1	0.546742	1	1	1	1	1	1	1	1	0.460673	1	1	1	1	1	1	1	1	1	0.827813	1	1	1	1	1	1	1	1	1	1	1	1	0.157261
GO:0001892_embryonic placenta development	1	1	1	0.464497	1	0.219729	1	1	1	1	1	1	1	1	1	1	1	1	1	1	1	1	1	1	0.603504	1	1	1	1	1	1	1	1	1	1	1	1	0.0430723
GO:0001893_maternal placenta development	1	1	1	1	1	1	1	1	1	1	1	1	1	1	0.0462036	1	1	1	1	1	1	1	1	1	1	1	1	1	1	1	1	1	1	1	1	1	1	1
GO:0001894_tissue homeostasis	1	1	1	1	1	1	1	1	1	1	1	1	0.311828	1	0.205898	1	1	0.673359	1	1	1	1	1	1	1	1	1	0.141812	1	1	1	1	1	1	1	1	1	1
GO:0001895_retina homeostasis	1	1	1	1	1	1	1	1	1	1	1	1	1	1	1	1	1	1	1	1	1	1	1	1	1	1	1	0.271676	1	1	1	1	1	1	1	1	1	1
GO:0001897_cytolysis by symbiont of host cells	1	1	1	1	1	1	1	1	1	1	1	1	1	1	1	1	1	1	1	1	1	1	1	1	1	1	1	1	1	1	1	1	1	1	1	1	1	1
GO:0001905_activation of membrane attack complex	1	1	1	1	1	1	1	1	1	1	1	1	1	1	1	1	1	0.99522	1	1	1	1	1	1	1	1	1	1	1	1	1	1	1	1	1	1	1	1
GO:0001906_cell killing	1	1	0.000537114	1	1	1	1	1	1	1	0.625991	1	1	1	1	1	1	0.439413	1	1	1	1	1	1	1	1	1	1	1	1	1	1	1	1	1	1	1	0.891938
GO:0001907_killing by symbiont of host cells	1	1	1	1	1	1	1	1	1	1	1	1	1	1	1	1	1	1	1	1	1	1	1	1	1	1	1	1	1	1	1	1	1	1	1	1	1	1
GO:0001909_leukocyte mediated cytotoxicity	1	1	0.0014012	1	1	1	1	1	1	1	1	1	1	1	0.733786	1	1	0.322266	1	1	1	1	1	1	1	1	1	1	1	1	1	1	1	1	1	1	1	1
GO:0001910_regulation of leukocyte mediated cytotoxicity	1	1	0.0141087	1	1	1	1	1	1	1	1	1	1	1	1	1	1	0.147602	1	1	1	1	1	1	1	1	1	1	1	1	1	1	1	1	1	1	1	1
GO:0001911_negative regulation of leukocyte mediated cytotoxicity	1	1	0.063353	1	1	1	1	1	1	1	1	1	1	1	1	1	1	0.93116	1	1	1	1	1	1	1	1	1	1	1	1	1	1	1	1	1	1	1	1
GO:0001912_positive regulation of leukocyte mediated cytotoxicity	1	1	0.47805	1	1	1	1	1	1	1	1	1	1	1	1	1	1	0.256181	1	1	1	1	1	1	1	1	1	1	1	1	1	1	1	1	1	1	1	1
GO:0001913_T cell mediated cytotoxicity	1	1	0.0444893	1	1	1	1	1	1	1	1	1	1	1	0.931332	1	1	0.99522	1	1	1	1	1	1	1	1	1	1	1	1	1	1	1	1	1	1	1	1
GO:0001914_regulation of T cell mediated cytotoxicity	1	1	0.0360024	1	1	1	1	1	1	1	1	1	1	1	1	1	1	0.797442	1	1	1	1	1	1	1	1	1	1	1	1	1	1	1	1	1	1	1	1
GO:0001915_negative regulation of T cell mediated cytotoxicity	1	1	0.645513	1	1	1	1	1	1	1	1	1	1	1	1	1	1	1	1	1	1	1	1	1	1	1	1	1	1	1	1	1	1	1	1	1	1	1
GO:0001916_positive regulation of T cell mediated cytotoxicity	1	1	0.411987	1	1	1	1	1	1	1	1	1	1	1	1	1	1	0.550052	1	1	1	1	1	1	1	1	1	1	1	1	1	1	1	1	1	1	1	1
GO:0001919_regulation of receptor recycling	1	1	1	1	1	1	1	0.895632	1	1	1	1	1	1	1	1	1	1	1	1	1	1	1	1	1	1	1	1	1	1	1	1	1	1	1	1	1	1
GO:0001920_negative regulation of receptor recycling	1	1	1	1	1	1	1	1	1	1	1	1	1	1	1	1	1	1	1	1	1	1	1	1	1	1	1	1	1	1	1	1	1	1	1	1	1	1
GO:0001921_positive regulation of receptor recycling	1	1	1	1	1	1	1	0.619358	1	1	1	1	1	1	1	1	1	1	1	1	1	1	1	1	0.877826	1	1	1	1	1	1	1	1	1	1	1	1	1
GO:0001922_B-1 B cell homeostasis	1	1	1	1	1	1	1	1	1	1	1	1	1	1	0.653863	1	1	1	1	1	1	1	1	1	0.889841	1	1	1	1	1	1	1	1	1	1	1	1	1
GO:0001923_B-1 B cell differentiation	1	1	1	1	1	1	1	1	1	1	1	1	1	1	1	1	1	1	1	1	1	1	1	1	0.889841	1	1	1	1	1	1	1	1	1	1	1	1	1
GO:0001927_exocyst assembly	1	1	1	1	1	1	1	1	1	1	1	1	1	1	1	1	1	1	1	1	1	1	1	1	1	1	1	1	1	1	1	1	1	1	1	1	1	1
GO:0001928_regulation of exocyst assembly	1	1	1	1	1	1	1	1	1	1	1	1	1	1	1	1	1	1	1	1	1	1	1	1	1	1	1	1	1	1	1	1	1	1	1	1	1	1
GO:0001932_regulation of protein phosphorylation	1	1	8.61958e-06	0.861484	1	1	1	1	1	1	1	1	1	1	0.164878	1	1	1	1	1	1	1	1	1	0.346358	1	1	1	1	1	1	1	1	1	1	1	1	0.0108105
GO:0001933_negative regulation of protein phosphorylation	1	1	0.128028	1	1	1	1	0.788307	1	1	1	1	1	1	0.295386	1	1	1	1	1	1	1	1	1	0.889841	1	1	1	1	1	1	1	1	1	1	1	1	0.247096
GO:0001934_positive regulation of protein phosphorylation	1	1	0.000248717	1	1	1	1	1	1	1	1	1	0.464083	1	0.257162	1	1	1	1	1	1	1	1	1	0.585571	1	1	0.317472	1	1	1	1	1	1	1	1	1	0.0324638
GO:0001935_endothelial cell proliferation	1	1	1	0.800139	1	1	1	1	1	1	1	1	0.423748	1	1	1	1	1	1	1	1	1	1	1	0.889841	1	1	1	1	1	1	1	1	1	1	1	1	0.0119781
GO:0001936_regulation of endothelial cell proliferation	1	1	1	1	1	1	1	1	1	1	1	1	1	1	1	1	1	1	1	1	1	1	1	1	0.722004	1	1	1	1	1	1	1	1	1	1	1	1	0.00630806
GO:0001937_negative regulation of endothelial cell proliferation	1	1	1	1	1	1	1	1	1	1	1	1	1	1	1	1	1	1	1	1	1	1	1	1	0.889841	1	1	1	1	1	1	1	1	1	1	1	1	1
GO:0001938_positive regulation of endothelial cell proliferation	1	1	1	1	1	1	1	1	1	1	1	1	0.841212	1	1	1	1	1	1	1	1	1	1	1	1	1	1	1	1	1	1	1	1	1	1	1	1	0.00168265
GO:0001941_postsynaptic membrane organization	1	1	1	1	1	1	1	0.427333	1	1	1	1	1	1	1	1	1	1	1	1	1	1	1	1	0.889841	1	1	1	1	1	1	1	1	1	1	1	1	1
GO:0001942_hair follicle development	1	1	1	0.741157	1	0.444934	1	1	1	1	1	1	1	1	1	1	1	1	1	1	1	1	1	1	1	1	1	1	1	1	1	1	1	1	1	1	1	1
GO:0001944_vasculature development	1	1	0.0485831	0.000665805	1	0.687649	1	1	1	1	1	1	2.40622e-19	1	0.0036794	1	1	1	1	1	1	1	1	1	0.283567	1	1	1	1	1	1	1	1	1	1	1	1	0.000101485
GO:0001945_lymph vessel development	1	1	1	1	1	0.992851	1	1	1	1	1	1	0.000430053	1	1	1	1	1	1	1	1	1	1	1	1	1	1	1	1	1	1	1	1	1	1	1	1	1
GO:0001946_lymphangiogenesis	1	1	1	1	1	1	1	1	1	1	1	1	0.00452547	1	1	1	1	1	1	1	1	1	1	1	1	1	1	1	1	1	1	1	1	1	1	1	1	1
GO:0001947_heart looping	1	1	1	1	1	1	1	1	1	1	1	1	1	1	1	1	1	1	1	1	1	1	1	1	1	1	1	1	1	1	1	1	1	1	1	1	1	1
GO:0001949_sebaceous gland cell differentiation	1	1	1	1	1	1	1	1	1	1	1	1	1	1	1	1	1	1	1	1	1	1	1	1	1	1	1	1	1	1	1	1	1	1	1	1	1	1
GO:0001951_intestinal D-glucose absorption	1	1	1	1	1	1	1	1	1	1	1	1	1	1	1	1	1	1	1	1	1	1	1	1	1	1	1	1	1	1	1	1	1	1	1	1	1	1
GO:0001952_regulation of cell-matrix adhesion	1	1	0.710841	0.350445	1	1	1	0.924574	1	1	1	1	1	1	0.14101	1	1	1	1	1	1	1	1	1	1	1	1	1	1	1	1	1	1	1	1	1	1	1
GO:0001953_negative regulation of cell-matrix adhesion	1	1	1	0.800139	1	1	1	1	1	1	1	1	1	1	0.36147	1	1	1	1	1	1	1	1	1	1	1	1	1	1	1	1	1	1	1	1	1	1	1
GO:0001954_positive regulation of cell-matrix adhesion	1	1	0.710841	1	1	1	1	1	1	1	1	1	1	1	0.320689	1	1	1	1	1	1	1	1	1	1	1	1	1	1	1	1	1	1	1	1	1	1	1
GO:0001955_blood vessel maturation	1	1	0.979004	1	1	1	1	1	1	1	1	1	0.0411352	1	1	1	1	1	1	1	1	1	1	1	1	1	1	1	1	1	1	1	1	1	1	1	1	1
GO:0001956_positive regulation of neurotransmitter secretion	1	1	1	1	1	1	1	0.339236	1	1	1	1	1	1	1	1	1	1	1	1	1	1	1	1	1	1	1	1	1	1	1	1	1	1	1	1	1	1
GO:0001957_intramembranous ossification	1	1	1	1	1	1	1	1	1	1	1	1	1	1	0.923058	1	1	1	1	1	1	1	1	1	1	1	1	1	1	1	1	1	1	1	1	1	1	1
GO:0001958_endochondral ossification	1	1	1	0.800139	1	0.687649	1	1	1	1	1	1	1	1	1	1	1	1	1	1	1	1	1	1	1	1	1	1	1	1	1	1	1	1	1	1	1	1
GO:0001959_regulation of cytokine-mediated signaling pathway	1	1	0.0103363	1	1	1	1	1	1	1	1	1	1	1	0.236631	1	1	1	1	1	1	1	1	1	1	1	1	1	1	1	1	1	1	1	1	1	1	1
GO:0001960_negative regulation of cytokine-mediated signaling pathway	1	1	0.956256	1	1	1	1	1	1	1	1	1	1	1	0.653863	1	1	1	1	1	1	1	1	1	1	1	1	1	1	1	1	1	1	1	1	1	1	1
GO:0001961_positive regulation of cytokine-mediated signaling pathway	1	1	1	1	1	1	1	1	1	1	1	1	1	1	1	1	1	1	1	1	1	1	1	1	1	1	1	0.680108	1	1	1	1	1	1	1	1	1	1
GO:0001963_synaptic transmission, dopaminergic	1	1	1	1	1	1	1	0.0758337	1	1	1	1	1	1	1	1	1	1	1	1	1	1	1	1	1	1	1	1	1	1	1	1	1	1	1	1	1	1
GO:0001964_startle response	1	1	1	1	1	1	1	0.0758337	1	1	1	1	1	1	1	1	1	1	1	1	1	1	1	1	1	1	1	1	1	1	1	1	1	1	1	1	1	1
GO:0001966_thigmotaxis	1	1	1	1	1	1	1	1	1	1	1	1	1	1	1	1	1	1	1	1	1	1	1	1	0.585571	1	1	1	1	1	1	1	1	1	1	1	1	1
GO:0001967_suckling behavior	1	1	1	1	1	1	1	1	1	1	1	1	1	1	1	1	1	1	1	1	1	1	1	1	0.768293	1	1	1	1	1	1	1	1	1	1	1	1	1
GO:0001969_regulation of activation of membrane attack complex	1	1	1	1	1	1	1	1	1	1	1	1	1	1	1	1	1	0.99522	1	1	1	1	1	1	1	1	1	1	1	1	1	1	1	1	1	1	1	1
GO:0001970_positive regulation of activation of membrane attack complex	1	1	0.979004	1	1	1	1	1	1	1	1	1	1	1	1	1	1	0.852718	1	1	1	1	1	1	1	1	1	1	1	1	1	1	1	1	1	1	1	1
GO:0001971_negative regulation of activation of membrane attack complex	1	1	1	1	1	1	1	1	1	1	1	1	1	1	1	1	1	1	1	1	1	1	1	1	1	1	1	1	1	1	1	1	1	1	1	1	1	1
GO:0001973_adenosine receptor signaling pathway	1	1	1	1	1	1	1	1	1	1	1	1	1	1	1	1	1	0.81487	1	1	1	1	1	1	1	1	1	1	1	1	1	1	1	1	1	1	1	1
GO:0001974_blood vessel remodeling	1	1	1	1	1	1	1	1	1	1	1	1	0.000131413	1	1	1	1	1	1	1	1	1	1	1	1	1	1	1	1	1	1	1	1	1	1	1	1	1
GO:0001975_response to amphetamine	1	1	1	1	1	1	1	0.214624	1	1	1	1	1	1	1	1	1	1	1	1	1	1	1	1	1	1	1	1	1	1	1	1	1	1	1	1	1	1
GO:0001976_neurological system process involved in regulation of systemic arterial blood pressure	1	1	1	1	1	1	1	1	1	1	1	1	1	1	1	1	1	1	1	1	1	1	1	1	1	1	1	1	1	1	1	1	1	1	1	1	1	0.77447
GO:0001977_renal system process involved in regulation of blood volume	1	1	1	1	1	1	1	1	1	1	1	1	1	1	1	1	1	1	1	1	1	1	1	1	0.203256	1	1	1	1	1	1	1	1	1	1	1	1	1
GO:0001978_regulation of systemic arterial blood pressure by carotid sinus baroreceptor feedback	1	1	1	1	1	1	1	1	1	1	1	1	1	1	1	1	1	1	1	1	1	1	1	1	1	1	1	1	1	1	1	1	1	1	1	1	1	0.24885
GO:0001979_regulation of systemic arterial blood pressure by chemoreceptor signaling	1	1	1	1	1	1	1	1	1	1	1	1	1	1	1	1	1	1	1	1	0.917987	1	1	1	1	1	1	1	1	1	1	1	1	1	1	1	1	1
GO:0001980_regulation of systemic arterial blood pressure by ischemic conditions	1	1	1	1	1	1	1	1	1	1	1	1	1	1	1	1	1	1	1	1	1	1	1	1	1	1	1	1	1	1	1	1	1	1	1	1	1	1
GO:0001983_baroreceptor response to increased systemic arterial blood pressure	1	1	1	1	1	1	1	1	1	1	1	1	1	1	1	1	1	1	1	1	1	1	1	1	1	1	1	1	1	1	1	1	1	1	1	1	1	0.24885
GO:0001984_artery vasodilation involved in baroreceptor response to increased systemic arterial blood pressure	1	1	1	1	1	1	1	1	1	1	1	1	1	1	1	1	1	1	1	1	1	1	1	1	1	1	1	1	1	1	1	1	1	1	1	1	1	0.157261
GO:0001985_negative regulation of heart rate involved in baroreceptor response to increased systemic arterial blood pressure	1	1	1	1	1	1	1	1	1	1	1	1	1	1	1	1	1	1	1	1	1	1	1	1	1	1	1	1	1	1	1	1	1	1	1	1	1	1
GO:0001990_regulation of systemic arterial blood pressure by hormone	1	1	1	0.453523	1	1	1	1	1	1	1	1	0.454267	1	1	1	1	1	1	1	1	0.316306	1	1	1	1	1	1	1	1	1	1	1	1	1	1	1	1
GO:0001991_regulation of systemic arterial blood pressure by circulatory renin-angiotensin	1	1	1	1	1	0.896598	1	1	1	1	1	1	0.182388	1	1	1	1	1	1	1	1	0.0609795	1	1	1	1	1	1	1	1	1	1	1	1	1	1	1	1
GO:0001992_regulation of systemic arterial blood pressure by vasopressin	1	1	1	1	1	1	1	1	1	1	1	1	1	1	1	1	1	1	1	1	1	1	1	1	1	1	1	1	1	1	1	1	1	1	1	1	1	1
GO:0001993_regulation of systemic arterial blood pressure by norepinephrine-epinephrine	1	1	1	1	1	0.687649	1	1	1	1	1	0.330702	1	1	1	1	1	1	1	1	1	1	1	1	1	1	1	1	1	1	1	1	1	1	1	1	1	1
GO:0001994_norepinephrine-epinephrine vasoconstriction involved in regulation of systemic arterial blood pressure	1	1	1	1	1	0.959929	1	1	1	1	1	0.636499	1	1	1	1	1	1	1	1	1	1	1	1	1	1	1	1	1	1	1	1	1	1	1	1	1	1
GO:0001996_positive regulation of heart rate by epinephrine-norepinephrine	1	1	1	1	1	0.959929	1	1	1	1	1	1	1	1	1	1	1	1	1	1	1	1	1	1	1	1	1	1	1	1	1	1	1	1	1	1	1	1
GO:0001997_positive regulation of the force of heart contraction by epinephrine-norepinephrine	1	1	1	1	1	1	1	1	1	1	1	1	1	1	1	1	1	1	1	1	1	1	1	1	1	1	1	1	1	1	1	1	1	1	1	1	1	1
GO:0001999_renal response to blood flow involved in circulatory renin-angiotensin regulation of systemic arterial blood pressure	1	1	1	1	1	1	1	1	1	1	1	1	1	1	1	1	1	1	1	1	1	1	1	1	1	1	1	1	1	1	1	1	1	1	1	1	1	1
GO:0002001_renin secretion into blood stream	1	1	1	1	1	1	1	1	1	1	1	1	1	1	1	1	1	1	1	1	1	1	1	1	1	1	1	1	1	1	1	1	1	1	1	1	1	1
GO:0002002_regulation of angiotensin levels in blood	1	1	1	1	1	1	1	1	1	1	1	1	0.0971644	1	1	1	1	1	1	1	1	0.0382346	1	1	1	1	1	1	1	1	1	1	1	1	1	1	1	1
GO:0002003_angiotensin maturation	1	1	1	1	1	1	1	1	1	1	1	1	0.0859964	1	1	1	1	1	1	1	1	0.0382346	1	1	1	1	1	1	1	1	1	1	1	1	1	1	1	1
GO:0002005_angiotensin catabolic process in blood	1	1	1	1	1	1	1	1	1	1	1	1	0.00697722	1	1	1	1	1	1	1	1	1	1	1	1	1	1	1	1	1	1	1	1	1	1	1	1	1
GO:0002007_detection of hypoxic conditions in blood by chemoreceptor signaling	1	1	1	1	1	1	1	1	1	1	1	1	1	1	1	1	1	1	1	1	0.917987	1	1	1	1	1	1	1	1	1	1	1	1	1	1	1	1	1
GO:0002009_morphogenesis of an epithelium	1	1	1	0.0115968	1	0.757787	1	1	1	1	1	1	0.927539	1	1	1	1	1	1	1	1	1	1	1	0.483821	1	1	1	1	1	1	1	1	1	1	1	1	0.10122
GO:0002011_morphogenesis of an epithelial sheet	1	1	1	1	1	1	1	1	1	1	1	1	1	1	1	1	1	1	1	1	1	1	1	1	0.156927	1	1	1	1	1	1	1	1	1	1	1	1	0.0771506
GO:0002016_regulation of blood volume by renin-angiotensin	1	1	1	1	1	1	1	1	1	1	1	1	0.98112	1	1	1	1	1	1	1	1	1	1	1	1	1	1	1	1	1	1	1	1	1	1	1	1	1
GO:0002017_regulation of blood volume by renal aldosterone	1	1	1	1	1	1	1	1	1	1	1	1	1	1	1	1	1	1	1	1	1	1	1	1	0.768293	1	1	1	1	1	1	1	1	1	1	1	1	1
GO:0002018_renin-angiotensin regulation of aldosterone production	1	1	1	1	1	1	1	1	1	1	1	1	1	1	1	1	1	1	1	1	1	1	1	1	1	1	1	1	1	1	1	1	1	1	1	1	1	1
GO:0002019_regulation of renal output by angiotensin	1	1	1	1	1	1	1	1	1	1	1	1	0.530561	1	1	1	1	0.99522	1	1	1	1	1	1	1	1	1	1	1	1	1	1	1	1	1	1	1	1
GO:0002021_response to dietary excess	1	1	1	1	1	1	1	0.690052	1	1	1	1	1	1	1	1	1	1	1	1	1	1	1	1	1	1	1	1	1	1	1	1	1	1	1	1	1	1
GO:0002023_reduction of food intake in response to dietary excess	1	1	1	1	1	1	1	1	1	1	1	1	1	1	1	1	1	1	1	1	1	1	1	1	1	1	1	1	1	1	1	1	1	1	1	1	1	1
GO:0002024_diet induced thermogenesis	1	1	1	1	1	1	1	1	1	1	1	1	1	1	1	1	1	1	1	1	1	1	1	1	1	1	1	1	1	1	1	1	1	1	1	1	1	1
GO:0002025_norepinephrine-epinephrine-mediated vasodilation involved in regulation of systemic arterial blood pressure	1	1	1	1	1	1	1	1	1	1	1	1	1	1	1	1	1	1	1	1	1	1	1	1	0.889841	1	1	1	1	1	1	1	1	1	1	1	1	1
GO:0002026_regulation of the force of heart contraction	1	1	1	1	1	1	1	0.722775	1	1	1	1	1	1	0.923058	1	1	1	1	1	1	1	1	1	0.483821	1	1	1	1	1	1	1	1	1	1	1	1	1
GO:0002027_regulation of heart rate	1	1	1	1	1	1	1	0.306651	1	1	1	1	1	1	1	1	1	1	1	1	1	1	1	1	1	1	1	1	1	1	1	1	1	1	1	1	1	1
GO:0002028_regulation of sodium ion transport	1	1	1	1	1	1	1	0.296775	1	1	1	1	1	1	1	1	1	1	1	1	1	1	1	1	0.0131945	1	1	1	1	1	1	1	1	1	1	1	1	1
GO:0002029_desensitization of G-protein coupled receptor protein signaling pathway	1	1	1	1	1	1	1	1	1	1	1	1	1	1	1	1	1	1	1	1	1	1	1	1	1	1	1	0.77803	1	1	1	1	1	1	1	1	1	1
GO:0002031_G-protein coupled receptor internalization	1	1	1	1	1	1	1	1	1	1	1	1	1	1	1	1	1	1	1	1	1	1	1	1	1	1	1	1	1	1	1	1	1	1	1	1	1	1
GO:0002032_desensitization of G-protein coupled receptor protein signaling pathway by arrestin	1	1	1	1	1	1	1	1	1	1	1	1	1	1	1	1	1	0.852718	1	1	1	1	1	1	0.768293	1	1	1	1	1	1	1	1	1	1	1	1	1
GO:0002033_angiotensin-mediated vasodilation involved in regulation of systemic arterial blood pressure	1	1	1	1	1	1	1	1	1	1	1	1	1	1	1	1	1	1	1	1	1	1	1	1	1	1	1	1	1	1	1	1	1	1	1	1	1	1
GO:0002034_regulation of blood vessel diameter by renin-angiotensin	1	1	1	0.489553	1	1	1	1	1	1	1	1	1	1	1	1	1	1	1	1	1	1	1	1	1	1	1	1	1	1	1	1	1	1	1	1	1	1
GO:0002035_brain renin-angiotensin system	1	1	1	1	1	1	1	1	1	1	1	1	1	1	1	1	1	1	1	1	1	1	1	1	1	1	1	1	1	1	1	1	1	1	1	1	1	1
GO:0002036_regulation of L-glutamate transport	1	1	1	1	1	1	1	1	1	1	1	1	1	1	1	1	1	1	1	1	1	1	1	1	1	1	1	1	1	1	1	1	1	1	1	1	1	1
GO:0002037_negative regulation of L-glutamate transport	1	1	1	1	1	1	1	1	1	1	1	1	1	1	1	1	1	1	1	1	1	1	1	1	1	1	1	1	1	1	1	1	1	1	1	1	1	1
GO:0002038_positive regulation of L-glutamate transport	1	1	1	1	1	1	1	1	1	1	1	1	1	1	1	1	1	1	1	1	1	1	1	1	1	1	1	1	1	1	1	1	1	1	1	1	1	1
GO:0002040_sprouting angiogenesis	1	1	0.778606	0.602872	1	1	1	1	1	1	1	1	0.156593	1	0.607094	1	1	1	1	1	1	1	1	1	1	1	1	1	1	1	1	1	1	1	1	1	1	0.0189634
GO:0002041_intussusceptive angiogenesis	1	1	1	1	1	1	1	1	1	1	1	1	1	1	1	1	1	1	1	1	1	1	1	1	1	1	1	1	1	1	1	1	1	1	1	1	1	0.157261
GO:0002042_cell migration involved in sprouting angiogenesis	1	1	1	1	1	1	1	1	1	1	1	1	1	1	1	1	1	1	1	1	1	1	1	1	1	1	1	1	1	1	1	1	1	1	1	1	1	0.0289086
GO:0002043_blood vessel endothelial cell proliferation involved in sprouting angiogenesis	1	1	1	1	1	1	1	1	1	1	1	1	1	1	1	1	1	1	1	1	1	1	1	1	1	1	1	1	1	1	1	1	1	1	1	1	1	1
GO:0002051_osteoblast fate commitment	1	1	1	1	1	1	1	1	1	1	1	1	1	1	1	1	1	1	1	1	1	1	1	1	1	1	1	1	1	1	1	1	1	1	1	1	1	1
GO:0002052_positive regulation of neuroblast proliferation	1	1	1	1	1	1	1	1	0.799004	1	1	1	1	1	1	1	1	0.681389	1	1	1	1	1	1	1	1	1	1	1	1	1	1	1	1	1	1	1	1
GO:0002053_positive regulation of mesenchymal cell proliferation	1	1	1	0.800139	1	1	1	1	1	1	1	1	1	1	1	1	1	1	1	1	1	1	1	1	1	1	1	1	1	1	1	1	1	1	1	1	1	0.214365
GO:0002062_chondrocyte differentiation	1	1	1	0.0230388	1	1	1	1	1	1	1	1	1	1	1	1	1	1	1	1	1	1	1	1	0.927899	1	1	1	1	1	1	1	1	1	1	1	1	1
GO:0002063_chondrocyte development	1	1	1	0.00356786	1	1	1	1	1	1	1	1	1	1	1	1	1	1	1	1	1	1	1	1	1	1	1	1	1	1	1	1	1	1	1	1	1	1
GO:0002064_epithelial cell development	1	1	1	1	1	1	1	1	1	1	1	1	0.328022	1	1	1	1	1	1	1	1	1	1	1	0.415187	1	1	1	1	1	1	1	1	1	1	1	1	1
GO:0002065_columnar/cuboidal epithelial cell differentiation	1	1	1	1	1	1	1	1	1	1	1	1	1	1	1	1	1	1	1	1	1	1	1	1	0.256763	1	1	1	1	1	1	1	1	1	1	1	1	1
GO:0002066_columnar/cuboidal epithelial cell development	1	1	1	1	1	1	1	1	1	1	1	1	1	1	1	1	1	1	1	1	1	1	1	1	0.43664	1	1	1	1	1	1	1	1	1	1	1	1	1
GO:0002067_glandular epithelial cell differentiation	1	1	1	1	1	1	1	1	1	1	1	1	1	1	1	1	1	1	1	1	1	1	1	1	0.12225	1	1	1	1	1	1	1	1	1	1	1	1	1
GO:0002068_glandular epithelial cell development	1	1	1	1	1	1	1	1	1	1	1	1	1	1	1	1	1	1	1	1	1	1	1	1	0.3893	1	1	1	1	1	1	1	1	1	1	1	1	1
GO:0002069_columnar/cuboidal epithelial cell maturation	1	1	1	1	1	1	1	1	1	1	1	1	1	1	1	1	1	1	1	1	1	1	1	1	1	1	1	1	1	1	1	1	1	1	1	1	1	1
GO:0002070_epithelial cell maturation	1	1	1	1	1	1	1	1	1	1	1	1	1	1	1	1	1	1	1	1	1	1	1	1	0.877826	1	1	1	1	1	1	1	1	1	1	1	1	1
GO:0002071_glandular epithelial cell maturation	1	1	1	1	1	1	1	1	1	1	1	1	1	1	1	1	1	1	1	1	1	1	1	1	1	1	1	1	1	1	1	1	1	1	1	1	1	1
GO:0002072_optic cup morphogenesis involved in camera-type eye development	1	1	1	1	1	1	1	1	1	1	1	1	1	1	1	1	1	1	1	1	1	1	1	1	1	1	1	1	1	1	1	1	1	1	1	1	1	1
GO:0002074_extraocular skeletal muscle development	1	1	1	1	1	1	1	1	1	1	1	1	1	1	1	1	1	1	1	1	1	1	1	1	1	1	1	1	1	1	1	1	1	1	1	1	1	1
GO:0002076_osteoblast development	0.950113	1	1	1	1	1	1	1	1	1	1	1	1	1	1	1	1	1	1	1	1	1	1	1	1	1	1	1	1	1	1	1	1	1	1	1	1	1
GO:0002077_acrosome matrix dispersal	1	1	1	1	1	1	1	1	1	1	1	1	1	1	1	1	1	1	1	1	1	1	1	1	1	1	1	1	1	1	1	1	1	1	1	1	1	1
GO:0002082_regulation of oxidative phosphorylation	1	1	1	1	1	1	1	0.391305	1	1	1	1	1	1	1	1	1	1	1	1	1	1	1	1	1	1	1	1	1	1	1	1	1	1	1	1	1	1
GO:0002084_protein depalmitoylation	1	1	1	1	1	1	1	1	1	1	1	1	1	1	1	1	1	1	1	1	1	1	1	1	1	1	1	1	1	1	1	1	1	1	1	1	1	1
GO:0002085_inhibition of neuroepithelial cell differentiation	1	1	1	1	1	0.959929	1	1	1	1	1	1	1	1	1	1	1	1	1	1	1	1	1	1	1	1	1	1	1	1	1	1	1	1	1	1	1	0.389443
GO:0002086_diaphragm contraction	1	1	1	1	1	1	1	1	1	1	1	1	1	1	1	1	1	0.852718	1	1	1	1	1	1	1	1	1	1	1	1	1	1	1	1	1	1	1	1
GO:0002087_regulation of respiratory gaseous exchange by neurological system process	1	1	1	1	1	1	1	1	1	1	1	1	1	1	1	1	1	1	1	1	1	1	1	1	0.3893	1	1	1	1	1	1	1	1	1	1	1	1	1
GO:0002088_lens development in camera-type eye	1	1	1	1	1	1	1	1	1	1	1	1	1	1	1	1	1	1	1	1	1	1	1	1	1	1	1	1	1	0.529945	1	1	1	1	1	1	1	1
GO:0002089_lens morphogenesis in camera-type eye	1	1	1	1	1	1	1	1	1	1	1	1	1	1	1	1	1	1	1	1	1	1	1	1	1	1	1	1	1	1	1	1	1	1	1	1	1	1
GO:0002090_regulation of receptor internalization	1	1	1	1	1	1	1	1	1	1	1	1	1	1	1	1	1	1	1	1	1	1	1	1	1	1	1	1	1	1	1	1	1	1	1	1	1	1
GO:0002091_negative regulation of receptor internalization	1	1	1	1	1	1	1	1	1	1	1	1	1	1	1	1	1	1	1	1	1	1	1	1	1	1	1	1	1	1	1	1	1	1	1	1	1	1
GO:0002092_positive regulation of receptor internalization	1	1	1	1	1	1	1	1	1	1	1	1	1	1	1	1	1	1	1	1	1	1	1	1	1	1	1	1	1	1	1	1	1	1	1	1	1	1
GO:0002093_auditory receptor cell morphogenesis	1	1	1	1	1	1	1	1	1	1	1	1	1	1	1	1	1	1	1	1	1	1	1	1	1	1	1	1	1	1	1	1	1	1	1	1	1	1
GO:0002097_tRNA wobble base modification	1	1	1	1	1	1	1	1	1	1	1	1	1	1	1	1	1	1	1	1	1	1	1	1	1	1	1	1	1	1	1	1	1	1	1	1	1	1
GO:0002098_tRNA wobble uridine modification	1	1	1	1	1	1	1	1	1	1	1	1	1	1	1	1	1	1	1	1	1	1	1	1	1	1	1	1	1	1	1	1	1	1	1	1	1	1
GO:0002100_tRNA wobble adenosine to inosine editing	1	1	1	1	1	1	1	1	1	1	1	1	1	1	1	1	1	1	1	1	1	1	1	1	1	1	1	1	1	1	1	1	1	1	1	1	1	1
GO:0002101_tRNA wobble cytosine modification	1	1	1	1	1	1	1	1	1	1	1	1	1	1	1	1	1	1	1	1	1	1	1	1	1	1	1	1	1	1	1	1	1	1	1	1	1	1
GO:0002115_store-operated calcium entry	1	1	1	1	1	1	1	1	1	1	1	1	1	1	0.403903	1	1	1	1	1	1	1	1	1	1	1	1	1	1	1	1	1	1	1	1	1	1	1
GO:0002118_aggressive behavior	1	1	1	1	1	1	1	1	1	1	1	1	1	1	1	1	1	1	1	1	1	1	1	1	1	1	1	1	1	1	1	1	1	1	1	1	1	1
GO:0002121_inter-male aggressive behavior	1	1	1	1	1	1	1	1	1	1	1	1	1	1	1	1	1	1	1	1	1	1	1	1	1	1	1	1	1	1	1	1	1	1	1	1	1	1
GO:0002125_maternal aggressive behavior	1	1	1	1	1	1	1	1	1	1	1	1	1	1	1	1	1	1	1	1	1	1	1	1	1	1	1	1	1	1	1	1	1	1	1	1	1	1
GO:0002127_wobble base cytosine methylation	1	1	1	1	1	1	1	1	1	1	1	1	1	1	1	1	1	1	1	1	1	1	1	1	1	1	1	1	1	1	1	1	1	1	1	1	1	1
GO:0002138_retinoic acid biosynthetic process	1	1	1	1	1	1	1	1	1	1	1	1	1	1	1	1	1	1	1	1	1	1	1	1	1	1	1	1	1	1	1	1	1	1	1	1	1	1
GO:0002143_tRNA wobble position uridine thiolation	1	1	1	1	1	1	1	1	1	1	1	1	1	1	1	1	1	1	1	1	1	1	1	1	0.889841	1	1	1	1	1	1	1	1	1	1	1	1	1
GO:0002148_hypochlorous acid metabolic process	1	1	1	1	1	1	1	1	1	1	1	1	1	1	1	1	1	1	1	1	1	1	1	1	1	1	1	1	1	1	1	1	1	1	1	1	1	1
GO:0002149_hypochlorous acid biosynthetic process	1	1	1	1	1	1	1	1	1	1	1	1	1	1	1	1	1	1	1	1	1	1	1	1	1	1	1	1	1	1	1	1	1	1	1	1	1	1
GO:0002152_bile acid conjugation	1	1	1	1	1	1	1	1	1	1	1	1	1	1	1	1	1	1	1	1	1	1	1	1	1	1	1	1	1	1	1	1	1	1	1	1	1	1
GO:0002154_thyroid hormone mediated signaling pathway	1	1	1	1	1	1	1	1	1	1	1	1	1	1	1	1	1	1	1	1	1	1	1	1	1	1	1	1	1	1	1	1	1	1	1	1	1	1
GO:0002155_regulation of thyroid hormone mediated signaling pathway	1	1	1	1	1	1	1	1	1	1	1	1	1	1	1	1	1	1	1	1	1	1	1	1	1	1	1	1	1	1	1	1	1	1	1	1	1	1
GO:0002158_osteoclast proliferation	1	1	1	1	1	1	1	1	1	1	1	1	1	1	0.248196	1	1	1	1	1	1	1	1	1	1	1	1	1	1	1	1	1	1	1	1	1	1	0.547132
GO:0002159_desmosome assembly	1	1	1	0.489553	1	1	1	1	1	1	1	1	1	1	1	1	1	1	1	1	1	1	1	1	1	1	1	1	1	1	1	1	1	1	1	1	1	1
GO:0002174_mammary stem cell proliferation	1	1	1	1	1	1	1	1	1	1	1	1	0.278849	1	1	1	1	1	1	1	1	1	1	1	1	1	1	1	1	1	1	1	1	1	1	1	1	1
GO:0002175_protein localization to paranode region of axon	1	1	1	1	1	1	1	1	1	1	1	1	1	1	1	1	1	1	1	1	1	1	1	1	1	1	1	1	1	1	1	1	1	1	1	1	1	1
GO:0002176_male germ cell proliferation	1	1	1	1	1	1	1	1	1	1	1	1	1	1	1	1	1	1	1	1	1	1	1	1	1	1	1	1	1	1	1	1	1	1	1	1	1	1
GO:0002181_cytoplasmic translation	1	1	1	1	1	1	1	1	0.713867	1	1	1	1	1	1	1	1	1	1	1	1	1	1	1	1	1	1	1	1	1	1	1	1	1	1	1	1	1
GO:0002182_cytoplasmic translational elongation	1	1	1	1	1	1	1	1	1	1	1	1	1	1	1	1	1	1	1	1	1	1	1	1	1	1	1	1	1	1	1	1	1	1	1	1	1	1
GO:0002183_cytoplasmic translational initiation	1	1	1	1	1	1	1	1	1	1	1	1	1	1	1	1	1	1	1	1	1	1	1	1	1	1	1	1	1	1	1	1	1	1	1	1	1	1
GO:0002184_cytoplasmic translational termination	1	1	0.979004	1	1	1	1	1	1	1	1	1	1	1	1	1	1	1	1	1	1	1	1	1	1	1	1	1	1	1	1	1	1	1	1	1	1	1
GO:0002188_translation reinitiation	1	1	1	1	1	1	1	1	1	1	1	1	1	1	1	1	1	1	1	1	1	1	1	1	1	1	1	1	1	1	1	1	1	1	1	1	1	1
GO:0002190_cap-independent translational initiation	1	1	1	1	1	1	1	1	1	1	1	1	1	1	1	1	1	1	1	1	1	1	1	1	1	1	1	1	1	1	1	1	1	1	1	1	1	1
GO:0002191_cap-dependent translational initiation	1	1	1	1	1	1	1	1	1	1	1	1	1	1	1	1	1	1	1	1	1	1	1	1	1	1	1	1	1	1	1	1	1	1	1	1	1	1
GO:0002192_IRES-dependent translational initiation	1	1	1	1	1	1	1	1	1	1	1	1	1	1	1	1	1	1	1	1	1	1	1	1	1	1	1	1	1	1	1	1	1	1	1	1	1	1
GO:0002194_hepatocyte cell migration	1	1	1	1	1	1	1	1	1	1	1	1	1	1	1	1	1	1	1	1	1	1	1	1	1	1	1	1	1	1	1	1	1	1	1	1	1	1
GO:0002200_somatic diversification of immune receptors	1	1	0.703304	1	1	1	1	1	0.0795206	1	1	1	1	1	0.993144	1	1	1	1	1	1	1	1	1	1	1	1	1	1	1	1	1	1	1	1	1	1	1
GO:0002204_somatic recombination of immunoglobulin genes involved in immune response	1	1	0.105011	1	1	1	1	1	1	1	1	1	1	1	1	1	1	1	1	1	1	1	1	1	1	1	1	1	1	1	1	1	1	1	1	1	1	1
GO:0002208_somatic diversification of immunoglobulins involved in immune response	1	1	0.105011	1	1	1	1	1	1	1	1	1	1	1	1	1	1	1	1	1	1	1	1	1	1	1	1	1	1	1	1	1	1	1	1	1	1	1
GO:0002209_behavioral defense response	1	1	1	1	1	1	1	0.00716565	1	1	1	1	1	1	1	1	1	1	1	1	1	1	1	1	1	1	1	1	1	1	1	1	1	1	1	1	1	1
GO:0002215_defense response to nematode	1	1	1	1	1	1	1	1	1	1	1	1	1	1	1	1	1	1	1	1	1	1	1	1	1	1	1	1	1	1	1	1	1	1	1	1	1	1
GO:0002218_activation of innate immune response	1	1	0.00877776	1	1	1	1	1	1	1	1	1	1	1	0.265074	1	1	0.000310284	1	1	1	1	1	1	1	1	1	0.162921	1	1	1	1	1	1	1	1	0.301043	1
GO:0002220_innate immune response activating cell surface receptor signaling pathway	1	1	1	1	1	1	1	1	1	1	1	1	1	1	1	1	1	0.466865	1	1	1	1	1	1	1	1	1	0.632505	1	1	1	1	1	1	1	1	1	1
GO:0002221_pattern recognition receptor signaling pathway	1	1	0.00239244	1	1	1	1	1	1	1	1	1	1	1	0.220932	1	1	0.00296791	1	1	1	1	1	1	1	1	1	1	1	1	1	1	1	1	1	1	0.0645268	1
GO:0002223_stimulatory C-type lectin receptor signaling pathway	1	1	1	1	1	1	1	1	1	1	1	1	1	1	1	1	1	0.439413	1	1	1	1	1	1	1	1	1	0.598923	1	1	1	1	1	1	1	1	1	1
GO:0002224_toll-like receptor signaling pathway	1	1	0.0141868	1	1	1	1	1	1	1	1	1	1	1	0.328282	1	1	7.85461e-05	1	1	1	1	1	1	1	1	1	0.680108	1	1	1	1	1	1	1	1	1	1
GO:0002225_positive regulation of antimicrobial peptide production	1	1	1	1	1	1	1	1	1	1	1	1	1	1	1	1	1	1	1	1	1	1	1	1	1	1	1	1	1	1	1	1	1	1	1	1	1	1
GO:0002227_innate immune response in mucosa	1	1	1	1	1	1	1	1	1	1	1	1	1	1	1	1	1	1	1	1	1	1	1	1	1	1	1	0.0459842	1	1	1	1	1	1	1	1	1	0.866986
GO:0002228_natural killer cell mediated immunity	1	1	0.00179288	1	1	1	1	1	1	1	1	1	1	1	1	1	1	0.735459	1	1	1	1	1	1	1	1	1	1	1	1	1	1	1	1	1	1	1	1
GO:0002230_positive regulation of defense response to virus by host	1	1	0.217886	1	1	1	1	1	1	1	1	1	1	1	1	1	1	1	1	1	1	1	1	1	1	1	1	1	1	1	1	1	1	1	1	1	1	0.917263
GO:0002232_leukocyte chemotaxis involved in inflammatory response	1	1	1	1	1	1	1	1	1	1	1	1	1	1	1	1	1	1	1	1	1	1	1	1	1	1	1	1	1	1	1	1	1	1	1	1	1	1
GO:0002236_detection of misfolded protein	1	1	1	1	1	1	1	1	1	1	1	1	1	1	1	1	1	0.673359	1	1	1	1	1	1	1	1	1	1	1	1	1	1	1	1	1	1	1	1
GO:0002237_response to molecule of bacterial origin	1	1	4.2811e-08	1	1	1	1	1	1	1	1	1	1	1	0.000156893	1	1	0.00761291	1	1	1	1	1	1	1	1	1	1	1	1	1	1	1	1	1	1	1	0.124717
GO:0002238_response to molecule of fungal origin	1	1	1	1	1	0.896598	1	1	1	1	1	1	1	1	1	1	1	0.99522	1	1	1	1	1	1	1	1	1	1	1	1	1	1	1	1	1	1	1	1
GO:0002244_hematopoietic progenitor cell differentiation	1	1	1	1	1	0.687649	1	1	1	1	1	1	1	1	1	1	1	1	1	1	1	1	1	1	1	1	1	1	1	1	1	1	1	1	1	1	1	0.268468
GO:0002246_wound healing involved in inflammatory response	1	1	1	1	1	1	1	1	1	1	1	1	1	1	0.923058	1	1	1	1	1	1	1	1	1	1	1	1	1	1	1	1	1	1	1	1	1	1	1
GO:0002248_connective tissue replacement involved in inflammatory response wound healing	1	1	1	1	1	1	1	1	1	1	1	1	1	1	0.84213	1	1	1	1	1	1	1	1	1	1	1	1	1	1	1	1	1	1	1	1	1	1	1
GO:0002249_lymphocyte anergy	1	1	1	1	1	1	1	1	1	1	1	1	1	1	1	1	1	1	1	1	1	1	1	1	1	1	1	1	1	1	1	1	1	1	1	1	1	1
GO:0002250_adaptive immune response	1	1	4.46868e-28	1	1	0.826651	1	1	1	1	1	1	1	1	0.612573	1	1	0.000246091	1	1	1	1	1	1	1	1	1	0.506406	1	1	1	1	1	1	1	1	1	1
GO:0002251_organ or tissue specific immune response	1	1	1	1	1	1	1	1	1	1	1	1	1	1	0.84213	1	1	1	1	1	1	1	1	1	1	1	1	0.0114982	1	1	1	1	1	1	1	1	1	1
GO:0002252_immune effector process	1	1	4.21452e-32	1	1	0.687649	1	1	1	1	0.936452	1	1	1	0.320689	1	1	2.46131e-16	1	1	1	1	1	1	1	1	1	0.635577	1	1	1	1	1	1	1	1	9.31371e-13	1
GO:0002253_activation of immune response	1	1	7.94926e-18	1	1	1	1	1	1	1	1	1	1	1	0.480527	1	1	6.22841e-13	1	1	1	1	1	1	1	1	1	0.680108	1	1	1	1	1	1	1	1	0.406839	1
GO:0002254_kinin cascade	1	1	1	1	1	1	1	1	1	1	1	1	1	1	1	1	1	1	1	1	1	1	1	1	1	1	1	1	1	1	1	1	1	1	1	1	1	1
GO:0002260_lymphocyte homeostasis	1	1	0.0385258	1	1	0.884604	1	1	1	1	1	1	1	1	1	1	1	0.366688	1	1	1	1	1	1	1	1	1	1	1	1	1	1	1	1	1	1	1	1
GO:0002262_myeloid cell homeostasis	1	1	1	1	1	0.896598	1	1	1	1	1	1	1	1	0.566973	1	1	0.16923	1	1	1	1	1	1	1	1	1	1	1	1	1	1	1	1	1	1	1	1
GO:0002263_cell activation involved in immune response	1	1	7.45948e-17	1	1	0.687649	1	1	1	1	0.398353	1	1	1	0.248196	1	1	7.87042e-15	1	1	1	1	1	1	1	1	1	1	1	1	1	1	1	1	1	1	1	1
GO:0002264_endothelial cell activation involved in immune response	1	1	1	1	1	1	1	1	1	1	1	1	1	1	1	1	1	1	1	1	1	1	1	1	1	1	1	1	1	1	1	1	1	1	1	1	1	1
GO:0002266_follicular dendritic cell activation	1	1	1	1	1	1	1	1	1	1	1	1	1	1	0.36147	1	1	1	1	1	1	1	1	1	1	1	1	1	1	1	1	1	1	1	1	1	1	1
GO:0002268_follicular dendritic cell differentiation	1	1	1	1	1	1	1	1	1	1	1	1	1	1	0.36147	1	1	1	1	1	1	1	1	1	1	1	1	1	1	1	1	1	1	1	1	1	1	1
GO:0002274_myeloid leukocyte activation	1	1	2.35781e-15	1	1	0.980258	1	1	1	1	0.568121	1	1	1	0.175778	1	1	1.82236e-18	1	1	1	1	1	1	1	1	1	1	1	1	1	1	1	1	1	1	1	1
GO:0002275_myeloid cell activation involved in immune response	1	1	6.88426e-12	1	1	0.896598	1	1	1	1	0.443324	1	1	1	0.53276	1	1	3.79358e-15	1	1	1	1	1	1	1	1	1	1	1	1	1	1	1	1	1	1	1	1
GO:0002276_basophil activation involved in immune response	1	1	1	1	1	1	1	0.924574	1	1	1	1	1	1	1	1	1	1	1	1	1	1	1	1	1	1	1	1	1	1	1	1	1	1	1	1	1	1
GO:0002277_myeloid dendritic cell activation involved in immune response	1	1	0.292028	1	1	1	1	1	1	1	1	1	1	1	1	1	1	0.99522	1	1	1	1	1	1	1	1	1	1	1	1	1	1	1	1	1	1	1	1
GO:0002278_eosinophil activation involved in immune response	1	1	1	1	1	1	1	1	1	1	1	1	1	1	0.84213	1	1	1	1	1	1	1	1	1	1	1	1	1	1	1	1	1	1	1	1	1	1	1
GO:0002279_mast cell activation involved in immune response	1	1	0.0224327	1	1	0.959929	1	1	1	1	1	1	1	1	1	1	1	0.0288888	1	1	1	1	1	1	1	1	1	1	1	1	1	1	1	1	1	1	1	1
GO:0002281_macrophage activation involved in immune response	1	1	1	1	1	0.687649	1	1	1	1	1	1	1	1	1	1	1	0.731615	1	1	1	1	1	1	1	1	1	1	1	1	1	1	1	1	1	1	1	1
GO:0002282_microglial cell activation involved in immune response	1	1	1	1	1	0.826651	1	1	1	1	1	1	1	1	1	1	1	1	1	1	1	1	1	1	1	1	1	1	1	1	1	1	1	1	1	1	1	1
GO:0002283_neutrophil activation involved in immune response	1	1	1.06709e-10	1	1	1	1	1	1	1	0.625991	1	1	1	0.653863	1	1	2.71513e-13	1	1	1	1	1	1	1	1	1	1	1	1	1	1	1	1	1	1	1	1
GO:0002285_lymphocyte activation involved in immune response	1	1	0.000259795	1	1	0.887777	1	1	1	1	1	1	1	1	0.320689	1	1	0.248843	1	1	1	1	1	1	1	1	1	1	1	1	1	1	1	1	1	1	1	1
GO:0002286_T cell activation involved in immune response	1	1	0.217886	1	1	0.687649	1	1	1	1	1	1	1	1	0.124406	1	1	0.82229	1	1	1	1	1	1	1	1	1	1	1	1	1	1	1	1	1	1	1	1
GO:0002287_alpha-beta T cell activation involved in immune response	1	1	0.0636589	1	1	0.757787	1	1	1	1	1	1	1	1	0.166671	1	1	1	1	1	1	1	1	1	1	1	1	1	1	1	1	1	1	1	1	1	1	1
GO:0002290_gamma-delta T cell activation involved in immune response	1	1	0.710841	1	1	1	1	1	1	1	1	1	1	1	1	1	1	1	1	1	1	1	1	1	1	1	1	1	1	1	1	1	1	1	1	1	1	1
GO:0002291_T cell activation via T cell receptor contact with antigen bound to MHC molecule on antigen presenting cell	1	1	0.330577	1	1	1	1	1	1	1	1	1	1	1	1	1	1	0.673359	1	1	1	1	1	1	1	1	1	1	1	1	1	1	1	1	1	1	1	1
GO:0002292_T cell differentiation involved in immune response	1	1	0.131777	1	1	0.826651	1	1	1	1	1	1	1	1	0.220251	1	1	1	1	1	1	1	1	1	1	1	1	1	1	1	1	1	1	1	1	1	1	1
GO:0002293_alpha-beta T cell differentiation involved in immune response	1	1	0.0636589	1	1	0.757787	1	1	1	1	1	1	1	1	0.166671	1	1	1	1	1	1	1	1	1	1	1	1	1	1	1	1	1	1	1	1	1	1	1
GO:0002294_CD4-positive, alpha-beta T cell differentiation involved in immune response	1	1	0.0570372	1	1	0.732896	1	1	1	1	1	1	1	1	0.162502	1	1	1	1	1	1	1	1	1	1	1	1	1	1	1	1	1	1	1	1	1	1	1
GO:0002295_T-helper cell lineage commitment	1	1	0.411987	1	1	1	1	1	1	1	1	1	1	1	0.536512	1	1	1	1	1	1	1	1	1	1	1	1	1	1	1	1	1	1	1	1	1	1	0.840199
GO:0002296_T-helper 1 cell lineage commitment	1	1	1	1	1	1	1	1	1	1	1	1	1	1	1	1	1	1	1	1	1	1	1	1	1	1	1	1	1	1	1	1	1	1	1	1	1	0.24885
GO:0002298_CD4-positive, CD25-positive, alpha-beta regulatory T cell differentiation involved in immune response	1	1	0.979004	1	1	1	1	1	1	1	1	1	1	1	1	1	1	1	1	1	1	1	1	1	1	1	1	1	1	1	1	1	1	1	1	1	1	1
GO:0002299_alpha-beta intraepithelial T cell differentiation	1	1	1	1	1	1	1	1	1	1	1	1	1	1	1	1	1	1	1	1	1	1	1	1	1	1	1	1	1	1	1	1	1	1	1	1	1	1
GO:0002300_CD8-positive, alpha-beta intraepithelial T cell differentiation	1	1	1	1	1	1	1	1	1	1	1	1	1	1	1	1	1	1	1	1	1	1	1	1	1	1	1	1	1	1	1	1	1	1	1	1	1	1
GO:0002302_CD8-positive, alpha-beta T cell differentiation involved in immune response	1	1	1	1	1	1	1	1	1	1	1	1	1	1	1	1	1	1	1	1	1	1	1	1	1	1	1	1	1	1	1	1	1	1	1	1	1	1
GO:0002304_gamma-delta intraepithelial T cell differentiation	1	1	0.979004	1	1	1	1	1	1	1	1	1	1	1	1	1	1	1	1	1	1	1	1	1	1	1	1	1	1	1	1	1	1	1	1	1	1	1
GO:0002305_CD8-positive, gamma-delta intraepithelial T cell differentiation	1	1	0.979004	1	1	1	1	1	1	1	1	1	1	1	1	1	1	1	1	1	1	1	1	1	1	1	1	1	1	1	1	1	1	1	1	1	1	1
GO:0002309_T cell proliferation involved in immune response	1	1	1	1	1	1	1	1	1	1	1	1	1	1	1	1	1	0.446895	1	1	1	1	1	1	1	1	1	1	1	1	1	1	1	1	1	1	1	1
GO:0002312_B cell activation involved in immune response	1	1	0.00490803	1	1	1	1	1	1	1	1	1	1	1	1	1	1	1	1	1	1	1	1	1	1	1	1	1	1	1	1	1	1	1	1	1	1	1
GO:0002313_mature B cell differentiation involved in immune response	1	1	0.141341	1	1	1	1	1	1	1	1	1	1	1	1	1	1	1	1	1	1	1	1	1	1	1	1	1	1	1	1	1	1	1	1	1	1	1
GO:0002314_germinal center B cell differentiation	1	1	1	1	1	1	1	1	1	1	1	1	1	1	1	1	1	1	1	1	1	1	1	1	1	1	1	1	1	1	1	1	1	1	1	1	1	1
GO:0002315_marginal zone B cell differentiation	1	1	0.979004	1	1	1	1	1	1	1	1	1	1	1	1	1	1	1	1	1	1	1	1	1	1	1	1	1	1	1	1	1	1	1	1	1	1	1
GO:0002316_follicular B cell differentiation	1	1	0.710841	1	1	1	1	1	1	1	1	1	1	1	1	1	1	1	1	1	1	1	1	1	1	1	1	1	1	1	1	1	1	1	1	1	1	1
GO:0002317_plasma cell differentiation	1	1	1	1	1	1	1	1	1	1	1	1	1	1	1	1	1	1	1	1	1	1	1	1	1	1	1	1	1	1	1	1	1	1	1	1	1	1
GO:0002318_myeloid progenitor cell differentiation	1	1	1	1	1	1	1	1	1	1	1	1	1	1	1	1	1	1	1	1	1	1	1	1	1	1	1	1	1	1	1	1	1	1	1	1	1	1
GO:0002320_lymphoid progenitor cell differentiation	1	1	1	1	1	0.0397511	1	1	1	1	1	1	1	1	0.653863	1	1	1	1	1	1	1	1	1	1	1	1	1	1	1	1	1	1	1	1	1	1	0.944339
GO:0002322_B cell proliferation involved in immune response	1	1	1	1	1	1	1	1	1	1	1	1	1	1	1	1	1	1	1	1	1	1	1	1	1	1	1	1	1	1	1	1	1	1	1	1	1	1
GO:0002323_natural killer cell activation involved in immune response	1	1	1	1	1	1	1	1	1	1	1	1	1	1	1	1	1	0.914643	1	1	1	1	1	1	1	1	1	1	1	1	1	1	1	1	1	1	1	1
GO:0002325_natural killer cell differentiation involved in immune response	1	1	1	1	1	1	1	1	1	1	1	1	1	1	1	1	1	1	1	1	1	1	1	1	1	1	1	1	1	1	1	1	1	1	1	1	1	1
GO:0002326_B cell lineage commitment	1	1	1	1	1	0.959929	1	1	0.5474	1	1	1	1	1	1	1	1	1	1	1	1	1	1	1	1	1	1	1	1	1	1	1	1	1	1	1	1	1
GO:0002327_immature B cell differentiation	1	1	1	1	1	1	1	1	1	1	1	1	1	1	1	1	1	1	1	1	1	1	1	1	1	1	1	1	1	1	1	1	1	1	1	1	1	1
GO:0002328_pro-B cell differentiation	1	1	1	1	1	1	1	1	1	1	1	1	1	1	0.36147	1	1	1	1	1	1	1	1	1	1	1	1	1	1	1	1	1	1	1	1	1	1	0.665765
GO:0002329_pre-B cell differentiation	1	1	1	1	1	1	1	1	1	1	1	1	1	1	1	1	1	1	1	1	1	1	1	1	1	1	1	1	1	1	1	1	1	1	1	1	1	1
GO:0002331_pre-B cell allelic exclusion	1	1	1	1	1	0.896598	1	1	1	1	1	1	1	1	1	1	1	1	1	1	1	1	1	1	1	1	1	1	1	1	1	1	1	1	1	1	1	1
GO:0002332_transitional stage B cell differentiation	1	1	1	0.800139	1	1	1	1	1	1	1	1	1	1	1	1	1	1	1	1	1	1	1	1	1	1	1	1	1	1	1	1	1	1	1	1	1	1
GO:0002333_transitional one stage B cell differentiation	1	1	1	0.800139	1	1	1	1	1	1	1	1	1	1	1	1	1	1	1	1	1	1	1	1	1	1	1	1	1	1	1	1	1	1	1	1	1	1
GO:0002335_mature B cell differentiation	1	1	0.0210102	1	1	1	1	1	1	1	1	1	1	1	1	1	1	1	1	1	1	1	1	1	1	1	1	1	1	1	1	1	1	1	1	1	1	1
GO:0002337_B-1a B cell differentiation	1	1	0.979004	1	1	1	1	1	1	1	1	1	1	1	1	1	1	1	1	1	1	1	1	1	0.768293	1	1	1	1	1	1	1	1	1	1	1	1	1
GO:0002339_B cell selection	1	1	1	1	1	1	1	1	1	1	1	1	1	1	1	1	1	0.99522	1	1	1	1	1	1	1	1	1	1	1	1	1	1	1	1	1	1	1	1
GO:0002343_peripheral B cell selection	1	1	1	1	1	1	1	1	1	1	1	1	1	1	1	1	1	0.673359	1	1	1	1	1	1	1	1	1	1	1	1	1	1	1	1	1	1	1	1
GO:0002344_B cell affinity maturation	1	1	1	1	1	1	1	1	1	1	1	1	1	1	1	1	1	0.673359	1	1	1	1	1	1	1	1	1	1	1	1	1	1	1	1	1	1	1	1
GO:0002347_response to tumor cell	1	1	1	1	1	1	1	1	1	1	1	1	1	1	1	1	1	1	1	1	1	1	1	1	1	1	1	1	1	1	1	1	1	1	1	1	1	1
GO:0002349_histamine production involved in inflammatory response	1	1	0.710841	1	1	1	1	1	1	1	1	1	1	1	1	1	1	1	1	1	1	1	1	1	1	1	1	1	1	1	1	1	1	1	1	1	1	1
GO:0002351_serotonin production involved in inflammatory response	1	1	1	1	1	0.896598	1	1	1	1	1	1	1	1	1	1	1	0.99522	1	1	1	1	1	1	1	1	1	1	1	1	1	1	1	1	1	1	1	1
GO:0002352_B cell negative selection	1	1	1	1	1	1	1	1	1	1	1	1	1	1	1	1	1	1	1	1	1	1	1	1	1	1	1	1	1	1	1	1	1	1	1	1	1	1
GO:0002353_plasma kallikrein-kinin cascade	1	1	1	1	1	1	1	1	1	1	1	1	1	1	1	1	1	1	1	1	1	1	1	1	1	1	1	1	1	1	1	1	1	1	1	1	1	1
GO:0002355_detection of tumor cell	1	1	0.710841	1	1	1	1	1	1	1	1	1	1	1	1	1	1	1	1	1	1	1	1	1	1	1	1	1	1	1	1	1	1	1	1	1	1	1
GO:0002357_defense response to tumor cell	1	1	0.979004	1	1	1	1	1	1	1	1	1	1	1	1	1	1	1	1	1	1	1	1	1	1	1	1	1	1	1	1	1	1	1	1	1	1	1
GO:0002358_B cell homeostatic proliferation	1	1	1	1	1	1	1	1	1	1	1	1	1	1	1	1	1	1	1	1	1	1	1	1	1	1	1	1	1	1	1	1	1	1	1	1	1	1
GO:0002360_T cell lineage commitment	1	1	0.528396	1	1	1	1	1	1	1	1	1	1	1	0.310822	1	1	1	1	1	1	1	1	1	1	1	1	1	1	1	1	1	1	1	1	1	1	1
GO:0002361_CD4-positive, CD25-positive, alpha-beta regulatory T cell differentiation	1	1	0.645513	1	1	1	1	1	1	1	1	1	1	1	1	1	1	1	1	1	1	1	1	1	1	1	1	1	1	1	1	1	1	1	1	1	1	1
GO:0002362_CD4-positive, CD25-positive, alpha-beta regulatory T cell lineage commitment	1	1	1	1	1	1	1	1	1	1	1	1	1	1	1	1	1	1	1	1	1	1	1	1	1	1	1	1	1	1	1	1	1	1	1	1	1	1
GO:0002363_alpha-beta T cell lineage commitment	1	1	0.555172	1	1	0.896598	1	1	1	1	1	1	1	1	0.587187	1	1	1	1	1	1	1	1	1	1	1	1	1	1	1	1	1	1	1	1	1	1	0.888597
GO:0002366_leukocyte activation involved in immune response	1	1	6.01842e-17	1	1	0.687649	1	1	1	1	0.398353	1	1	1	0.240719	1	1	7.1554e-15	1	1	1	1	1	1	1	1	1	1	1	1	1	1	1	1	1	1	1	1
GO:0002367_cytokine production involved in immune response	1	1	0.0706388	1	1	0.733402	1	1	1	1	1	1	1	1	0.733786	1	1	0.14646	1	1	1	1	1	1	1	1	1	1	1	1	1	1	1	1	1	1	1	1
GO:0002368_B cell cytokine production	1	1	1	1	1	1	1	1	1	1	1	1	1	1	1	1	1	0.0986325	1	1	1	1	1	1	1	1	1	1	1	1	1	1	1	1	1	1	1	1
GO:0002369_T cell cytokine production	1	1	0.714183	1	1	0.730945	1	1	1	1	1	1	1	1	1	1	1	0.99522	1	1	1	1	1	1	1	1	1	1	1	1	1	1	1	1	1	1	1	1
GO:0002370_natural killer cell cytokine production	1	1	0.979004	1	1	1	1	1	1	1	1	1	1	1	1	1	1	1	1	1	1	1	1	1	1	1	1	1	1	1	1	1	1	1	1	1	1	1
GO:0002371_dendritic cell cytokine production	1	1	1	1	1	1	1	1	1	1	1	1	1	1	0.923058	1	1	1	1	1	1	1	1	1	1	1	1	1	1	1	1	1	1	1	1	1	1	1
GO:0002373_plasmacytoid dendritic cell cytokine production	1	1	1	1	1	1	1	1	1	1	1	1	1	1	1	1	1	1	1	1	1	1	1	1	1	1	1	1	1	1	1	1	1	1	1	1	1	1
GO:0002374_cytokine secretion involved in immune response	1	1	0.555172	1	1	1	1	1	1	1	1	1	1	1	0.587187	1	1	1	1	1	1	1	1	1	1	1	1	1	1	1	1	1	1	1	1	1	1	1
GO:0002376_immune system process	1	1	6.91621e-59	1	1	0.687649	1	1	1	1	0.902817	1	0.785889	1	0.00418676	1	1	2.22845e-23	1	1	1	1	1	1	1	1	1	0.660612	1	1	1	1	1	1	1	1	5.28391e-14	0.00150103
GO:0002377_immunoglobulin production	1	1	0.0305261	1	1	1	1	1	1	1	1	1	1	1	0.13774	1	1	0.852718	1	1	1	1	1	1	1	1	1	1	1	1	1	1	1	1	1	1	1	1
GO:0002378_immunoglobulin biosynthetic process	1	1	1	1	1	1	1	1	1	1	1	1	1	1	1	1	1	1	1	1	1	1	1	1	1	1	1	1	1	1	1	1	1	1	1	1	1	1
GO:0002380_immunoglobulin secretion involved in immune response	1	1	0.710841	1	1	1	1	1	1	1	1	1	1	1	1	1	1	1	1	1	1	1	1	1	1	1	1	1	1	1	1	1	1	1	1	1	1	1
GO:0002381_immunoglobulin production involved in immunoglobulin mediated immune response	1	1	0.00995885	1	1	1	1	1	1	1	1	1	1	1	1	1	1	0.99522	1	1	1	1	1	1	1	1	1	1	1	1	1	1	1	1	1	1	1	1
GO:0002384_hepatic immune response	1	1	0.979004	1	1	1	1	1	1	1	1	1	1	1	0.536512	1	1	1	1	1	1	1	1	1	1	1	1	1	1	1	1	1	1	1	1	1	1	1
GO:0002385_mucosal immune response	1	1	1	1	1	1	1	1	1	1	1	1	1	1	1	1	1	1	1	1	1	1	1	1	1	1	1	0.0114062	1	1	1	1	1	1	1	1	1	1
GO:0002386_immune response in mucosal-associated lymphoid tissue	1	1	1	1	1	1	1	1	1	1	1	1	1	1	1	1	1	1	1	1	1	1	1	1	1	1	1	0.966708	1	1	1	1	1	1	1	1	1	1
GO:0002396_MHC protein complex assembly	1	1	1	1	1	0.959929	1	1	1	1	1	1	1	1	1	1	1	0.317808	1	1	1	1	1	1	1	1	1	1	1	1	1	1	1	1	1	1	1	1
GO:0002397_MHC class I protein complex assembly	1	1	1	1	1	1	1	1	1	1	1	1	1	1	1	1	1	1	1	1	1	1	1	1	1	1	1	1	1	1	1	1	1	1	1	1	1	1
GO:0002399_MHC class II protein complex assembly	1	1	1	1	1	0.896598	1	1	1	1	1	1	1	1	1	1	1	0.200102	1	1	1	1	1	1	1	1	1	1	1	1	1	1	1	1	1	1	1	1
GO:0002407_dendritic cell chemotaxis	1	1	0.000693938	1	1	1	1	1	1	1	1	1	1	1	1	1	1	0.462115	1	1	1	1	1	1	1	1	1	1	1	1	1	1	1	1	1	1	1	1
GO:0002408_myeloid dendritic cell chemotaxis	1	1	0.476702	1	1	1	1	1	1	1	1	1	1	1	1	1	1	1	1	1	1	1	1	1	1	1	1	1	1	1	1	1	1	1	1	1	1	1
GO:0002414_immunoglobulin transcytosis in epithelial cells	1	1	1	1	1	1	1	1	1	1	1	1	1	1	1	1	1	1	1	1	1	1	1	1	1	1	1	1	1	1	1	1	1	1	1	1	1	1
GO:0002415_immunoglobulin transcytosis in epithelial cells mediated by polymeric immunoglobulin receptor	1	1	1	1	1	1	1	1	1	1	1	1	1	1	1	1	1	1	1	1	1	1	1	1	1	1	1	0.966708	1	1	1	1	1	1	1	1	1	1
GO:0002416_IgG immunoglobulin transcytosis in epithelial cells mediated by FcRn immunoglobulin receptor	1	1	0.710841	1	1	1	1	1	1	1	1	1	1	1	1	1	1	1	1	1	1	1	1	1	1	1	1	1	1	1	1	1	1	1	1	1	1	1
GO:0002418_immune response to tumor cell	1	1	1	1	1	1	1	1	1	1	1	1	1	1	1	1	1	0.99522	1	1	1	1	1	1	1	1	1	1	1	1	1	1	1	1	1	1	1	1
GO:0002420_natural killer cell mediated cytotoxicity directed against tumor cell target	1	1	1	1	1	1	1	1	1	1	1	1	1	1	1	1	1	1	1	1	1	1	1	1	1	1	1	1	1	1	1	1	1	1	1	1	1	1
GO:0002423_natural killer cell mediated immune response to tumor cell	1	1	1	1	1	1	1	1	1	1	1	1	1	1	1	1	1	1	1	1	1	1	1	1	1	1	1	1	1	1	1	1	1	1	1	1	1	1
GO:0002424_T cell mediated immune response to tumor cell	1	1	1	1	1	1	1	1	1	1	1	1	1	1	1	1	1	0.852718	1	1	1	1	1	1	1	1	1	1	1	1	1	1	1	1	1	1	1	1
GO:0002426_immunoglobulin production in mucosal tissue	1	1	0.979004	1	1	1	1	1	1	1	1	1	1	1	1	1	1	1	1	1	1	1	1	1	1	1	1	0.966708	1	1	1	1	1	1	1	1	1	1
GO:0002428_antigen processing and presentation of peptide antigen via MHC class Ib	1	1	0.292028	1	1	1	1	1	1	1	1	1	1	1	1	1	1	0.99522	1	1	1	1	1	1	1	1	1	1	1	1	1	1	1	1	1	1	1	1
GO:0002429_immune response-activating cell surface receptor signaling pathway	1	1	5.04783e-12	1	1	1	1	1	1	1	1	1	1	1	1	1	1	2.1951e-07	1	1	1	1	1	1	1	1	1	1	1	1	1	1	1	1	1	1	1	1
GO:0002430_complement receptor mediated signaling pathway	1	1	0.12761	1	1	1	1	1	1	1	1	1	1	1	1	1	1	0.0366287	1	1	1	1	1	1	1	1	1	1	1	1	1	1	1	1	1	1	1	1
GO:0002431_Fc receptor mediated stimulatory signaling pathway	1	1	0.000112027	1	1	1	1	1	1	1	1	1	1	1	1	1	1	0.00238519	1	1	1	1	1	1	1	1	1	1	1	1	1	1	1	1	1	1	1	1
GO:0002432_granuloma formation	1	1	0.710841	1	1	1	1	1	1	1	1	1	1	1	1	1	1	1	1	1	1	1	1	1	1	1	1	1	1	1	1	1	1	1	1	1	1	1
GO:0002433_immune response-regulating cell surface receptor signaling pathway involved in phagocytosis	1	1	0.000121777	1	1	1	1	1	1	1	1	1	1	1	1	1	1	0.0045323	1	1	1	1	1	1	1	1	1	1	1	1	1	1	1	1	1	1	1	1
GO:0002434_immune complex clearance	1	1	0.979004	1	1	1	1	1	1	1	1	1	1	1	1	1	1	1	1	1	1	1	1	1	1	1	1	1	1	1	1	1	1	1	1	1	1	0.24885
GO:0002436_immune complex clearance by monocytes and macrophages	1	1	0.979004	1	1	1	1	1	1	1	1	1	1	1	1	1	1	1	1	1	1	1	1	1	1	1	1	1	1	1	1	1	1	1	1	1	1	0.24885
GO:0002437_inflammatory response to antigenic stimulus	1	1	0.56851	1	1	1	1	1	1	1	1	1	1	1	1	1	1	0.572372	1	1	1	1	1	1	1	1	1	1	1	1	1	1	1	1	1	1	1	1
GO:0002438_acute inflammatory response to antigenic stimulus	1	1	1	1	1	1	1	1	1	1	1	1	1	1	1	1	1	0.681389	1	1	1	1	1	1	1	1	1	1	1	1	1	1	1	1	1	1	1	1
GO:0002439_chronic inflammatory response to antigenic stimulus	1	1	1	1	1	1	1	1	1	1	1	1	1	1	1	1	1	1	1	1	1	1	1	1	1	1	1	1	1	1	1	1	1	1	1	1	1	1
GO:0002440_production of molecular mediator of immune response	1	1	0.00161561	1	1	0.687649	1	1	1	1	1	1	1	1	0.205811	1	1	0.585658	1	1	1	1	1	1	1	1	1	1	1	1	1	1	1	1	1	1	1	1
GO:0002441_histamine secretion involved in inflammatory response	1	1	0.710841	1	1	1	1	1	1	1	1	1	1	1	1	1	1	1	1	1	1	1	1	1	1	1	1	1	1	1	1	1	1	1	1	1	1	1
GO:0002442_serotonin secretion involved in inflammatory response	1	1	1	1	1	0.896598	1	1	1	1	1	1	1	1	1	1	1	0.99522	1	1	1	1	1	1	1	1	1	1	1	1	1	1	1	1	1	1	1	1
GO:0002443_leukocyte mediated immunity	1	1	1.20503e-26	1	1	0.66233	1	1	1	1	0.481366	1	1	1	0.201262	1	1	1.96068e-15	1	1	1	1	1	1	1	1	1	0.927136	1	1	1	1	1	1	1	1	1	1
GO:0002444_myeloid leukocyte mediated immunity	1	1	4.40009e-12	1	1	1	1	1	1	1	0.443324	1	1	1	0.190317	1	1	1.68063e-14	1	1	1	1	1	1	1	1	1	1	1	1	1	1	1	1	1	1	1	1
GO:0002445_type II hypersensitivity	1	1	1	1	1	1	1	1	1	1	1	1	1	1	1	1	1	0.0986325	1	1	1	1	1	1	1	1	1	1	1	1	1	1	1	1	1	1	1	1
GO:0002446_neutrophil mediated immunity	1	1	1.78763e-10	1	1	1	1	1	1	1	0.625991	1	1	1	0.27233	1	1	7.42151e-13	1	1	1	1	1	1	1	1	1	1	1	1	1	1	1	1	1	1	1	1
GO:0002447_eosinophil mediated immunity	1	1	1	1	1	1	1	1	1	1	1	1	1	1	0.84213	1	1	1	1	1	1	1	1	1	1	1	1	1	1	1	1	1	1	1	1	1	1	1
GO:0002448_mast cell mediated immunity	1	1	0.00828568	1	1	0.959929	1	1	1	1	1	1	1	1	1	1	1	0.032911	1	1	1	1	1	1	1	1	1	1	1	1	1	1	1	1	1	1	1	1
GO:0002449_lymphocyte mediated immunity	1	1	3.11935e-17	1	1	0.826651	1	1	1	1	1	1	1	1	1	1	1	0.00337641	1	1	1	1	1	1	1	1	1	0.457291	1	1	1	1	1	1	1	1	1	1
GO:0002455_humoral immune response mediated by circulating immunoglobulin	1	1	1.56098e-09	1	1	0.959929	1	1	1	1	1	1	1	1	1	1	1	0.99522	1	1	1	1	1	1	1	1	1	0.450272	1	1	1	1	1	1	1	1	1	1
GO:0002456_T cell mediated immunity	1	1	0.0014012	1	1	0.733402	1	1	1	1	1	1	1	1	0.733786	1	1	0.673359	1	1	1	1	1	1	1	1	1	1	1	1	1	1	1	1	1	1	1	1
GO:0002457_T cell antigen processing and presentation	1	1	1	1	1	1	1	1	1	1	1	1	1	1	0.84213	1	1	1	1	1	1	1	1	1	1	1	1	1	1	1	1	1	1	1	1	1	1	1
GO:0002458_peripheral T cell tolerance induction	1	1	1	1	1	1	1	1	1	1	1	1	1	1	1	1	1	1	1	1	1	1	1	1	1	1	1	1	1	1	1	1	1	1	1	1	1	1
GO:0002460_adaptive immune response based on somatic recombination of immune receptors built from immunoglobulin superfamily domains	1	1	2.62316e-18	1	1	0.687649	1	1	1	1	1	1	1	1	0.338702	1	1	0.0310679	1	1	1	1	1	1	1	1	1	0.803798	1	1	1	1	1	1	1	1	1	1
GO:0002461_tolerance induction dependent upon immune response	1	1	1	1	1	1	1	1	1	1	1	1	1	1	1	1	1	0.99522	1	1	1	1	1	1	1	1	1	1	1	1	1	1	1	1	1	1	1	1
GO:0002465_peripheral tolerance induction	1	1	1	1	1	1	1	1	1	1	1	1	1	1	1	1	1	1	1	1	1	1	1	1	1	1	1	1	1	1	1	1	1	1	1	1	1	1
GO:0002467_germinal center formation	1	1	0.33613	1	1	1	1	1	1	1	1	1	1	1	0.132072	1	1	1	1	1	1	1	1	1	1	1	1	1	1	1	1	1	1	1	1	1	1	1
GO:0002468_dendritic cell antigen processing and presentation	1	1	0.0580853	1	1	1	1	1	1	1	1	1	1	1	1	1	1	0.673359	1	1	1	1	1	1	1	1	1	1	1	1	1	1	1	1	1	1	1	1
GO:0002474_antigen processing and presentation of peptide antigen via MHC class I	1	1	0.855701	1	1	1	1	1	1	1	1	1	1	1	1	1	1	0.000293749	1	0.627992	1	1	1	1	1	1	1	0.680108	1	1	1	1	1	1	1	1	1	1
GO:0002475_antigen processing and presentation via MHC class Ib	1	1	1	1	1	1	1	1	1	1	1	1	1	1	1	1	1	0.81487	1	1	1	1	1	1	1	1	1	1	1	1	1	1	1	1	1	1	1	1
GO:0002476_antigen processing and presentation of endogenous peptide antigen via MHC class Ib	1	1	0.131777	1	1	1	1	1	1	1	1	1	1	1	1	1	1	1	1	1	1	1	1	1	1	1	1	1	1	1	1	1	1	1	1	1	1	1
GO:0002477_antigen processing and presentation of exogenous peptide antigen via MHC class Ib	1	1	1	1	1	1	1	1	1	1	1	1	1	1	1	1	1	0.673359	1	1	1	1	1	1	1	1	1	1	1	1	1	1	1	1	1	1	1	1
GO:0002478_antigen processing and presentation of exogenous peptide antigen	1	1	0.979004	1	1	1	1	1	1	1	1	1	1	1	1	1	1	2.99954e-06	1	1	1	1	1	1	1	1	1	1	1	1	1	1	1	1	1	1	1	1
GO:0002479_antigen processing and presentation of exogenous peptide antigen via MHC class I, TAP-dependent	1	1	0.687751	1	1	1	1	1	1	1	1	1	1	1	1	1	1	0.000103563	1	0.648179	1	1	1	1	1	1	1	0.901228	1	1	1	1	1	1	1	1	1	1
GO:0002480_antigen processing and presentation of exogenous peptide antigen via MHC class I, TAP-independent	1	1	1	1	1	1	1	1	1	1	1	1	1	1	1	1	1	2.72103e-05	1	1	1	1	1	1	1	1	1	1	1	1	1	1	1	1	1	1	1	1
GO:0002481_antigen processing and presentation of exogenous protein antigen via MHC class Ib, TAP-dependent	1	1	1	1	1	1	1	1	1	1	1	1	1	1	1	1	1	0.673359	1	1	1	1	1	1	1	1	1	1	1	1	1	1	1	1	1	1	1	1
GO:0002483_antigen processing and presentation of endogenous peptide antigen	1	1	0.0580853	1	1	1	1	1	1	1	1	1	1	1	1	1	1	1	1	1	1	1	1	1	1	1	1	1	1	1	1	1	1	1	1	1	1	1
GO:0002488_antigen processing and presentation of endogenous peptide antigen via MHC class Ib via ER pathway	1	1	0.710841	1	1	1	1	1	1	1	1	1	1	1	1	1	1	1	1	1	1	1	1	1	1	1	1	1	1	1	1	1	1	1	1	1	1	1
GO:0002489_antigen processing and presentation of endogenous peptide antigen via MHC class Ib via ER pathway, TAP-dependent	1	1	0.710841	1	1	1	1	1	1	1	1	1	1	1	1	1	1	1	1	1	1	1	1	1	1	1	1	1	1	1	1	1	1	1	1	1	1	1
GO:0002495_antigen processing and presentation of peptide antigen via MHC class II	1	1	1	1	1	1	1	0.0967681	1	1	1	1	1	1	1	1	1	0.0509027	1	1	1	1	1	1	1	1	1	1	1	1	1	1	1	1	1	1	1	1
GO:0002501_peptide antigen assembly with MHC protein complex	1	1	1	1	1	0.959929	1	1	1	1	1	1	1	1	1	1	1	0.317808	1	1	1	1	1	1	1	1	1	1	1	1	1	1	1	1	1	1	1	1
GO:0002502_peptide antigen assembly with MHC class I protein complex	1	1	1	1	1	1	1	1	1	1	1	1	1	1	1	1	1	1	1	1	1	1	1	1	1	1	1	1	1	1	1	1	1	1	1	1	1	1
GO:0002503_peptide antigen assembly with MHC class II protein complex	1	1	1	1	1	0.896598	1	1	1	1	1	1	1	1	1	1	1	0.200102	1	1	1	1	1	1	1	1	1	1	1	1	1	1	1	1	1	1	1	1
GO:0002504_antigen processing and presentation of peptide or polysaccharide antigen via MHC class II	1	1	1	1	1	1	1	0.105478	1	1	1	1	1	1	1	1	1	0.0541799	1	1	1	1	1	1	1	1	1	1	1	1	1	1	1	1	1	1	1	1
GO:0002505_antigen processing and presentation of polysaccharide antigen via MHC class II	1	1	1	1	1	1	1	1	1	1	1	1	1	1	1	1	1	0.673359	1	1	1	1	1	1	1	1	1	1	1	1	1	1	1	1	1	1	1	1
GO:0002506_polysaccharide assembly with MHC class II protein complex	1	1	1	1	1	1	1	1	1	1	1	1	1	1	1	1	1	0.673359	1	1	1	1	1	1	1	1	1	1	1	1	1	1	1	1	1	1	1	1
GO:0002507_tolerance induction	1	1	0.000105009	1	1	1	1	1	1	1	1	1	1	1	1	1	1	0.852718	1	1	1	1	1	1	1	1	1	1	1	1	1	1	1	1	1	1	1	1
GO:0002508_central tolerance induction	1	1	1	1	1	1	1	1	1	1	1	1	1	1	1	1	1	1	1	1	1	1	1	1	1	1	1	1	1	1	1	1	1	1	1	1	1	1
GO:0002509_central tolerance induction to self antigen	1	1	1	1	1	1	1	1	1	1	1	1	1	1	1	1	1	1	1	1	1	1	1	1	1	1	1	1	1	1	1	1	1	1	1	1	1	1
GO:0002510_central B cell tolerance induction	1	1	1	1	1	1	1	1	1	1	1	1	1	1	1	1	1	1	1	1	1	1	1	1	1	1	1	1	1	1	1	1	1	1	1	1	1	1
GO:0002513_tolerance induction to self antigen	1	1	0.102599	1	1	1	1	1	1	1	1	1	1	1	1	1	1	1	1	1	1	1	1	1	1	1	1	1	1	1	1	1	1	1	1	1	1	1
GO:0002514_B cell tolerance induction	1	1	0.979004	1	1	1	1	1	1	1	1	1	1	1	1	1	1	1	1	1	1	1	1	1	1	1	1	1	1	1	1	1	1	1	1	1	1	1
GO:0002517_T cell tolerance induction	1	1	0.0103725	1	1	1	1	1	1	1	1	1	1	1	1	1	1	0.93116	1	1	1	1	1	1	1	1	1	1	1	1	1	1	1	1	1	1	1	1
GO:0002518_lymphocyte chemotaxis across high endothelial venule	1	1	0.710841	1	1	1	1	1	1	1	1	1	1	1	1	1	1	1	1	1	1	1	1	1	1	1	1	1	1	1	1	1	1	1	1	1	1	1
GO:0002519_natural killer cell tolerance induction	1	1	0.979004	1	1	1	1	1	1	1	1	1	1	1	1	1	1	0.852718	1	1	1	1	1	1	1	1	1	1	1	1	1	1	1	1	1	1	1	1
GO:0002520_immune system development	1	1	4.51748e-11	0.770164	1	0.959929	1	1	1	1	1	1	1	1	0.133642	1	1	0.0630141	1	1	1	1	1	1	1	1	1	1	1	1	1	1	1	1	1	1	1	0.000373093
GO:0002521_leukocyte differentiation	1	1	5.3342e-13	1	1	0.577214	1	1	1	1	1	1	1	1	0.0830295	1	1	0.00444607	1	1	1	1	1	1	1	1	1	1	1	1	1	1	1	1	1	1	1	0.00418707
GO:0002522_leukocyte migration involved in immune response	1	1	0.979004	1	1	1	1	1	1	1	1	1	1	1	1	1	1	0.852718	1	1	1	1	1	1	1	1	1	1	1	1	1	1	1	1	1	1	1	1
GO:0002523_leukocyte migration involved in inflammatory response	1	1	0.827159	1	1	1	1	1	1	1	1	1	1	1	1	1	1	1	1	1	1	1	1	1	1	1	1	1	1	1	1	1	1	1	1	1	1	0.0882764
GO:0002524_hypersensitivity	1	1	1	1	1	1	1	1	1	1	1	1	1	1	1	1	1	0.154399	1	1	1	1	1	1	1	1	1	1	1	1	1	1	1	1	1	1	1	1
GO:0002525_acute inflammatory response to non-antigenic stimulus	1	1	1	1	1	1	1	1	1	1	1	1	1	1	1	1	1	1	1	1	1	1	1	1	1	1	1	1	1	1	1	1	1	1	1	1	1	1
GO:0002526_acute inflammatory response	1	1	9.28038e-05	1	1	0.896598	1	1	1	1	1	1	1	1	0.0740348	1	1	0.148864	1	1	1	1	1	1	1	1	1	1	1	1	1	1	1	1	1	1	1	1
GO:0002528_regulation of vascular permeability involved in acute inflammatory response	1	1	1	1	1	1	1	1	1	1	1	1	1	1	1	1	1	1	1	1	1	1	1	1	1	1	1	1	1	1	1	1	1	1	1	1	1	1
GO:0002532_production of molecular mediator involved in inflammatory response	1	1	0.0581018	1	1	0.945967	1	1	1	1	1	1	1	1	0.309577	1	1	0.934055	1	1	1	1	1	1	1	1	1	1	1	1	1	1	1	1	1	1	1	1
GO:0002534_cytokine production involved in inflammatory response	1	1	0.0712782	1	1	1	1	0.937539	1	1	1	1	1	1	0.837253	1	1	1	1	1	1	1	1	1	1	1	1	1	1	1	1	1	1	1	1	1	1	1
GO:0002536_respiratory burst involved in inflammatory response	1	1	1	1	1	0.959929	1	1	1	1	1	1	1	1	1	1	1	1	1	1	1	1	1	1	1	1	1	1	1	1	1	1	1	1	1	1	1	1
GO:0002537_nitric oxide production involved in inflammatory response	1	1	0.979004	1	1	1	1	1	1	1	1	1	1	1	1	1	1	1	1	1	1	1	1	1	1	1	1	1	1	1	1	1	1	1	1	1	1	1
GO:0002538_arachidonic acid metabolite production involved in inflammatory response	1	1	1	1	1	1	1	1	1	1	1	1	1	1	0.536512	1	1	0.852718	1	1	1	1	1	1	1	1	1	1	1	1	1	1	1	1	1	1	1	1
GO:0002540_leukotriene production involved in inflammatory response	1	1	1	1	1	1	1	1	1	1	1	1	1	1	0.536512	1	1	0.852718	1	1	1	1	1	1	1	1	1	1	1	1	1	1	1	1	1	1	1	1
GO:0002541_activation of plasma proteins involved in acute inflammatory response	1	1	1	1	1	1	1	1	1	1	1	1	1	1	1	1	1	1	1	1	1	1	1	1	1	1	1	1	1	1	1	1	1	1	1	1	1	1
GO:0002542_Factor XII activation	1	1	1	1	1	1	1	1	1	1	1	1	1	1	1	1	1	1	1	1	1	1	1	1	1	1	1	1	1	1	1	1	1	1	1	1	1	1
GO:0002543_activation of blood coagulation via clotting cascade	1	1	0.979004	1	1	1	1	1	1	1	1	1	1	1	1	1	1	0.852718	1	1	1	1	1	1	1	1	1	1	1	1	1	1	1	1	1	1	1	1
GO:0002544_chronic inflammatory response	1	1	0.00140294	1	1	1	1	1	1	1	1	1	1	1	0.753824	1	1	0.797442	1	1	1	1	1	1	1	1	1	1	1	1	1	1	1	1	1	1	1	0.157261
GO:0002545_chronic inflammatory response to non-antigenic stimulus	1	1	1	1	1	1	1	1	1	1	1	1	1	1	1	1	1	0.852718	1	1	1	1	1	1	1	1	1	1	1	1	1	1	1	1	1	1	1	1
GO:0002548_monocyte chemotaxis	1	1	0.000575095	1	1	1	1	1	1	1	1	1	1	1	0.830479	1	1	1	1	1	1	1	1	1	1	1	1	1	1	1	1	1	1	1	1	1	1	0.0873797
GO:0002551_mast cell chemotaxis	1	1	1	1	1	1	1	1	1	1	1	1	1	1	1	1	1	1	1	1	1	1	1	1	1	1	1	1	1	1	1	1	1	1	1	1	1	1
GO:0002553_histamine secretion by mast cell	1	1	0.710841	1	1	1	1	1	1	1	1	1	1	1	1	1	1	1	1	1	1	1	1	1	1	1	1	1	1	1	1	1	1	1	1	1	1	1
GO:0002554_serotonin secretion by platelet	1	1	1	1	1	0.896598	1	1	1	1	1	1	1	1	1	1	1	0.99522	1	1	1	1	1	1	1	1	1	1	1	1	1	1	1	1	1	1	1	1
GO:0002562_somatic diversification of immune receptors via germline recombination within a single locus	1	1	0.411987	1	1	1	1	1	0.238168	1	1	1	1	1	1	1	1	1	1	1	1	1	1	1	1	1	1	1	1	1	1	1	1	1	1	1	1	1
GO:0002566_somatic diversification of immune receptors via somatic mutation	1	1	1	1	1	1	1	1	0.301294	1	1	1	1	1	0.494665	1	1	1	1	1	1	1	1	1	1	1	1	1	1	1	1	1	1	1	1	1	1	1
GO:0002568_somatic diversification of T cell receptor genes	1	1	1	1	1	1	1	1	1	1	1	1	1	1	1	1	1	1	1	1	1	1	1	1	1	1	1	1	1	1	1	1	1	1	1	1	1	1
GO:0002572_pro-T cell differentiation	1	1	1	1	1	0.826651	1	1	1	1	1	1	1	1	1	1	1	1	1	1	1	1	1	1	1	1	1	1	1	1	1	1	1	1	1	1	1	1
GO:0002573_myeloid leukocyte differentiation	1	1	0.018241	1	1	0.687649	1	1	1	1	1	1	1	1	0.297964	1	1	0.339826	1	1	1	1	1	1	1	1	1	1	1	1	1	1	1	1	1	1	1	0.0140732
GO:0002576_platelet degranulation	1	1	0.025694	1	1	1	1	1	1	1	0.398353	1	1	1	0.162502	1	1	0.572372	1	1	1	1	1	1	1	1	1	1	1	1	1	1	1	1	1	1	1	1
GO:0002577_regulation of antigen processing and presentation	1	1	0.00551259	1	1	1	1	1	1	1	1	1	1	1	1	1	1	0.154399	1	1	1	1	1	1	1	1	1	1	1	1	1	1	1	1	1	1	1	1
GO:0002578_negative regulation of antigen processing and presentation	1	1	0.16649	1	1	1	1	1	1	1	1	1	1	1	1	1	1	1	1	1	1	1	1	1	1	1	1	1	1	1	1	1	1	1	1	1	1	1
GO:0002579_positive regulation of antigen processing and presentation	1	1	0.0889072	1	1	1	1	1	1	1	1	1	1	1	1	1	1	0.200102	1	1	1	1	1	1	1	1	1	1	1	1	1	1	1	1	1	1	1	1
GO:0002580_regulation of antigen processing and presentation of peptide or polysaccharide antigen via MHC class II	1	1	0.102599	1	1	1	1	1	1	1	1	1	1	1	1	1	1	1	1	1	1	1	1	1	1	1	1	1	1	1	1	1	1	1	1	1	1	1
GO:0002581_negative regulation of antigen processing and presentation of peptide or polysaccharide antigen via MHC class II	1	1	0.292028	1	1	1	1	1	1	1	1	1	1	1	1	1	1	1	1	1	1	1	1	1	1	1	1	1	1	1	1	1	1	1	1	1	1	1
GO:0002582_positive regulation of antigen processing and presentation of peptide or polysaccharide antigen via MHC class II	1	1	0.979004	1	1	1	1	1	1	1	1	1	1	1	1	1	1	0.852718	1	1	1	1	1	1	1	1	1	1	1	1	1	1	1	1	1	1	1	1
GO:0002583_regulation of antigen processing and presentation of peptide antigen	1	1	0.710841	1	1	1	1	1	1	1	1	1	1	1	1	1	1	1	1	1	1	1	1	1	1	1	1	1	1	1	1	1	1	1	1	1	1	1
GO:0002584_negative regulation of antigen processing and presentation of peptide antigen	1	1	1	1	1	1	1	1	1	1	1	1	1	1	1	1	1	1	1	1	1	1	1	1	1	1	1	1	1	1	1	1	1	1	1	1	1	1
GO:0002585_positive regulation of antigen processing and presentation of peptide antigen	1	1	0.979004	1	1	1	1	1	1	1	1	1	1	1	1	1	1	0.852718	1	1	1	1	1	1	1	1	1	1	1	1	1	1	1	1	1	1	1	1
GO:0002586_regulation of antigen processing and presentation of peptide antigen via MHC class II	1	1	0.476702	1	1	1	1	1	1	1	1	1	1	1	1	1	1	1	1	1	1	1	1	1	1	1	1	1	1	1	1	1	1	1	1	1	1	1
GO:0002587_negative regulation of antigen processing and presentation of peptide antigen via MHC class II	1	1	0.979004	1	1	1	1	1	1	1	1	1	1	1	1	1	1	1	1	1	1	1	1	1	1	1	1	1	1	1	1	1	1	1	1	1	1	1
GO:0002588_positive regulation of antigen processing and presentation of peptide antigen via MHC class II	1	1	0.979004	1	1	1	1	1	1	1	1	1	1	1	1	1	1	0.852718	1	1	1	1	1	1	1	1	1	1	1	1	1	1	1	1	1	1	1	1
GO:0002589_regulation of antigen processing and presentation of peptide antigen via MHC class I	1	1	1	1	1	1	1	1	1	1	1	1	1	1	1	1	1	1	1	1	1	1	1	1	1	1	1	1	1	1	1	1	1	1	1	1	1	1
GO:0002590_negative regulation of antigen processing and presentation of peptide antigen via MHC class I	1	1	1	1	1	1	1	1	1	1	1	1	1	1	1	1	1	1	1	1	1	1	1	1	1	1	1	1	1	1	1	1	1	1	1	1	1	1
GO:0002604_regulation of dendritic cell antigen processing and presentation	1	1	0.0580853	1	1	1	1	1	1	1	1	1	1	1	1	1	1	0.673359	1	1	1	1	1	1	1	1	1	1	1	1	1	1	1	1	1	1	1	1
GO:0002605_negative regulation of dendritic cell antigen processing and presentation	1	1	0.710841	1	1	1	1	1	1	1	1	1	1	1	1	1	1	1	1	1	1	1	1	1	1	1	1	1	1	1	1	1	1	1	1	1	1	1
GO:0002606_positive regulation of dendritic cell antigen processing and presentation	1	1	0.246514	1	1	1	1	1	1	1	1	1	1	1	0.993144	1	1	0.673359	1	1	1	1	1	1	1	1	1	1	1	1	1	1	1	1	1	1	1	1
GO:0002625_regulation of T cell antigen processing and presentation	1	1	1	1	1	1	1	1	1	1	1	1	1	1	1	1	1	0.852718	1	1	1	1	1	1	1	1	1	1	1	1	1	1	1	1	1	1	1	1
GO:0002626_negative regulation of T cell antigen processing and presentation	1	1	1	1	1	1	1	1	1	1	1	1	1	1	1	1	1	1	1	1	1	1	1	1	1	1	1	1	1	1	1	1	1	1	1	1	1	1
GO:0002634_regulation of germinal center formation	1	1	1	1	1	1	1	1	1	1	1	1	1	1	0.320689	1	1	1	1	1	1	1	1	1	1	1	1	1	1	1	1	1	1	1	1	1	1	1
GO:0002635_negative regulation of germinal center formation	1	1	1	1	1	1	1	1	1	1	1	1	1	1	1	1	1	1	1	1	1	1	1	1	1	1	1	1	1	1	1	1	1	1	1	1	1	1
GO:0002636_positive regulation of germinal center formation	1	1	1	1	1	1	1	1	1	1	1	1	1	1	1	1	1	0.99522	1	1	1	1	1	1	1	1	1	1	1	1	1	1	1	1	1	1	1	1
GO:0002637_regulation of immunoglobulin production	1	1	0.022631	1	1	1	1	1	1	1	0.970359	1	1	1	0.375071	1	1	1	1	1	1	1	1	1	1	1	1	1	1	1	1	1	1	1	1	1	1	1
GO:0002638_negative regulation of immunoglobulin production	1	1	1	1	1	1	1	1	1	1	1	1	1	1	1	1	1	1	1	1	1	1	1	1	1	1	1	1	1	1	1	1	1	1	1	1	1	1
GO:0002639_positive regulation of immunoglobulin production	1	1	0.0141772	1	1	1	1	1	1	1	0.793834	1	1	1	0.536512	1	1	1	1	1	1	1	1	1	1	1	1	1	1	1	1	1	1	1	1	1	1	1
GO:0002640_regulation of immunoglobulin biosynthetic process	1	1	0.710841	1	1	1	1	1	1	1	1	1	1	1	1	1	1	1	1	1	1	1	1	1	1	1	1	1	1	1	1	1	1	1	1	1	1	1
GO:0002642_positive regulation of immunoglobulin biosynthetic process	1	1	0.710841	1	1	1	1	1	1	1	1	1	1	1	1	1	1	1	1	1	1	1	1	1	1	1	1	1	1	1	1	1	1	1	1	1	1	1
GO:0002643_regulation of tolerance induction	1	1	0.00793877	1	1	1	1	1	1	1	1	1	1	1	1	1	1	0.673359	1	1	1	1	1	1	1	1	1	1	1	1	1	1	1	1	1	1	1	1
GO:0002644_negative regulation of tolerance induction	1	1	0.979004	1	1	1	1	1	1	1	1	1	1	1	1	1	1	0.852718	1	1	1	1	1	1	1	1	1	1	1	1	1	1	1	1	1	1	1	1
GO:0002645_positive regulation of tolerance induction	1	1	0.0114709	1	1	1	1	1	1	1	1	1	1	1	1	1	1	1	1	1	1	1	1	1	1	1	1	1	1	1	1	1	1	1	1	1	1	1
GO:0002646_regulation of central tolerance induction	1	1	1	1	1	1	1	1	1	1	1	1	1	1	1	1	1	1	1	1	1	1	1	1	1	1	1	1	1	1	1	1	1	1	1	1	1	1
GO:0002648_positive regulation of central tolerance induction	1	1	1	1	1	1	1	1	1	1	1	1	1	1	1	1	1	1	1	1	1	1	1	1	1	1	1	1	1	1	1	1	1	1	1	1	1	1
GO:0002649_regulation of tolerance induction to self antigen	1	1	0.710841	1	1	1	1	1	1	1	1	1	1	1	1	1	1	1	1	1	1	1	1	1	1	1	1	1	1	1	1	1	1	1	1	1	1	1
GO:0002651_positive regulation of tolerance induction to self antigen	1	1	0.710841	1	1	1	1	1	1	1	1	1	1	1	1	1	1	1	1	1	1	1	1	1	1	1	1	1	1	1	1	1	1	1	1	1	1	1
GO:0002652_regulation of tolerance induction dependent upon immune response	1	1	1	1	1	1	1	1	1	1	1	1	1	1	1	1	1	0.852718	1	1	1	1	1	1	1	1	1	1	1	1	1	1	1	1	1	1	1	1
GO:0002654_positive regulation of tolerance induction dependent upon immune response	1	1	1	1	1	1	1	1	1	1	1	1	1	1	1	1	1	1	1	1	1	1	1	1	1	1	1	1	1	1	1	1	1	1	1	1	1	1
GO:0002658_regulation of peripheral tolerance induction	1	1	1	1	1	1	1	1	1	1	1	1	1	1	1	1	1	1	1	1	1	1	1	1	1	1	1	1	1	1	1	1	1	1	1	1	1	1
GO:0002660_positive regulation of peripheral tolerance induction	1	1	1	1	1	1	1	1	1	1	1	1	1	1	1	1	1	1	1	1	1	1	1	1	1	1	1	1	1	1	1	1	1	1	1	1	1	1
GO:0002661_regulation of B cell tolerance induction	1	1	0.979004	1	1	1	1	1	1	1	1	1	1	1	1	1	1	1	1	1	1	1	1	1	1	1	1	1	1	1	1	1	1	1	1	1	1	1
GO:0002663_positive regulation of B cell tolerance induction	1	1	0.979004	1	1	1	1	1	1	1	1	1	1	1	1	1	1	1	1	1	1	1	1	1	1	1	1	1	1	1	1	1	1	1	1	1	1	1
GO:0002664_regulation of T cell tolerance induction	1	1	0.0304941	1	1	1	1	1	1	1	1	1	1	1	1	1	1	0.852718	1	1	1	1	1	1	1	1	1	1	1	1	1	1	1	1	1	1	1	1
GO:0002665_negative regulation of T cell tolerance induction	1	1	1	1	1	1	1	1	1	1	1	1	1	1	1	1	1	0.673359	1	1	1	1	1	1	1	1	1	1	1	1	1	1	1	1	1	1	1	1
GO:0002666_positive regulation of T cell tolerance induction	1	1	0.0343244	1	1	1	1	1	1	1	1	1	1	1	1	1	1	1	1	1	1	1	1	1	1	1	1	1	1	1	1	1	1	1	1	1	1	1
GO:0002667_regulation of T cell anergy	1	1	1	1	1	1	1	1	1	1	1	1	1	1	1	1	1	1	1	1	1	1	1	1	1	1	1	1	1	1	1	1	1	1	1	1	1	1
GO:0002668_negative regulation of T cell anergy	1	1	1	1	1	1	1	1	1	1	1	1	1	1	1	1	1	0.673359	1	1	1	1	1	1	1	1	1	1	1	1	1	1	1	1	1	1	1	1
GO:0002669_positive regulation of T cell anergy	1	1	1	1	1	1	1	1	1	1	1	1	1	1	1	1	1	1	1	1	1	1	1	1	1	1	1	1	1	1	1	1	1	1	1	1	1	1
GO:0002673_regulation of acute inflammatory response	1	1	0.00781488	1	1	0.896598	1	1	1	1	1	1	1	1	0.587187	1	1	0.192439	1	1	1	1	1	1	1	1	1	1	1	1	1	1	1	1	1	1	1	1
GO:0002674_negative regulation of acute inflammatory response	1	1	1	1	1	1	1	1	1	1	1	1	1	1	1	1	1	1	1	1	1	1	1	1	0.819686	1	1	1	1	1	1	1	1	1	1	1	1	0.77447
GO:0002675_positive regulation of acute inflammatory response	1	1	0.979004	1	1	1	1	1	1	1	1	1	1	1	0.100682	1	1	0.139791	1	1	1	1	1	1	1	1	1	1	1	1	1	1	1	1	1	1	1	1
GO:0002676_regulation of chronic inflammatory response	1	1	0.645513	1	1	1	1	1	1	1	1	1	1	1	1	1	1	0.300039	1	1	1	1	1	1	1	1	1	1	1	1	1	1	1	1	1	1	1	0.699403
GO:0002677_negative regulation of chronic inflammatory response	1	1	1	1	1	1	1	1	1	1	1	1	1	1	0.923058	1	1	0.572372	1	1	1	1	1	1	1	1	1	1	1	1	1	1	1	1	1	1	1	0.501534
GO:0002678_positive regulation of chronic inflammatory response	1	1	1	1	1	1	1	1	1	1	1	1	1	1	1	1	1	1	1	1	1	1	1	1	1	1	1	1	1	1	1	1	1	1	1	1	1	1
GO:0002679_respiratory burst involved in defense response	1	1	0.979004	1	1	1	1	1	1	1	1	1	1	1	1	1	1	1	1	1	1	1	1	1	1	1	1	1	1	1	1	1	1	1	1	1	1	1
GO:0002681_somatic recombination of T cell receptor gene segments	1	1	1	1	1	1	1	1	1	1	1	1	1	1	1	1	1	1	1	1	1	1	1	1	1	1	1	1	1	1	1	1	1	1	1	1	1	1
GO:0002682_regulation of immune system process	1	1	1.17503e-43	1	1	0.772679	1	1	1	1	1	1	1	1	0.0100815	1	1	8.89929e-15	1	1	1	1	1	1	1	1	1	0.525551	1	1	1	1	1	1	1	1	0.00451141	0.0933425
GO:0002683_negative regulation of immune system process	1	1	1.58249e-06	1	1	0.896598	1	1	1	1	1	1	1	1	0.536512	1	1	0.00197766	1	1	1	1	1	1	1	1	1	1	1	1	1	1	1	1	1	1	1	0.501534
GO:0002684_positive regulation of immune system process	1	1	1.28719e-30	1	1	0.959929	1	1	1	1	0.625991	1	1	1	0.00710212	1	1	2.71513e-13	1	1	1	1	1	1	1	1	1	0.298142	1	1	1	1	1	1	1	1	0.808703	0.23916
GO:0002685_regulation of leukocyte migration	1	1	1.5486e-05	1	1	1	1	1	1	1	0.944018	1	1	1	0.000502016	1	1	0.256181	1	1	1	1	1	1	1	1	1	1	1	1	1	1	1	1	1	1	1	0.579745
GO:0002686_negative regulation of leukocyte migration	1	1	0.847496	1	1	1	1	1	1	1	1	1	1	1	1	1	1	0.673359	1	1	1	1	1	1	1	1	1	1	1	1	1	1	1	1	1	1	1	1
GO:0002687_positive regulation of leukocyte migration	1	1	0.00868979	0.856055	1	1	1	1	1	1	0.692051	1	1	1	0.000156893	1	1	0.852718	1	1	1	1	1	1	1	1	1	1	1	1	1	1	1	1	1	1	1	0.35392
GO:0002688_regulation of leukocyte chemotaxis	1	1	0.000620223	1	1	1	1	1	1	1	1	1	1	1	0.00762232	1	1	0.673359	1	1	1	1	1	1	1	1	1	1	1	1	1	1	1	1	1	1	1	0.285977
GO:0002689_negative regulation of leukocyte chemotaxis	1	1	1	1	1	1	1	1	1	1	1	1	1	1	1	1	1	0.852718	1	1	1	1	1	1	1	1	1	1	1	1	1	1	1	1	1	1	1	0.741787
GO:0002690_positive regulation of leukocyte chemotaxis	1	1	0.012196	1	1	1	1	1	1	1	1	1	1	1	0.00319897	1	1	0.99522	1	1	1	1	1	1	1	1	1	1	1	1	1	1	1	1	1	1	1	0.216888
GO:0002691_regulation of cellular extravasation	1	1	0.476702	1	1	1	1	1	1	1	1	1	1	1	0.085335	1	1	1	1	1	1	1	1	1	1	1	1	1	1	1	1	1	1	1	1	1	1	1
GO:0002692_negative regulation of cellular extravasation	1	1	1	1	1	1	1	1	1	1	1	1	1	1	1	1	1	1	1	1	1	1	1	1	1	1	1	1	1	1	1	1	1	1	1	1	1	1
GO:0002693_positive regulation of cellular extravasation	1	1	1	1	1	1	1	1	1	1	1	1	1	1	0.116237	1	1	1	1	1	1	1	1	1	1	1	1	1	1	1	1	1	1	1	1	1	1	0.77447
GO:0002694_regulation of leukocyte activation	1	1	2.54259e-25	1	1	0.687649	1	1	1	1	1	1	1	1	0.536512	1	1	0.00534687	1	1	1	1	1	1	1	1	1	1	1	1	1	1	1	1	1	1	1	0.157261
GO:0002695_negative regulation of leukocyte activation	1	1	6.282e-05	1	1	1	1	1	1	1	1	1	1	1	0.256345	1	1	0.166632	1	1	1	1	1	1	1	1	1	1	1	1	1	1	1	1	1	1	1	1
GO:0002696_positive regulation of leukocyte activation	1	1	1.38298e-18	1	1	0.863451	1	1	1	1	1	1	1	1	0.496296	1	1	0.012775	1	1	1	1	1	1	1	1	1	1	1	1	1	1	1	1	1	1	1	0.0963769
GO:0002697_regulation of immune effector process	1	1	3.29379e-12	1	1	0.516554	1	1	1	1	1	1	1	1	1	1	1	0.01119	1	1	1	1	1	1	1	1	1	1	1	1	1	1	1	1	1	1	0.0752513	1
GO:0002698_negative regulation of immune effector process	1	1	0.00132134	1	1	1	1	1	1	1	1	1	1	1	1	1	1	0.99522	1	1	1	1	1	1	1	1	1	1	1	1	1	1	1	1	1	1	1	1
GO:0002699_positive regulation of immune effector process	1	1	2.08762e-05	1	1	0.896598	1	1	1	1	1	1	1	1	1	1	1	0.00437073	1	1	1	1	1	1	1	1	1	1	1	1	1	1	1	1	1	1	1	1
GO:0002700_regulation of production of molecular mediator of immune response	1	1	0.0117752	1	1	0.788184	1	1	1	1	1	1	1	1	0.720837	1	1	1	1	1	1	1	1	1	1	1	1	1	1	1	1	1	1	1	1	1	1	1
GO:0002701_negative regulation of production of molecular mediator of immune response	1	1	0.0549099	1	1	1	1	1	1	1	1	1	1	1	1	1	1	1	1	1	1	1	1	1	1	1	1	1	1	1	1	1	1	1	1	1	1	1
GO:0002702_positive regulation of production of molecular mediator of immune response	1	1	0.0782714	1	1	1	1	1	1	1	1	1	1	1	0.645353	1	1	1	1	1	1	1	1	1	1	1	1	1	1	1	1	1	1	1	1	1	1	1
GO:0002703_regulation of leukocyte mediated immunity	1	1	7.93365e-09	1	1	0.687649	1	1	1	1	1	1	1	1	0.840789	1	1	0.00111948	1	1	1	1	1	1	1	1	1	1	1	1	1	1	1	1	1	1	1	1
GO:0002704_negative regulation of leukocyte mediated immunity	1	1	0.00033917	1	1	1	1	1	1	1	1	1	1	1	1	1	1	0.673359	1	1	1	1	1	1	1	1	1	1	1	1	1	1	1	1	1	1	1	1
GO:0002705_positive regulation of leukocyte mediated immunity	1	1	0.00613671	1	1	1	1	1	1	1	1	1	1	1	0.494665	1	1	0.0129461	1	1	1	1	1	1	1	1	1	1	1	1	1	1	1	1	1	1	1	1
GO:0002706_regulation of lymphocyte mediated immunity	1	1	2.6785e-06	1	1	1	1	1	1	1	1	1	1	1	1	1	1	0.0153992	1	1	1	1	1	1	1	1	1	1	1	1	1	1	1	1	1	1	1	1
GO:0002707_negative regulation of lymphocyte mediated immunity	1	1	0.000334438	1	1	1	1	1	1	1	1	1	1	1	1	1	1	1	1	1	1	1	1	1	1	1	1	1	1	1	1	1	1	1	1	1	1	1
GO:0002708_positive regulation of lymphocyte mediated immunity	1	1	0.00658941	1	1	1	1	1	1	1	1	1	1	1	1	1	1	0.0113707	1	1	1	1	1	1	1	1	1	1	1	1	1	1	1	1	1	1	1	1
GO:0002709_regulation of T cell mediated immunity	1	1	0.0194502	1	1	1	1	1	1	1	1	1	1	1	1	1	1	0.439413	1	1	1	1	1	1	1	1	1	1	1	1	1	1	1	1	1	1	1	1
GO:0002710_negative regulation of T cell mediated immunity	1	1	0.0312881	1	1	1	1	1	1	1	1	1	1	1	1	1	1	1	1	1	1	1	1	1	1	1	1	1	1	1	1	1	1	1	1	1	1	1
GO:0002711_positive regulation of T cell mediated immunity	1	1	0.47805	1	1	1	1	1	1	1	1	1	1	1	0.993144	1	1	0.256181	1	1	1	1	1	1	1	1	1	1	1	1	1	1	1	1	1	1	1	1
GO:0002712_regulation of B cell mediated immunity	1	1	0.0224327	1	1	1	1	1	1	1	1	1	1	1	1	1	1	0.98071	1	1	1	1	1	1	1	1	1	0.1393	1	1	1	1	1	1	1	1	1	1
GO:0002713_negative regulation of B cell mediated immunity	1	1	0.995443	1	1	1	1	1	1	1	1	1	1	1	1	1	1	1	1	1	1	1	1	1	1	1	1	0.56252	1	1	1	1	1	1	1	1	1	1
GO:0002714_positive regulation of B cell mediated immunity	1	1	0.0782714	1	1	1	1	1	1	1	1	1	1	1	1	1	1	0.673359	1	1	1	1	1	1	1	1	1	0.680108	1	1	1	1	1	1	1	1	1	1
GO:0002715_regulation of natural killer cell mediated immunity	1	1	0.0224926	1	1	1	1	1	1	1	1	1	1	1	1	1	1	0.673359	1	1	1	1	1	1	1	1	1	1	1	1	1	1	1	1	1	1	1	1
GO:0002716_negative regulation of natural killer cell mediated immunity	1	1	0.0304941	1	1	1	1	1	1	1	1	1	1	1	1	1	1	0.852718	1	1	1	1	1	1	1	1	1	1	1	1	1	1	1	1	1	1	1	1
GO:0002717_positive regulation of natural killer cell mediated immunity	1	1	0.705489	1	1	1	1	1	1	1	1	1	1	1	1	1	1	1	1	1	1	1	1	1	1	1	1	1	1	1	1	1	1	1	1	1	1	1
GO:0002718_regulation of cytokine production involved in immune response	1	1	0.358821	1	1	0.687649	1	1	1	1	1	1	1	1	0.993144	1	1	0.322266	1	1	1	1	1	1	1	1	1	1	1	1	1	1	1	1	1	1	1	1
GO:0002719_negative regulation of cytokine production involved in immune response	1	1	0.010491	1	1	1	1	1	1	1	1	1	1	1	1	1	1	1	1	1	1	1	1	1	1	1	1	1	1	1	1	1	1	1	1	1	1	1
GO:0002720_positive regulation of cytokine production involved in immune response	1	1	1	1	1	1	1	1	1	1	1	1	1	1	1	1	1	0.673359	1	1	1	1	1	1	1	1	1	1	1	1	1	1	1	1	1	1	1	1
GO:0002721_regulation of B cell cytokine production	1	1	1	1	1	1	1	1	1	1	1	1	1	1	1	1	1	0.673359	1	1	1	1	1	1	1	1	1	1	1	1	1	1	1	1	1	1	1	1
GO:0002724_regulation of T cell cytokine production	1	1	1	1	1	0.687649	1	1	1	1	1	1	1	1	1	1	1	1	1	1	1	1	1	1	1	1	1	1	1	1	1	1	1	1	1	1	1	1
GO:0002725_negative regulation of T cell cytokine production	1	1	0.851858	1	1	1	1	1	1	1	1	1	1	1	1	1	1	1	1	1	1	1	1	1	1	1	1	1	1	1	1	1	1	1	1	1	1	1
GO:0002726_positive regulation of T cell cytokine production	1	1	1	1	1	1	1	1	1	1	1	1	1	1	1	1	1	0.99522	1	1	1	1	1	1	1	1	1	1	1	1	1	1	1	1	1	1	1	1
GO:0002727_regulation of natural killer cell cytokine production	1	1	0.979004	1	1	1	1	1	1	1	1	1	1	1	1	1	1	1	1	1	1	1	1	1	1	1	1	1	1	1	1	1	1	1	1	1	1	1
GO:0002728_negative regulation of natural killer cell cytokine production	1	1	0.710841	1	1	1	1	1	1	1	1	1	1	1	1	1	1	1	1	1	1	1	1	1	1	1	1	1	1	1	1	1	1	1	1	1	1	1
GO:0002729_positive regulation of natural killer cell cytokine production	1	1	1	1	1	1	1	1	1	1	1	1	1	1	1	1	1	1	1	1	1	1	1	1	1	1	1	1	1	1	1	1	1	1	1	1	1	1
GO:0002730_regulation of dendritic cell cytokine production	1	1	1	1	1	1	1	1	1	1	1	1	1	1	0.84213	1	1	1	1	1	1	1	1	1	1	1	1	1	1	1	1	1	1	1	1	1	1	1
GO:0002731_negative regulation of dendritic cell cytokine production	1	1	0.979004	1	1	1	1	1	1	1	1	1	1	1	1	1	1	1	1	1	1	1	1	1	1	1	1	1	1	1	1	1	1	1	1	1	1	1
GO:0002732_positive regulation of dendritic cell cytokine production	1	1	1	1	1	1	1	1	1	1	1	1	1	1	0.36147	1	1	1	1	1	1	1	1	1	1	1	1	1	1	1	1	1	1	1	1	1	1	1
GO:0002736_regulation of plasmacytoid dendritic cell cytokine production	1	1	1	1	1	1	1	1	1	1	1	1	1	1	1	1	1	1	1	1	1	1	1	1	1	1	1	1	1	1	1	1	1	1	1	1	1	1
GO:0002737_negative regulation of plasmacytoid dendritic cell cytokine production	1	1	1	1	1	1	1	1	1	1	1	1	1	1	1	1	1	1	1	1	1	1	1	1	1	1	1	1	1	1	1	1	1	1	1	1	1	1
GO:0002739_regulation of cytokine secretion involved in immune response	1	1	0.827159	1	1	1	1	1	1	1	1	1	1	1	1	1	1	1	1	1	1	1	1	1	1	1	1	1	1	1	1	1	1	1	1	1	1	1
GO:0002740_negative regulation of cytokine secretion involved in immune response	1	1	0.710841	1	1	1	1	1	1	1	1	1	1	1	1	1	1	1	1	1	1	1	1	1	1	1	1	1	1	1	1	1	1	1	1	1	1	1
GO:0002741_positive regulation of cytokine secretion involved in immune response	1	1	1	0.800139	1	1	1	1	1	1	1	1	1	1	1	1	1	1	1	1	1	1	1	1	1	1	1	1	1	1	1	1	1	1	1	1	1	1
GO:0002752_cell surface pattern recognition receptor signaling pathway	1	1	0.979004	1	1	1	1	1	1	1	1	1	1	1	1	1	1	1	1	1	1	1	1	1	1	1	1	1	1	1	1	1	1	1	1	1	1	1
GO:0002753_cytoplasmic pattern recognition receptor signaling pathway	1	1	0.979004	1	1	1	1	1	1	1	1	1	1	1	0.175992	1	1	1	1	1	1	1	1	1	1	1	1	1	1	1	1	1	1	1	1	1	0.0356097	1
GO:0002755_MyD88-dependent toll-like receptor signaling pathway	1	1	0.141341	1	1	1	1	1	1	1	1	1	1	1	1	1	1	0.000163186	1	1	1	1	1	1	1	1	1	1	1	1	1	1	1	1	1	1	1	1
GO:0002756_MyD88-independent toll-like receptor signaling pathway	1	1	1	1	1	1	1	1	1	1	1	1	1	1	1	1	1	1	1	1	1	1	1	1	1	1	1	1	1	1	1	1	1	1	1	1	1	1
GO:0002757_immune response-activating signal transduction	1	1	8.55843e-14	1	1	1	1	1	1	1	1	1	1	1	0.311577	1	1	5.93174e-11	1	1	1	1	1	1	1	1	1	1	1	1	1	1	1	1	1	1	0.301043	1
GO:0002758_innate immune response-activating signal transduction	1	1	0.0313773	1	1	1	1	1	1	1	1	1	1	1	0.236045	1	1	0.000202001	1	1	1	1	1	1	1	1	1	0.141812	1	1	1	1	1	1	1	1	0.28733	1
GO:0002759_regulation of antimicrobial humoral response	1	1	1	1	1	1	1	1	1	1	1	1	1	1	1	1	1	1	1	1	1	1	1	1	1	1	1	1	1	1	1	1	1	1	1	1	1	1
GO:0002760_positive regulation of antimicrobial humoral response	1	1	1	1	1	1	1	1	1	1	1	1	1	1	1	1	1	1	1	1	1	1	1	1	1	1	1	1	1	1	1	1	1	1	1	1	1	1
GO:0002761_regulation of myeloid leukocyte differentiation	1	1	0.979004	1	1	1	1	1	1	1	1	1	1	1	0.686339	1	1	0.78268	1	1	1	1	1	1	1	1	1	1	1	1	1	1	1	1	1	1	1	0.0103549
GO:0002762_negative regulation of myeloid leukocyte differentiation	1	1	0.623256	1	1	0.896598	1	1	1	1	1	1	1	1	1	1	1	1	1	1	1	1	1	1	1	1	1	1	1	1	1	1	1	1	1	1	1	0.369846
GO:0002763_positive regulation of myeloid leukocyte differentiation	1	1	1	1	1	1	1	1	1	1	1	1	1	1	0.753824	1	1	1	1	1	1	1	1	1	1	1	1	1	1	1	1	1	1	1	1	1	1	0.0738647
GO:0002764_immune response-regulating signaling pathway	1	1	1.18429e-14	1	1	1	1	1	1	1	1	1	1	1	0.297301	1	1	2.31931e-11	1	1	1	1	1	1	1	1	1	0.77803	1	1	1	1	1	1	1	1	0.362104	1
GO:0002765_immune response-inhibiting signal transduction	1	1	0.16649	1	1	1	1	1	1	1	1	1	1	1	0.923058	1	1	1	1	1	1	1	1	1	1	1	1	1	1	1	1	1	1	1	1	1	1	1
GO:0002767_immune response-inhibiting cell surface receptor signaling pathway	1	1	0.102599	1	1	1	1	1	1	1	1	1	1	1	0.84213	1	1	1	1	1	1	1	1	1	1	1	1	1	1	1	1	1	1	1	1	1	1	1
GO:0002768_immune response-regulating cell surface receptor signaling pathway	1	1	7.38714e-13	1	1	1	1	1	1	1	1	1	1	1	1	1	1	7.76474e-08	1	1	1	1	1	1	1	1	1	1	1	1	1	1	1	1	1	1	1	1
GO:0002769_natural killer cell inhibitory signaling pathway	1	1	1	1	1	1	1	1	1	1	1	1	1	1	0.36147	1	1	1	1	1	1	1	1	1	1	1	1	1	1	1	1	1	1	1	1	1	1	1
GO:0002774_Fc receptor mediated inhibitory signaling pathway	1	1	0.0168704	1	1	1	1	1	1	1	1	1	1	1	1	1	1	1	1	1	1	1	1	1	1	1	1	1	1	1	1	1	1	1	1	1	1	1
GO:0002775_antimicrobial peptide production	1	1	1	1	1	1	1	1	1	1	1	1	1	1	1	1	1	1	1	1	1	1	1	1	1	1	1	1	1	1	1	1	1	1	1	1	1	1
GO:0002778_antibacterial peptide production	1	1	1	1	1	1	1	1	1	1	1	1	1	1	1	1	1	1	1	1	1	1	1	1	1	1	1	1	1	1	1	1	1	1	1	1	1	1
GO:0002784_regulation of antimicrobial peptide production	1	1	1	1	1	1	1	1	1	1	1	1	1	1	1	1	1	1	1	1	1	1	1	1	1	1	1	1	1	1	1	1	1	1	1	1	1	1
GO:0002785_negative regulation of antimicrobial peptide production	1	1	1	0.800139	1	1	1	1	1	1	1	1	1	1	1	1	1	1	1	1	1	1	1	1	1	1	1	1	1	1	1	1	1	1	1	1	1	1
GO:0002786_regulation of antibacterial peptide production	1	1	1	1	1	1	1	1	1	1	1	1	1	1	1	1	1	1	1	1	1	1	1	1	1	1	1	1	1	1	1	1	1	1	1	1	1	1
GO:0002787_negative regulation of antibacterial peptide production	1	1	1	0.800139	1	1	1	1	1	1	1	1	1	1	1	1	1	1	1	1	1	1	1	1	1	1	1	1	1	1	1	1	1	1	1	1	1	1
GO:0002790_peptide secretion	1	1	0.320012	1	1	0.667	1	0.00560465	1	1	1	1	1	1	0.160752	1	1	0.795955	1	1	1	1	1	1	1	1	1	0.680108	1	1	1	1	1	1	1	1	1	1
GO:0002791_regulation of peptide secretion	1	1	0.330577	1	1	0.687649	1	0.334175	1	1	1	1	1	1	0.549917	1	1	0.852718	1	1	1	1	1	1	0.647089	1	1	0.410111	1	1	1	1	1	1	1	1	1	1
GO:0002792_negative regulation of peptide secretion	1	1	0.702427	1	1	1	1	0.684718	1	1	1	1	1	1	0.753824	1	1	1	1	1	1	1	1	1	1	1	1	1	1	1	1	1	1	1	1	1	1	1
GO:0002793_positive regulation of peptide secretion	1	1	0.123861	1	1	0.546742	1	1	1	1	0.682934	1	1	1	0.236045	1	1	0.99522	1	1	1	1	1	1	0.523204	1	1	0.31283	1	1	1	1	1	1	1	1	1	1
GO:0002803_positive regulation of antibacterial peptide production	1	1	1	1	1	1	1	1	1	1	1	1	1	1	1	1	1	1	1	1	1	1	1	1	1	1	1	1	1	1	1	1	1	1	1	1	1	1
GO:0002819_regulation of adaptive immune response	1	1	1.0307e-05	1	1	1	1	1	1	1	1	1	1	1	0.619519	1	1	0.0980668	1	1	1	1	1	1	1	1	1	0.371251	1	1	1	1	1	1	1	1	1	1
GO:0002820_negative regulation of adaptive immune response	1	1	0.0210102	1	1	1	1	1	1	1	1	1	1	1	1	1	1	1	1	1	1	1	1	1	1	1	1	1	1	1	1	1	1	1	1	1	1	1
GO:0002821_positive regulation of adaptive immune response	1	1	0.00221444	1	1	1	1	1	1	1	1	1	1	1	1	1	1	0.0223605	1	1	1	1	1	1	1	1	1	1	1	1	1	1	1	1	1	1	1	1
GO:0002822_regulation of adaptive immune response based on somatic recombination of immune receptors built from immunoglobulin superfamily domains	1	1	4.9796e-05	1	1	1	1	1	1	1	1	1	1	1	0.84213	1	1	0.0513502	1	1	1	1	1	1	1	1	1	0.642927	1	1	1	1	1	1	1	1	1	1
GO:0002823_negative regulation of adaptive immune response based on somatic recombination of immune receptors built from immunoglobulin superfamily domains	1	1	0.0407078	1	1	1	1	1	1	1	1	1	1	1	1	1	1	1	1	1	1	1	1	1	1	1	1	1	1	1	1	1	1	1	1	1	1	1
GO:0002824_positive regulation of adaptive immune response based on somatic recombination of immune receptors built from immunoglobulin superfamily domains	1	1	0.00354464	1	1	1	1	1	1	1	1	1	1	1	1	1	1	0.0153423	1	1	1	1	1	1	1	1	1	0.966708	1	1	1	1	1	1	1	1	1	1
GO:0002825_regulation of T-helper 1 type immune response	1	1	0.411987	1	1	1	1	1	1	1	1	1	1	1	0.753824	1	1	1	1	1	1	1	1	1	1	1	1	1	1	1	1	1	1	1	1	1	1	1
GO:0002826_negative regulation of T-helper 1 type immune response	1	1	0.851858	1	1	1	1	1	1	1	1	1	1	1	0.993144	1	1	1	1	1	1	1	1	1	1	1	1	1	1	1	1	1	1	1	1	1	1	1
GO:0002827_positive regulation of T-helper 1 type immune response	1	1	0.411987	1	1	1	1	1	1	1	1	1	1	1	1	1	1	1	1	1	1	1	1	1	1	1	1	1	1	1	1	1	1	1	1	1	1	1
GO:0002828_regulation of type 2 immune response	1	1	0.29635	1	1	1	1	1	1	1	1	1	1	1	0.116237	1	1	1	1	1	1	1	1	1	1	1	1	1	1	1	1	1	1	1	1	1	1	1
GO:0002829_negative regulation of type 2 immune response	1	1	1	1	1	1	1	1	1	1	1	1	1	1	1	1	1	1	1	1	1	1	1	1	1	1	1	1	1	1	1	1	1	1	1	1	1	1
GO:0002830_positive regulation of type 2 immune response	1	1	0.411987	1	1	1	1	1	1	1	1	1	1	1	0.147247	1	1	0.99522	1	1	1	1	1	1	1	1	1	1	1	1	1	1	1	1	1	1	1	1
GO:0002831_regulation of response to biotic stimulus	1	1	0.00140828	1	1	1	1	1	1	1	1	1	1	1	1	1	1	1	1	1	1	1	1	1	1	1	1	1	1	1	1	1	1	1	1	1	0.0324666	1
GO:0002832_negative regulation of response to biotic stimulus	1	1	1	1	1	1	1	1	1	1	1	1	1	1	1	1	1	1	1	1	1	1	1	1	1	1	1	1	1	1	1	1	1	1	1	1	0.362104	1
GO:0002833_positive regulation of response to biotic stimulus	1	1	1	1	1	1	1	1	1	1	1	1	1	1	1	1	1	0.811944	1	1	1	1	1	1	1	1	1	1	1	1	1	1	1	1	1	1	1	1
GO:0002834_regulation of response to tumor cell	1	1	1	1	1	1	1	1	1	1	1	1	1	1	1	1	1	0.852718	1	1	1	1	1	1	1	1	1	1	1	1	1	1	1	1	1	1	1	1
GO:0002835_negative regulation of response to tumor cell	1	1	1	1	1	1	1	1	1	1	1	1	1	1	1	1	1	0.852718	1	1	1	1	1	1	1	1	1	1	1	1	1	1	1	1	1	1	1	1
GO:0002836_positive regulation of response to tumor cell	1	1	1	1	1	1	1	1	1	1	1	1	1	1	1	1	1	1	1	1	1	1	1	1	1	1	1	1	1	1	1	1	1	1	1	1	1	1
GO:0002837_regulation of immune response to tumor cell	1	1	1	1	1	1	1	1	1	1	1	1	1	1	1	1	1	0.852718	1	1	1	1	1	1	1	1	1	1	1	1	1	1	1	1	1	1	1	1
GO:0002838_negative regulation of immune response to tumor cell	1	1	1	1	1	1	1	1	1	1	1	1	1	1	1	1	1	0.852718	1	1	1	1	1	1	1	1	1	1	1	1	1	1	1	1	1	1	1	1
GO:0002839_positive regulation of immune response to tumor cell	1	1	1	1	1	1	1	1	1	1	1	1	1	1	1	1	1	1	1	1	1	1	1	1	1	1	1	1	1	1	1	1	1	1	1	1	1	1
GO:0002840_regulation of T cell mediated immune response to tumor cell	1	1	1	1	1	1	1	1	1	1	1	1	1	1	1	1	1	0.852718	1	1	1	1	1	1	1	1	1	1	1	1	1	1	1	1	1	1	1	1
GO:0002842_positive regulation of T cell mediated immune response to tumor cell	1	1	1	1	1	1	1	1	1	1	1	1	1	1	1	1	1	0.673359	1	1	1	1	1	1	1	1	1	1	1	1	1	1	1	1	1	1	1	1
GO:0002849_regulation of peripheral T cell tolerance induction	1	1	1	1	1	1	1	1	1	1	1	1	1	1	1	1	1	1	1	1	1	1	1	1	1	1	1	1	1	1	1	1	1	1	1	1	1	1
GO:0002851_positive regulation of peripheral T cell tolerance induction	1	1	1	1	1	1	1	1	1	1	1	1	1	1	1	1	1	1	1	1	1	1	1	1	1	1	1	1	1	1	1	1	1	1	1	1	1	1
GO:0002855_regulation of natural killer cell mediated immune response to tumor cell	1	1	1	1	1	1	1	1	1	1	1	1	1	1	1	1	1	1	1	1	1	1	1	1	1	1	1	1	1	1	1	1	1	1	1	1	1	1
GO:0002856_negative regulation of natural killer cell mediated immune response to tumor cell	1	1	1	1	1	1	1	1	1	1	1	1	1	1	1	1	1	0.852718	1	1	1	1	1	1	1	1	1	1	1	1	1	1	1	1	1	1	1	1
GO:0002857_positive regulation of natural killer cell mediated immune response to tumor cell	1	1	1	1	1	1	1	1	1	1	1	1	1	1	1	1	1	1	1	1	1	1	1	1	1	1	1	1	1	1	1	1	1	1	1	1	1	1
GO:0002858_regulation of natural killer cell mediated cytotoxicity directed against tumor cell target	1	1	1	1	1	1	1	1	1	1	1	1	1	1	1	1	1	1	1	1	1	1	1	1	1	1	1	1	1	1	1	1	1	1	1	1	1	1
GO:0002859_negative regulation of natural killer cell mediated cytotoxicity directed against tumor cell target	1	1	1	1	1	1	1	1	1	1	1	1	1	1	1	1	1	0.852718	1	1	1	1	1	1	1	1	1	1	1	1	1	1	1	1	1	1	1	1
GO:0002860_positive regulation of natural killer cell mediated cytotoxicity directed against tumor cell target	1	1	1	1	1	1	1	1	1	1	1	1	1	1	1	1	1	1	1	1	1	1	1	1	1	1	1	1	1	1	1	1	1	1	1	1	1	1
GO:0002861_regulation of inflammatory response to antigenic stimulus	1	1	1	1	1	1	1	1	1	1	1	1	1	1	1	1	1	0.078371	1	1	1	1	1	1	1	1	1	1	1	1	1	1	1	1	1	1	1	1
GO:0002862_negative regulation of inflammatory response to antigenic stimulus	1	1	1	1	1	1	1	1	1	1	1	1	1	1	1	1	1	1	1	1	1	1	1	1	0.762197	1	1	1	1	1	1	1	1	1	1	1	1	1
GO:0002863_positive regulation of inflammatory response to antigenic stimulus	1	1	1	1	1	1	1	1	1	1	1	1	1	1	1	1	1	0.0366287	1	1	1	1	1	1	1	1	1	1	1	1	1	1	1	1	1	1	1	1
GO:0002864_regulation of acute inflammatory response to antigenic stimulus	1	1	1	1	1	1	1	1	1	1	1	1	1	1	1	1	1	0.350647	1	1	1	1	1	1	1	1	1	1	1	1	1	1	1	1	1	1	1	1
GO:0002865_negative regulation of acute inflammatory response to antigenic stimulus	1	1	1	1	1	1	1	1	1	1	1	1	1	1	1	1	1	1	1	1	1	1	1	1	1	1	1	1	1	1	1	1	1	1	1	1	1	1
GO:0002866_positive regulation of acute inflammatory response to antigenic stimulus	1	1	1	1	1	1	1	1	1	1	1	1	1	1	1	1	1	0.111614	1	1	1	1	1	1	1	1	1	1	1	1	1	1	1	1	1	1	1	1
GO:0002870_T cell anergy	1	1	1	1	1	1	1	1	1	1	1	1	1	1	1	1	1	1	1	1	1	1	1	1	1	1	1	1	1	1	1	1	1	1	1	1	1	1
GO:0002874_regulation of chronic inflammatory response to antigenic stimulus	1	1	1	1	1	1	1	1	1	1	1	1	1	1	1	1	1	0.99522	1	1	1	1	1	1	1	1	1	1	1	1	1	1	1	1	1	1	1	1
GO:0002875_negative regulation of chronic inflammatory response to antigenic stimulus	1	1	0.710841	1	1	1	1	1	1	1	1	1	1	1	1	1	1	1	1	1	1	1	1	1	1	1	1	1	1	1	1	1	1	1	1	1	1	1
GO:0002876_positive regulation of chronic inflammatory response to antigenic stimulus	1	1	1	1	1	1	1	1	1	1	1	1	1	1	1	1	1	0.852718	1	1	1	1	1	1	1	1	1	1	1	1	1	1	1	1	1	1	1	1
GO:0002877_regulation of acute inflammatory response to non-antigenic stimulus	1	1	1	1	1	1	1	1	1	1	1	1	1	1	1	1	1	1	1	1	1	1	1	1	1	1	1	1	1	1	1	1	1	1	1	1	1	1
GO:0002878_negative regulation of acute inflammatory response to non-antigenic stimulus	1	1	1	1	1	1	1	0.924574	1	1	1	1	1	1	1	1	1	1	1	1	1	1	1	1	1	1	1	1	1	1	1	1	1	1	1	1	1	1
GO:0002879_positive regulation of acute inflammatory response to non-antigenic stimulus	1	1	1	1	1	1	1	1	1	1	1	1	1	1	1	1	1	1	1	1	1	1	1	1	1	1	1	1	1	1	1	1	1	1	1	1	1	1
GO:0002880_regulation of chronic inflammatory response to non-antigenic stimulus	1	1	1	1	1	1	1	1	1	1	1	1	1	1	1	1	1	0.852718	1	1	1	1	1	1	1	1	1	1	1	1	1	1	1	1	1	1	1	1
GO:0002881_negative regulation of chronic inflammatory response to non-antigenic stimulus	1	1	1	1	1	1	1	1	1	1	1	1	1	1	1	1	1	0.673359	1	1	1	1	1	1	1	1	1	1	1	1	1	1	1	1	1	1	1	1
GO:0002882_positive regulation of chronic inflammatory response to non-antigenic stimulus	1	1	1	1	1	1	1	1	1	1	1	1	1	1	1	1	1	1	1	1	1	1	1	1	1	1	1	1	1	1	1	1	1	1	1	1	1	1
GO:0002883_regulation of hypersensitivity	1	1	1	1	1	1	1	1	1	1	1	1	1	1	1	1	1	0.111614	1	1	1	1	1	1	1	1	1	1	1	1	1	1	1	1	1	1	1	1
GO:0002884_negative regulation of hypersensitivity	1	1	1	1	1	1	1	1	1	1	1	1	1	1	1	1	1	1	1	1	1	1	1	1	1	1	1	1	1	1	1	1	1	1	1	1	1	1
GO:0002885_positive regulation of hypersensitivity	1	1	1	1	1	1	1	1	1	1	1	1	1	1	1	1	1	0.0470971	1	1	1	1	1	1	1	1	1	1	1	1	1	1	1	1	1	1	1	1
GO:0002886_regulation of myeloid leukocyte mediated immunity	1	1	0.0210102	1	1	0.687649	1	1	1	1	1	1	1	1	1	1	1	0.0105376	1	1	1	1	1	1	1	1	1	1	1	1	1	1	1	1	1	1	1	1
GO:0002887_negative regulation of myeloid leukocyte mediated immunity	1	1	1	1	1	1	1	1	1	1	1	1	1	1	1	1	1	0.241183	1	1	1	1	1	1	1	1	1	1	1	1	1	1	1	1	1	1	1	1
GO:0002888_positive regulation of myeloid leukocyte mediated immunity	1	1	1	1	1	0.66233	1	1	1	1	1	1	1	1	0.631119	1	1	0.200102	1	1	1	1	1	1	1	1	1	1	1	1	1	1	1	1	1	1	1	0.917263
GO:0002889_regulation of immunoglobulin mediated immune response	1	1	0.0224327	1	1	1	1	1	1	1	1	1	1	1	1	1	1	0.98071	1	1	1	1	1	1	1	1	1	0.1393	1	1	1	1	1	1	1	1	1	1
GO:0002890_negative regulation of immunoglobulin mediated immune response	1	1	0.995443	1	1	1	1	1	1	1	1	1	1	1	1	1	1	1	1	1	1	1	1	1	1	1	1	0.56252	1	1	1	1	1	1	1	1	1	1
GO:0002891_positive regulation of immunoglobulin mediated immune response	1	1	0.0782714	1	1	1	1	1	1	1	1	1	1	1	1	1	1	0.673359	1	1	1	1	1	1	1	1	1	0.680108	1	1	1	1	1	1	1	1	1	1
GO:0002892_regulation of type II hypersensitivity	1	1	1	1	1	1	1	1	1	1	1	1	1	1	1	1	1	0.0986325	1	1	1	1	1	1	1	1	1	1	1	1	1	1	1	1	1	1	1	1
GO:0002894_positive regulation of type II hypersensitivity	1	1	1	1	1	1	1	1	1	1	1	1	1	1	1	1	1	0.0986325	1	1	1	1	1	1	1	1	1	1	1	1	1	1	1	1	1	1	1	1
GO:0002895_regulation of central B cell tolerance induction	1	1	1	1	1	1	1	1	1	1	1	1	1	1	1	1	1	1	1	1	1	1	1	1	1	1	1	1	1	1	1	1	1	1	1	1	1	1
GO:0002897_positive regulation of central B cell tolerance induction	1	1	1	1	1	1	1	1	1	1	1	1	1	1	1	1	1	1	1	1	1	1	1	1	1	1	1	1	1	1	1	1	1	1	1	1	1	1
GO:0002901_mature B cell apoptotic process	1	1	1	1	1	1	1	1	1	1	1	1	1	1	1	1	1	1	1	1	1	1	1	1	1	1	1	1	1	1	1	1	1	1	1	1	1	1
GO:0002902_regulation of B cell apoptotic process	1	1	0.644502	1	1	1	1	1	1	1	1	1	1	1	0.631119	1	1	1	1	1	1	1	1	1	1	1	1	1	1	1	1	1	1	1	1	1	1	0.917263
GO:0002903_negative regulation of B cell apoptotic process	1	1	1	1	1	1	1	1	1	1	1	1	1	1	1	1	1	1	1	1	1	1	1	1	1	1	1	1	1	1	1	1	1	1	1	1	1	0.741787
GO:0002904_positive regulation of B cell apoptotic process	1	1	1	1	1	1	1	1	1	1	1	1	1	1	0.653863	1	1	1	1	1	1	1	1	1	1	1	1	1	1	1	1	1	1	1	1	1	1	1
GO:0002905_regulation of mature B cell apoptotic process	1	1	1	1	1	1	1	1	1	1	1	1	1	1	1	1	1	1	1	1	1	1	1	1	1	1	1	1	1	1	1	1	1	1	1	1	1	1
GO:0002906_negative regulation of mature B cell apoptotic process	1	1	1	1	1	1	1	1	1	1	1	1	1	1	1	1	1	1	1	1	1	1	1	1	1	1	1	1	1	1	1	1	1	1	1	1	1	1
GO:0002911_regulation of lymphocyte anergy	1	1	1	1	1	1	1	1	1	1	1	1	1	1	1	1	1	1	1	1	1	1	1	1	1	1	1	1	1	1	1	1	1	1	1	1	1	1
GO:0002912_negative regulation of lymphocyte anergy	1	1	1	1	1	1	1	1	1	1	1	1	1	1	1	1	1	0.673359	1	1	1	1	1	1	1	1	1	1	1	1	1	1	1	1	1	1	1	1
GO:0002913_positive regulation of lymphocyte anergy	1	1	1	1	1	1	1	1	1	1	1	1	1	1	1	1	1	1	1	1	1	1	1	1	1	1	1	1	1	1	1	1	1	1	1	1	1	1
GO:0002920_regulation of humoral immune response	1	1	0.00149015	1	1	0.945967	1	1	1	1	1	1	1	1	1	1	1	0.673359	1	1	1	1	1	1	1	1	1	0.41264	1	1	1	1	1	1	1	1	1	1
GO:0002921_negative regulation of humoral immune response	1	1	0.645513	1	1	1	1	1	1	1	1	1	1	1	1	1	1	1	1	1	1	1	1	1	1	1	1	0.680108	1	1	1	1	1	1	1	1	1	1
GO:0002922_positive regulation of humoral immune response	1	1	1	1	1	1	1	1	1	1	1	1	1	1	1	1	1	0.93116	1	1	1	1	1	1	1	1	1	0.707433	1	1	1	1	1	1	1	1	1	1
GO:0002923_regulation of humoral immune response mediated by circulating immunoglobulin	1	1	0.995443	1	1	1	1	1	1	1	1	1	1	1	1	1	1	1	1	1	1	1	1	1	1	1	1	0.0143605	1	1	1	1	1	1	1	1	1	1
GO:0002924_negative regulation of humoral immune response mediated by circulating immunoglobulin	1	1	0.645513	1	1	1	1	1	1	1	1	1	1	1	1	1	1	1	1	1	1	1	1	1	1	1	1	0.271676	1	1	1	1	1	1	1	1	1	1
GO:0002925_positive regulation of humoral immune response mediated by circulating immunoglobulin	1	1	1	1	1	1	1	1	1	1	1	1	1	1	1	1	1	1	1	1	1	1	1	1	1	1	1	0.200079	1	1	1	1	1	1	1	1	1	1
GO:0002930_trabecular meshwork development	1	1	0.979004	1	1	1	1	1	1	1	1	1	1	1	0.536512	1	1	1	1	1	1	1	1	1	1	1	1	1	1	1	1	1	1	1	1	1	1	1
GO:0002931_response to ischemia	1	1	1	1	1	1	1	1	1	1	1	1	1	1	0.416322	1	1	1	1	1	1	1	1	1	1	1	0.937277	1	1	1	1	1	1	1	1	1	1	1
GO:0002933_lipid hydroxylation	1	1	1	1	1	1	1	1	1	1	1	1	1	1	1	1	1	1	1	1	1	1	1	1	1	1	1	1	1	1	1	1	1	1	1	1	1	1
GO:0002934_desmosome organization	1	1	1	0.462174	1	1	1	1	1	1	1	1	1	1	1	1	1	1	1	1	1	1	1	1	1	1	1	1	1	1	1	1	1	1	1	1	1	1
GO:0002940_tRNA N2-guanine methylation	1	1	1	1	1	1	1	1	1	1	1	1	1	1	1	1	1	1	1	1	1	1	1	1	1	1	1	1	1	1	1	1	1	1	1	1	1	1
GO:0002943_tRNA dihydrouridine synthesis	1	1	1	1	1	1	1	1	1	1	1	1	1	1	1	1	1	1	1	1	1	1	1	1	1	1	1	1	1	1	1	1	1	1	1	1	1	1
GO:0002946_tRNA C5-cytosine methylation	1	1	1	1	1	1	1	1	1	1	1	1	1	1	1	1	1	1	1	1	1	1	1	1	1	1	1	1	1	1	1	1	1	1	1	1	1	1
GO:0002949_tRNA threonylcarbamoyladenosine modification	1	1	1	1	1	1	1	1	1	1	1	1	1	1	1	1	1	1	1	1	1	1	1	1	0.889841	1	1	1	1	1	1	1	1	1	1	1	1	1
GO:0003002_regionalization	1	1	1	0.0725437	1	0.113245	1	1	1	0.000312293	1	1	1	1	1	1	1	1	1	1	1	1	1	1	0.789686	1	1	1	1	1	1	1	1	1	1	1	1	0.367904
GO:0003006_developmental process involved in reproduction	1	1	1	0.611871	1	0.471928	1	1	1	1	1	1	1	1	1	1	1	1	1	1	1	1	1	1	0.533824	1	1	1	1	1	1	1	1	1	1	1	1	0.803807
GO:0003007_heart morphogenesis	1	1	1	0.168747	1	0.017497	1	1	1	1	1	1	0.449409	1	1	1	1	1	1	1	1	1	1	1	0.0813156	1	1	1	1	1	1	1	1	1	1	1	1	0.152119
GO:0003008_system process	1	1	1	1	1	0.896598	1	6.86617e-06	1	1	1	1	0.430974	1	1	1	6.93237e-07	1	1	1	1	1	1	1	0.0695999	1	1	0.77803	1	1	1	1	1	1	1	1	1	0.812094
GO:0003009_skeletal muscle contraction	1	1	1	1	1	1	1	1	1	1	1	1	1	1	1	1	1	1	1	1	1	1	1	1	1	1	1	1	1	1	1	1	1	1	1	1	1	1
GO:0003010_voluntary skeletal muscle contraction	1	1	1	1	1	1	1	1	1	1	1	1	1	1	1	1	1	1	1	1	1	1	1	1	1	1	1	1	1	1	1	1	1	1	1	1	1	1
GO:0003011_involuntary skeletal muscle contraction	1	1	1	1	1	1	1	1	1	1	1	1	1	1	1	1	1	0.99522	1	1	1	1	1	1	1	1	1	1	1	1	1	1	1	1	1	1	1	1
GO:0003012_muscle system process	1	1	1	1	1	1	1	0.72597	1	1	1	1	1	1	0.494665	1	1	1	1	1	1	1	1	1	0.719212	1	1	1	1	1	1	1	1	1	1	1	1	1
GO:0003013_circulatory system process	1	1	1	1	1	0.106471	1	0.0448082	1	1	1	1	0.0346215	1	1	1	1	1	1	1	1	1	1	1	0.00888736	1	1	1	1	1	1	1	1	1	1	1	1	1
GO:0003014_renal system process	1	1	1	1	1	0.959929	1	1	1	1	1	1	1	1	1	1	1	1	1	1	1	1	1	1	0.603504	1	1	1	1	1	1	1	1	1	1	1	1	1
GO:0003015_heart process	1	1	0.979004	1	1	1	1	0.00150019	1	1	1	1	1	1	1	1	1	1	1	1	1	1	1	1	0.12225	1	1	1	1	1	1	1	1	1	1	1	1	1
GO:0003016_respiratory system process	1	1	1	1	1	1	1	1	1	1	1	1	1	1	1	1	1	1	1	1	1	1	1	1	0.559605	1	1	1	1	1	1	1	1	1	1	1	1	1
GO:0003017_lymph circulation	1	1	1	1	1	1	1	1	1	1	1	1	1	1	1	1	1	1	1	1	1	1	1	1	1	1	1	1	1	1	1	1	1	1	1	1	1	1
GO:0003018_vascular process in circulatory system	1	1	1	1	1	0.418248	1	1	1	1	1	1	0.700654	1	0.536512	1	1	1	1	1	1	1	1	1	1	1	1	0.634949	1	1	1	1	1	1	1	1	1	1
GO:0003025_regulation of systemic arterial blood pressure by baroreceptor feedback	1	1	1	1	1	1	1	1	1	1	1	1	1	1	1	1	1	1	1	1	1	1	1	1	1	1	1	1	1	1	1	1	1	1	1	1	1	0.389443
GO:0003026_regulation of systemic arterial blood pressure by aortic arch baroreceptor feedback	1	1	1	1	1	1	1	0.924574	1	1	1	1	1	1	1	1	1	1	1	1	1	1	1	1	1	1	1	1	1	1	1	1	1	1	1	1	1	1
GO:0003027_regulation of systemic arterial blood pressure by carotid body chemoreceptor signaling	1	1	1	1	1	1	1	1	1	1	1	1	1	1	1	1	1	1	1	1	0.917987	1	1	1	1	1	1	1	1	1	1	1	1	1	1	1	1	1
GO:0003029_detection of hypoxic conditions in blood by carotid body chemoreceptor signaling	1	1	1	1	1	1	1	1	1	1	1	1	1	1	1	1	1	1	1	1	0.917987	1	1	1	1	1	1	1	1	1	1	1	1	1	1	1	1	1
GO:0003032_detection of oxygen	1	1	0.979004	1	1	1	1	1	1	1	1	1	1	1	1	1	1	1	1	1	1	1	1	1	1	1	1	1	1	1	1	1	1	1	1	1	1	1
GO:0003044_regulation of systemic arterial blood pressure mediated by a chemical signal	1	1	1	0.770164	1	0.687649	1	1	1	1	1	1	0.592415	1	1	1	1	1	1	1	1	0.0537611	1	1	1	1	1	1	1	1	1	1	1	1	1	1	1	1
GO:0003050_regulation of systemic arterial blood pressure by atrial natriuretic peptide	1	1	1	1	1	1	1	1	1	1	1	1	1	1	1	1	1	1	1	1	1	1	1	1	1	1	1	1	1	1	1	1	1	1	1	1	1	1
GO:0003051_angiotensin-mediated drinking behavior	1	1	1	1	1	1	1	1	1	1	1	1	1	1	1	1	1	1	1	1	1	1	1	1	1	1	1	1	1	1	1	1	1	1	1	1	1	1
GO:0003056_regulation of vascular smooth muscle contraction	1	1	1	1	1	1	1	1	1	1	1	1	1	1	1	1	1	1	1	1	1	1	1	1	1	1	1	1	1	1	1	1	1	1	1	1	1	1
GO:0003057_regulation of the force of heart contraction by chemical signal	1	1	1	1	1	1	1	1	1	1	1	1	1	1	0.923058	1	1	1	1	1	1	1	1	1	1	1	1	1	1	1	1	1	1	1	1	1	1	1
GO:0003058_hormonal regulation of the force of heart contraction	1	1	1	0.800139	1	1	1	1	1	1	1	1	1	1	1	1	1	1	1	1	1	1	1	1	1	1	1	1	1	1	1	1	1	1	1	1	1	1
GO:0003062_regulation of heart rate by chemical signal	1	1	1	1	1	1	1	1	1	1	1	1	1	1	1	1	1	1	1	1	1	1	1	1	1	1	1	1	1	1	1	1	1	1	1	1	1	1
GO:0003064_regulation of heart rate by hormone	1	1	0.979004	1	1	1	1	1	1	1	1	1	1	1	1	1	1	1	1	1	1	1	1	1	1	1	1	1	1	1	1	1	1	1	1	1	1	1
GO:0003065_positive regulation of heart rate by epinephrine	1	1	1	1	1	0.687649	1	1	1	1	1	1	1	1	1	1	1	1	1	1	1	1	1	1	1	1	1	1	1	1	1	1	1	1	1	1	1	1
GO:0003068_regulation of systemic arterial blood pressure by acetylcholine	1	1	1	1	1	1	1	1	1	1	1	1	1	1	1	1	1	1	1	1	1	1	1	1	1	1	1	1	1	1	1	1	1	1	1	1	1	1
GO:0003069_acetylcholine-mediated vasodilation involved in regulation of systemic arterial blood pressure	1	1	1	1	1	1	1	1	1	1	1	1	1	1	1	1	1	1	1	1	1	1	1	1	1	1	1	1	1	1	1	1	1	1	1	1	1	1
GO:0003070_regulation of systemic arterial blood pressure by neurotransmitter	1	1	1	1	1	1	1	1	1	1	1	1	1	1	1	1	1	1	1	1	1	1	1	1	1	1	1	1	1	1	1	1	1	1	1	1	1	1
GO:0003071_renal system process involved in regulation of systemic arterial blood pressure	1	1	1	1	1	1	1	1	1	1	1	1	1	1	1	1	1	1	1	1	1	1	1	1	0.3893	1	1	1	1	1	1	1	1	1	1	1	1	1
GO:0003072_renal control of peripheral vascular resistance involved in regulation of systemic arterial blood pressure	1	1	1	0.489553	1	1	1	1	1	1	1	1	1	1	1	1	1	1	1	1	1	1	1	1	1	1	1	1	1	1	1	1	1	1	1	1	1	1
GO:0003073_regulation of systemic arterial blood pressure	1	1	1	0.925575	1	1	1	1	1	1	1	1	1	1	1	1	1	1	1	1	1	0.2835	1	1	0.585571	1	1	1	1	1	1	1	1	1	1	1	1	1
GO:0003081_regulation of systemic arterial blood pressure by renin-angiotensin	1	1	1	1	1	1	1	1	1	1	1	1	0.278849	1	1	1	1	1	1	1	1	0.129608	1	1	1	1	1	1	1	1	1	1	1	1	1	1	1	1
GO:0003083_negative regulation of renal output by angiotensin	1	1	1	1	1	1	1	1	1	1	1	1	1	1	1	1	1	0.673359	1	1	1	1	1	1	1	1	1	1	1	1	1	1	1	1	1	1	1	1
GO:0003084_positive regulation of systemic arterial blood pressure	1	1	1	1	1	1	1	1	1	1	1	1	1	1	1	1	1	1	1	1	1	1	1	1	1	1	1	1	1	1	1	1	1	1	1	1	1	1
GO:0003085_negative regulation of systemic arterial blood pressure	1	1	1	1	1	1	1	1	1	1	1	1	1	1	1	1	1	1	1	1	1	1	1	1	1	1	1	1	1	1	1	1	1	1	1	1	1	0.812094
GO:0003091_renal water homeostasis	1	1	1	1	1	1	1	1	1	1	1	1	1	1	1	1	1	1	1	1	1	1	1	1	1	1	1	0.707433	1	1	1	1	1	1	1	1	1	1
GO:0003093_regulation of glomerular filtration	1	1	1	1	1	1	1	1	1	1	1	1	1	1	1	1	1	0.852718	1	1	1	1	1	1	1	1	1	1	1	1	1	1	1	1	1	1	1	1
GO:0003094_glomerular filtration	1	1	1	1	1	1	1	1	1	1	1	1	0.166673	1	1	1	1	1	1	1	1	1	1	1	1	1	1	1	1	1	1	1	1	1	1	1	1	1
GO:0003095_pressure natriuresis	1	1	1	1	1	1	1	1	1	1	1	1	1	1	1	1	1	1	1	1	1	1	1	1	0.224317	1	1	1	1	1	1	1	1	1	1	1	1	1
GO:0003096_renal sodium ion transport	1	1	1	1	1	1	1	1	1	1	1	1	1	1	1	1	1	1	1	1	1	1	1	1	1	1	1	1	1	1	1	1	1	1	1	1	1	1
GO:0003097_renal water transport	1	1	1	1	1	1	1	1	1	1	1	1	1	1	1	1	1	1	1	1	1	1	1	1	1	1	1	1	1	1	1	1	1	1	1	1	1	1
GO:0003099_positive regulation of the force of heart contraction by chemical signal	1	1	1	1	1	1	1	1	1	1	1	1	1	1	1	1	1	1	1	1	1	1	1	1	1	1	1	1	1	1	1	1	1	1	1	1	1	1
GO:0003100_regulation of systemic arterial blood pressure by endothelin	1	1	1	1	1	1	1	1	1	1	1	1	1	1	1	1	1	1	1	1	1	1	1	1	1	1	1	1	1	1	1	1	1	1	1	1	1	1
GO:0003104_positive regulation of glomerular filtration	1	1	1	1	1	0.959929	1	1	1	1	1	1	1	1	1	1	1	1	1	1	1	1	1	1	1	1	1	1	1	1	1	1	1	1	1	1	1	1
GO:0003105_negative regulation of glomerular filtration	1	1	1	1	1	1	1	1	1	1	1	1	1	1	1	1	1	1	1	1	1	1	1	1	1	1	1	1	1	1	1	1	1	1	1	1	1	1
GO:0003106_negative regulation of glomerular filtration by angiotensin	1	1	1	1	1	1	1	1	1	1	1	1	1	1	1	1	1	0.673359	1	1	1	1	1	1	1	1	1	1	1	1	1	1	1	1	1	1	1	1
GO:0003108_negative regulation of the force of heart contraction by chemical signal	1	1	1	1	1	1	1	1	1	1	1	1	1	1	1	1	1	1	1	1	1	1	1	1	1	1	1	1	1	1	1	1	1	1	1	1	1	1
GO:0003127_detection of nodal flow	1	1	1	1	1	1	1	1	1	1	1	1	1	1	1	1	1	1	1	1	1	1	1	1	1	1	1	1	1	1	1	1	1	1	1	1	1	1
GO:0003128_heart field specification	1	1	1	1	1	0.687649	1	1	1	1	1	1	1	1	1	1	1	1	1	1	1	1	1	1	1	1	1	1	1	1	1	1	1	1	1	1	1	1
GO:0003129_heart induction	1	1	1	1	1	0.444934	1	1	1	1	1	1	1	1	1	1	1	1	1	1	1	1	1	1	1	1	1	1	1	1	1	1	1	1	1	1	1	1
GO:0003130_BMP signaling pathway involved in heart induction	1	1	1	1	1	0.826651	1	1	1	1	1	1	1	1	1	1	1	1	1	1	1	1	1	1	0.768293	1	1	1	1	1	1	1	1	1	1	1	1	1
GO:0003131_mesodermal-endodermal cell signaling	1	1	1	0.800139	1	1	1	1	1	1	1	1	1	1	1	1	1	1	1	1	1	1	1	1	1	1	1	1	1	1	1	1	1	1	1	1	1	1
GO:0003133_endodermal-mesodermal cell signaling	1	1	1	1	1	0.826651	1	1	1	1	1	1	1	1	1	1	1	1	1	1	1	1	1	1	0.768293	1	1	1	1	1	1	1	1	1	1	1	1	1
GO:0003134_endodermal-mesodermal cell signaling involved in heart induction	1	1	1	1	1	0.826651	1	1	1	1	1	1	1	1	1	1	1	1	1	1	1	1	1	1	0.768293	1	1	1	1	1	1	1	1	1	1	1	1	1
GO:0003137_Notch signaling pathway involved in heart induction	1	1	1	1	1	0.687649	1	1	1	1	1	1	1	1	1	1	1	1	1	1	1	1	1	1	1	1	1	1	1	1	1	1	1	1	1	1	1	1
GO:0003138_primary heart field specification	1	1	1	1	1	1	1	0.924574	1	1	1	1	1	1	1	1	1	1	1	1	1	1	1	1	1	1	1	1	1	1	1	1	1	1	1	1	1	1
GO:0003139_secondary heart field specification	1	1	1	1	1	0.687649	1	1	1	1	1	1	1	1	1	1	1	1	1	1	1	1	1	1	1	1	1	1	1	1	1	1	1	1	1	1	1	1
GO:0003140_determination of left/right asymmetry in lateral mesoderm	1	1	1	1	1	1	1	1	1	1	1	1	1	1	1	1	1	1	1	1	1	1	1	1	1	1	1	1	1	1	1	1	1	1	1	1	1	1
GO:0003142_cardiogenic plate morphogenesis	1	1	1	1	1	1	1	1	1	1	1	1	1	1	1	1	1	1	1	1	1	1	1	1	1	1	1	1	1	1	1	1	1	1	1	1	1	1
GO:0003143_embryonic heart tube morphogenesis	1	1	1	1	1	1	1	1	1	1	1	1	1	1	1	1	1	1	1	1	1	1	1	1	1	1	1	1	1	1	1	1	1	1	1	1	1	0.547132
GO:0003144_embryonic heart tube formation	1	1	1	1	1	1	1	1	1	1	1	1	1	1	1	1	1	1	1	1	1	1	1	1	1	1	1	0.680108	1	1	1	1	1	1	1	1	1	1
GO:0003147_neural crest cell migration involved in heart formation	1	1	1	1	1	1	1	1	1	1	1	1	1	1	1	1	1	1	1	1	1	1	1	1	1	1	1	1	1	1	1	1	1	1	1	1	1	1
GO:0003148_outflow tract septum morphogenesis	1	1	1	0.638015	1	1	1	1	1	1	1	1	1	1	1	1	1	1	1	1	1	1	1	1	1	1	1	1	1	1	1	1	1	1	1	1	1	1
GO:0003149_membranous septum morphogenesis	1	1	1	1	1	0.687649	1	1	1	1	1	1	1	1	1	1	1	1	1	1	1	1	1	1	0.6829	1	1	1	1	1	1	1	1	1	1	1	1	1
GO:0003150_muscular septum morphogenesis	1	1	1	0.638015	1	1	1	1	1	1	1	1	1	1	1	1	1	1	1	1	1	1	1	1	1	1	1	1	1	1	1	1	1	1	1	1	1	1
GO:0003151_outflow tract morphogenesis	1	1	1	0.0230388	1	0.896598	1	1	1	1	1	1	0.849344	1	1	1	1	1	1	1	1	1	1	1	0.42831	1	1	1	1	1	1	1	1	1	1	1	1	0.628106
GO:0003156_regulation of animal organ formation	1	1	1	1	1	1	1	1	1	1	1	1	1	1	1	1	1	1	1	1	1	1	1	1	1	1	0.989862	1	1	1	1	1	1	1	1	1	1	0.25708
GO:0003157_endocardium development	1	1	1	1	1	1	1	1	1	1	1	1	1	1	1	1	1	1	1	1	1	1	1	1	1	1	1	1	1	1	1	1	1	1	1	1	1	1
GO:0003158_endothelium development	1	1	1	1	1	1	1	1	1	1	1	1	0.0645531	1	1	1	1	1	1	1	1	1	1	1	0.320241	1	1	1	1	1	1	1	1	1	1	1	1	1
GO:0003159_morphogenesis of an endothelium	1	1	1	1	1	1	1	1	1	1	1	1	1	1	1	1	1	1	1	1	1	1	1	1	1	1	1	1	1	1	1	1	1	1	1	1	1	0.840199
GO:0003160_endocardium morphogenesis	1	1	1	1	1	1	1	1	1	1	1	1	0.785889	1	1	1	1	1	1	1	1	1	1	1	1	1	1	1	1	1	1	1	1	1	1	1	1	1
GO:0003161_cardiac conduction system development	1	1	1	0.66477	1	1	1	1	1	1	1	1	1	1	1	1	1	1	1	1	1	1	1	1	1	1	1	1	1	1	1	1	1	1	1	1	1	1
GO:0003162_atrioventricular node development	1	1	1	1	1	1	1	1	1	1	1	1	1	1	1	1	1	0.99522	1	1	1	1	1	1	1	1	1	1	1	1	1	1	1	1	1	1	1	1
GO:0003163_sinoatrial node development	1	1	1	1	1	0.896598	1	1	1	1	1	1	1	1	1	1	1	1	1	1	1	1	1	1	1	1	1	1	1	1	1	1	1	1	1	1	1	1
GO:0003164_His-Purkinje system development	1	1	1	0.638015	1	1	1	1	1	1	1	1	1	1	1	1	1	1	1	1	1	1	1	1	1	1	1	1	1	1	1	1	1	1	1	1	1	1
GO:0003165_Purkinje myocyte development	1	1	1	1	1	1	1	1	1	1	1	1	1	1	1	1	1	0.852718	1	1	1	1	1	1	1	1	1	1	1	1	1	1	1	1	1	1	1	1
GO:0003166_bundle of His development	1	1	1	0.489553	1	1	1	1	1	1	1	1	1	1	1	1	1	1	1	1	1	1	1	1	1	1	1	1	1	1	1	1	1	1	1	1	1	1
GO:0003167_atrioventricular bundle cell differentiation	1	1	1	0.800139	1	1	1	1	1	1	1	1	1	1	1	1	1	1	1	1	1	1	1	1	1	1	1	1	1	1	1	1	1	1	1	1	1	1
GO:0003168_Purkinje myocyte differentiation	1	1	1	1	1	1	1	1	1	1	1	1	1	1	1	1	1	0.673359	1	1	1	1	1	1	1	1	1	1	1	1	1	1	1	1	1	1	1	1
GO:0003169_coronary vein morphogenesis	1	1	1	1	1	1	1	1	1	1	1	1	1	1	0.536512	1	1	1	1	1	1	1	1	1	1	1	1	1	1	1	1	1	1	1	1	1	1	1
GO:0003170_heart valve development	1	1	1	0.453523	1	0.894277	1	1	1	1	1	1	0.454267	1	1	1	1	1	1	1	1	1	1	1	1	1	1	1	1	1	1	1	1	1	1	1	1	1
GO:0003171_atrioventricular valve development	1	1	1	0.761062	1	1	1	1	1	1	1	1	1	1	1	1	1	1	1	1	1	1	1	1	0.738117	1	1	1	1	1	1	1	1	1	1	1	1	1
GO:0003172_sinoatrial valve development	1	1	1	1	1	1	1	0.924574	1	1	1	1	1	1	1	1	1	1	1	1	1	1	1	1	1	1	1	1	1	1	1	1	1	1	1	1	1	1
GO:0003174_mitral valve development	1	1	1	0.517207	1	1	1	1	1	1	1	1	1	1	1	1	1	1	1	1	1	1	1	1	1	1	1	1	1	1	1	1	1	1	1	1	1	1
GO:0003175_tricuspid valve development	1	1	1	1	1	1	1	1	1	1	1	1	1	1	1	1	1	1	1	1	1	1	1	1	1	1	1	1	1	1	1	1	1	1	1	1	1	1
GO:0003176_aortic valve development	1	1	1	1	1	0.66233	1	1	1	1	1	1	1	1	1	1	1	1	1	1	1	1	1	1	1	1	1	1	1	1	1	1	1	1	1	1	1	1
GO:0003177_pulmonary valve development	1	1	1	1	1	0.757787	1	1	1	1	1	1	1	1	1	1	1	1	1	1	1	1	1	1	1	1	1	1	1	1	1	1	1	1	1	1	1	1
GO:0003179_heart valve morphogenesis	1	1	1	1	1	0.826651	1	1	1	1	1	1	0.41922	1	1	1	1	1	1	1	1	1	1	1	1	1	1	1	1	1	1	1	1	1	1	1	1	1
GO:0003180_aortic valve morphogenesis	1	1	1	1	1	0.66233	1	1	1	1	1	1	1	1	1	1	1	1	1	1	1	1	1	1	1	1	1	1	1	1	1	1	1	1	1	1	1	1
GO:0003181_atrioventricular valve morphogenesis	1	1	1	0.605172	1	1	1	1	1	1	1	1	1	1	1	1	1	1	1	1	1	1	1	1	0.603504	1	1	1	1	1	1	1	1	1	1	1	1	1
GO:0003183_mitral valve morphogenesis	1	1	1	0.462174	1	1	1	1	1	1	1	1	1	1	1	1	1	1	1	1	1	1	1	1	1	1	1	1	1	1	1	1	1	1	1	1	1	1
GO:0003184_pulmonary valve morphogenesis	1	1	1	1	1	0.757787	1	1	1	1	1	1	1	1	1	1	1	1	1	1	1	1	1	1	1	1	1	1	1	1	1	1	1	1	1	1	1	1
GO:0003185_sinoatrial valve morphogenesis	1	1	1	1	1	1	1	0.924574	1	1	1	1	1	1	1	1	1	1	1	1	1	1	1	1	1	1	1	1	1	1	1	1	1	1	1	1	1	1
GO:0003186_tricuspid valve morphogenesis	1	1	1	1	1	1	1	1	1	1	1	1	1	1	1	1	1	1	1	1	1	1	1	1	1	1	1	1	1	1	1	1	1	1	1	1	1	1
GO:0003188_heart valve formation	1	1	1	1	1	1	1	1	1	1	1	1	1	1	1	1	1	1	1	1	1	1	1	1	0.819686	1	1	1	1	1	1	1	1	1	1	1	1	1
GO:0003190_atrioventricular valve formation	1	1	1	1	1	1	1	1	1	1	1	1	1	1	1	1	1	1	1	1	1	1	1	1	0.554762	1	1	1	1	1	1	1	1	1	1	1	1	1
GO:0003192_mitral valve formation	1	1	1	1	1	1	1	1	1	1	1	1	1	1	1	1	1	1	1	1	1	1	1	1	0.889841	1	1	1	1	1	1	1	1	1	1	1	1	1
GO:0003193_pulmonary valve formation	1	1	0.979004	1	1	1	1	1	1	1	1	1	1	1	1	1	1	1	1	1	1	1	1	1	1	1	1	1	1	1	1	1	1	1	1	1	1	1
GO:0003195_tricuspid valve formation	1	1	1	1	1	1	1	1	1	1	1	1	1	1	1	1	1	1	1	1	1	1	1	1	0.768293	1	1	1	1	1	1	1	1	1	1	1	1	1
GO:0003197_endocardial cushion development	1	1	1	0.483141	1	0.896598	1	1	1	1	1	1	0.0411352	1	1	1	1	1	1	1	1	1	1	1	0.716235	1	1	1	1	1	1	1	1	1	1	1	1	1
GO:0003198_epithelial to mesenchymal transition involved in endocardial cushion formation	1	1	0.979004	0.802532	1	1	1	1	1	1	1	1	1	1	1	1	1	1	1	1	1	1	1	1	1	1	1	1	1	1	1	1	1	1	1	1	1	1
GO:0003199_endocardial cushion to mesenchymal transition involved in heart valve formation	1	1	1	1	1	1	1	1	1	1	1	1	0.631776	1	1	1	1	1	1	1	1	1	1	1	1	1	1	1	1	1	1	1	1	1	1	1	1	1
GO:0003203_endocardial cushion morphogenesis	1	1	1	0.489553	1	1	1	1	1	1	1	1	0.333923	1	1	1	1	1	1	1	1	1	1	1	0.517407	1	1	1	1	1	1	1	1	1	1	1	1	1
GO:0003205_cardiac chamber development	1	1	1	0.294097	1	0.0351833	1	1	1	1	1	1	1	1	1	1	1	1	1	1	1	1	1	1	0.415187	1	1	1	1	1	1	1	1	1	1	1	1	0.580392
GO:0003206_cardiac chamber morphogenesis	1	1	1	0.183559	1	0.0459473	1	1	1	1	1	1	1	1	1	1	1	1	1	1	1	1	1	1	0.41937	1	1	1	1	1	1	1	1	1	1	1	1	0.389443
GO:0003207_cardiac chamber formation	1	1	1	1	1	1	1	1	1	1	1	1	1	1	1	1	1	1	1	1	1	1	1	1	1	1	1	1	1	1	1	1	1	1	1	1	1	1
GO:0003208_cardiac ventricle morphogenesis	1	1	1	0.941941	1	0.0993175	1	1	1	1	1	1	1	1	1	1	1	1	1	1	1	1	1	1	0.239172	1	1	1	1	1	1	1	1	1	1	1	1	1
GO:0003209_cardiac atrium morphogenesis	1	1	1	1	1	1	1	1	1	1	1	1	1	1	1	1	1	1	1	1	1	1	1	1	1	1	1	1	1	1	1	1	1	1	1	1	1	1
GO:0003210_cardiac atrium formation	1	1	1	1	1	0.687649	1	1	1	1	1	1	1	1	1	1	1	1	1	1	1	1	1	1	1	1	1	1	1	1	1	1	1	1	1	1	1	1
GO:0003211_cardiac ventricle formation	1	1	1	1	1	1	1	1	1	1	1	1	1	1	1	1	1	1	1	1	1	1	1	1	1	1	1	1	1	1	1	1	1	1	1	1	1	1
GO:0003213_cardiac right atrium morphogenesis	1	1	1	1	1	1	1	1	1	1	1	1	1	1	1	1	1	1	1	1	1	1	1	1	1	1	1	1	1	1	1	1	1	1	1	1	1	1
GO:0003214_cardiac left ventricle morphogenesis	1	1	1	0.761062	1	1	1	1	1	1	1	1	1	1	1	1	1	1	1	1	1	1	1	1	0.428473	1	1	1	1	1	1	1	1	1	1	1	1	1
GO:0003215_cardiac right ventricle morphogenesis	1	1	1	1	1	1	1	1	1	1	1	1	1	1	1	1	1	1	1	1	1	1	1	1	0.585571	1	1	1	1	1	1	1	1	1	1	1	1	1
GO:0003218_cardiac left ventricle formation	1	1	1	1	1	1	1	1	1	1	1	1	1	1	1	1	1	1	1	1	1	1	1	1	1	1	1	0.966708	1	1	1	1	1	1	1	1	1	1
GO:0003219_cardiac right ventricle formation	1	1	1	1	1	1	1	1	1	1	1	1	1	1	1	1	1	1	1	1	1	1	1	1	1	1	1	1	1	1	1	1	1	1	1	1	1	1
GO:0003220_left ventricular cardiac muscle tissue morphogenesis	1	1	1	1	1	1	1	1	1	1	1	1	1	1	1	1	1	0.852718	1	1	1	1	1	1	1	1	1	1	1	1	1	1	1	1	1	1	1	1
GO:0003221_right ventricular cardiac muscle tissue morphogenesis	1	1	1	1	1	1	1	1	1	1	1	1	1	1	1	1	1	0.99522	1	1	1	1	1	1	0.889841	1	1	1	1	1	1	1	1	1	1	1	1	1
GO:0003222_ventricular trabecula myocardium morphogenesis	1	1	1	1	1	1	1	1	1	1	1	1	1	1	1	1	1	1	1	1	1	1	1	1	1	1	1	1	1	1	1	1	1	1	1	1	1	1
GO:0003223_ventricular compact myocardium morphogenesis	1	1	1	0.800139	1	1	1	1	1	1	1	1	1	1	1	1	1	1	1	1	1	1	1	1	1	1	1	1	1	1	1	1	1	1	1	1	1	1
GO:0003226_right ventricular compact myocardium morphogenesis	1	1	1	1	1	1	1	1	1	1	1	1	1	1	1	1	1	1	1	1	1	1	1	1	1	1	1	1	1	1	1	1	1	1	1	1	1	1
GO:0003228_atrial cardiac muscle tissue development	1	1	1	1	1	1	1	1	1	1	1	1	1	1	1	1	1	1	1	1	1	1	1	1	1	1	1	1	1	1	1	1	1	1	1	1	1	1
GO:0003229_ventricular cardiac muscle tissue development	1	1	1	0.800139	1	0.757787	1	1	1	1	1	1	1	1	1	1	1	1	1	1	1	1	1	1	0.605989	1	1	1	1	1	1	1	1	1	1	1	1	1
GO:0003230_cardiac atrium development	1	1	1	1	1	1	1	1	1	1	1	1	1	1	1	1	1	1	1	1	1	1	1	1	1	1	1	1	1	1	1	1	1	1	1	1	1	1
GO:0003231_cardiac ventricle development	1	1	1	0.323371	1	0.0414812	1	1	1	1	1	1	1	1	1	1	1	1	1	1	1	1	1	1	0.224317	1	1	1	1	1	1	1	1	1	1	1	1	1
GO:0003235_sinus venosus development	1	1	1	1	1	0.687649	1	1	1	1	1	1	1	1	1	1	1	1	1	1	1	1	1	1	1	1	1	1	1	1	1	1	1	1	1	1	1	1
GO:0003236_sinus venosus morphogenesis	1	1	1	1	1	0.687649	1	1	1	1	1	1	1	1	1	1	1	1	1	1	1	1	1	1	1	1	1	1	1	1	1	1	1	1	1	1	1	1
GO:0003241_growth involved in heart morphogenesis	1	1	1	1	1	0.959929	1	1	1	1	1	1	1	1	1	1	1	1	1	1	1	1	1	1	1	1	1	1	1	1	1	1	1	1	1	1	1	1
GO:0003245_cardiac muscle tissue growth involved in heart morphogenesis	1	1	1	1	1	1	1	1	1	1	1	1	1	1	1	1	1	1	1	1	1	1	1	1	0.768293	1	1	1	1	1	1	1	1	1	1	1	1	1
GO:0003247_post-embryonic cardiac muscle cell growth involved in heart morphogenesis	1	1	1	1	1	1	1	1	1	1	1	1	1	1	1	1	1	1	1	1	1	1	1	1	1	1	1	1	1	1	1	1	1	1	1	1	1	1
GO:0003249_cell proliferation involved in heart valve morphogenesis	1	1	1	1	1	1	1	1	1	1	1	1	1	1	1	1	1	0.852718	1	1	1	1	1	1	1	1	1	1	1	1	1	1	1	1	1	1	1	1
GO:0003250_regulation of cell proliferation involved in heart valve morphogenesis	1	1	1	1	1	1	1	1	1	1	1	1	1	1	1	1	1	0.852718	1	1	1	1	1	1	1	1	1	1	1	1	1	1	1	1	1	1	1	1
GO:0003251_positive regulation of cell proliferation involved in heart valve morphogenesis	1	1	1	1	1	1	1	1	1	1	1	1	1	1	1	1	1	0.673359	1	1	1	1	1	1	1	1	1	1	1	1	1	1	1	1	1	1	1	1
GO:0003252_negative regulation of cell proliferation involved in heart valve morphogenesis	1	1	1	1	1	1	1	0.924574	1	1	1	1	1	1	1	1	1	1	1	1	1	1	1	1	1	1	1	1	1	1	1	1	1	1	1	1	1	1
GO:0003253_cardiac neural crest cell migration involved in outflow tract morphogenesis	1	1	1	0.489553	1	1	1	1	1	1	1	1	1	1	1	1	1	1	1	1	1	1	1	1	1	1	1	1	1	1	1	1	1	1	1	1	1	1
GO:0003254_regulation of membrane depolarization	1	1	1	1	1	0.687649	1	1	1	1	1	1	1	1	1	1	1	1	1	1	1	1	1	1	1	1	1	1	1	1	1	1	1	1	1	1	1	1
GO:0003256_regulation of transcription from RNA polymerase II promoter involved in myocardial precursor cell differentiation	1	1	1	1	1	1	1	1	1	1	1	1	1	1	1	1	1	1	1	1	1	1	1	1	1	1	1	1	1	1	1	1	1	1	1	1	1	0.547132
GO:0003257_positive regulation of transcription from RNA polymerase II promoter involved in myocardial precursor cell differentiation	1	1	1	1	1	0.959929	1	1	1	1	1	1	1	1	1	1	1	1	1	1	1	1	1	1	1	1	1	1	1	1	1	1	1	1	1	1	1	0.389443
GO:0003259_cardioblast anterior-lateral migration	1	1	1	1	1	0.687649	1	1	1	1	1	1	1	1	1	1	1	1	1	1	1	1	1	1	1	1	1	1	1	1	1	1	1	1	1	1	1	1
GO:0003260_cardioblast migration	1	1	1	1	1	0.687649	1	1	1	1	1	1	1	1	1	1	1	1	1	1	1	1	1	1	1	1	1	1	1	1	1	1	1	1	1	1	1	1
GO:0003263_cardioblast proliferation	1	1	1	0.379139	1	1	1	1	1	1	1	1	1	1	1	1	1	1	1	1	1	1	1	1	1	1	1	1	1	1	1	1	1	1	1	1	1	0.0441517
GO:0003264_regulation of cardioblast proliferation	1	1	1	0.462174	1	1	1	1	1	1	1	1	1	1	1	1	1	1	1	1	1	1	1	1	1	1	1	1	1	1	1	1	1	1	1	1	1	0.051523
GO:0003266_regulation of secondary heart field cardioblast proliferation	1	1	1	0.379139	1	1	1	1	1	1	1	1	1	1	1	1	1	1	1	1	1	1	1	1	1	1	1	1	1	1	1	1	1	1	1	1	1	0.628106
GO:0003270_Notch signaling pathway involved in regulation of secondary heart field cardioblast proliferation	1	1	1	1	1	1	1	1	1	1	1	1	1	1	1	1	1	1	1	1	1	1	1	1	1	1	1	1	1	1	1	1	1	1	1	1	1	1
GO:0003272_endocardial cushion formation	1	1	1	0.638015	1	1	1	1	1	1	1	1	1	1	1	1	1	1	1	1	1	1	1	1	0.645705	1	1	1	1	1	1	1	1	1	1	1	1	1
GO:0003273_cell migration involved in endocardial cushion formation	1	1	1	1	1	1	1	1	1	1	1	1	1	1	1	1	1	1	1	1	1	1	1	1	1	1	1	1	1	1	1	1	1	1	1	1	1	1
GO:0003274_endocardial cushion fusion	1	1	1	1	1	1	1	1	1	1	1	1	1	1	1	1	1	1	1	1	1	1	1	1	1	1	1	1	1	1	1	1	1	1	1	1	1	1
GO:0003275_apoptotic process involved in outflow tract morphogenesis	1	1	1	1	1	0.896598	1	1	1	1	1	1	1	1	1	1	1	1	1	1	1	1	1	1	1	1	1	1	1	1	1	1	1	1	1	1	1	1
GO:0003278_apoptotic process involved in heart morphogenesis	1	1	1	1	1	1	1	1	1	1	1	1	1	1	1	1	1	1	1	1	1	1	1	1	1	1	1	1	1	1	1	1	1	1	1	1	1	0.501534
GO:0003279_cardiac septum development	1	1	1	0.386745	1	0.687649	1	1	1	1	1	1	1	1	1	1	1	1	1	1	1	1	1	1	0.768293	1	1	1	1	1	1	1	1	1	1	1	1	0.882696
GO:0003281_ventricular septum development	1	1	1	0.489553	1	0.687649	1	1	1	1	1	1	1	1	1	1	1	1	1	1	1	1	1	1	0.583386	1	1	1	1	1	1	1	1	1	1	1	1	0.579745
GO:0003283_atrial septum development	1	1	1	1	1	1	1	1	1	1	1	1	1	1	1	1	1	1	1	1	1	1	1	1	1	1	1	1	1	1	1	1	1	1	1	1	1	0.972334
GO:0003284_septum primum development	1	1	1	1	1	1	1	1	1	1	1	1	1	1	1	1	1	1	1	1	1	1	1	1	1	1	1	1	1	1	1	1	1	1	1	1	1	1
GO:0003285_septum secundum development	1	1	1	1	1	1	1	1	1	1	1	1	1	1	1	1	1	0.99522	1	1	1	1	1	1	1	1	1	1	1	1	1	1	1	1	1	1	1	1
GO:0003289_atrial septum primum morphogenesis	1	1	1	1	1	1	1	1	0.78887	1	1	1	1	1	1	1	1	1	1	1	1	1	1	1	1	1	1	1	1	1	1	1	1	1	1	1	1	1
GO:0003290_atrial septum secundum morphogenesis	1	1	1	1	1	1	1	1	1	1	1	1	1	1	1	1	1	1	1	1	1	1	1	1	1	1	1	1	1	1	1	1	1	1	1	1	1	1
GO:0003292_cardiac septum cell differentiation	1	1	1	1	1	1	1	1	1	1	1	1	1	1	1	1	1	0.852718	1	1	1	1	1	1	1	1	1	1	1	1	1	1	1	1	1	1	1	1
GO:0003294_atrial ventricular junction remodeling	1	1	0.710841	1	1	1	1	1	1	1	1	1	1	1	1	1	1	1	1	1	1	1	1	1	1	1	1	1	1	1	1	1	1	1	1	1	1	1
GO:0003298_physiological muscle hypertrophy	1	1	1	1	1	1	1	0.0440367	1	1	1	1	1	1	1	1	1	1	1	1	1	1	1	1	1	1	1	1	1	1	1	1	1	1	1	1	1	1
GO:0003299_muscle hypertrophy in response to stress	1	1	1	1	1	1	1	0.204492	1	1	1	1	1	1	1	1	1	1	1	1	1	1	1	1	0.0696288	1	1	1	1	1	1	1	1	1	1	1	1	1
GO:0003300_cardiac muscle hypertrophy	1	1	1	1	1	1	1	0.0601675	1	1	1	1	1	1	1	1	1	1	1	1	1	1	1	1	0.585571	1	1	1	1	1	1	1	1	1	1	1	1	1
GO:0003301_physiological cardiac muscle hypertrophy	1	1	1	1	1	1	1	0.0440367	1	1	1	1	1	1	1	1	1	1	1	1	1	1	1	1	1	1	1	1	1	1	1	1	1	1	1	1	1	1
GO:0003306_Wnt signaling pathway involved in heart development	1	1	1	1	1	1	1	1	1	1	1	1	1	1	1	1	1	1	1	1	1	1	1	1	1	1	1	1	1	1	1	1	1	1	1	1	1	1
GO:0003307_regulation of Wnt signaling pathway involved in heart development	1	1	1	1	1	1	1	1	1	1	1	1	1	1	1	1	1	1	1	1	1	1	1	1	1	1	1	1	1	1	1	1	1	1	1	1	1	1
GO:0003308_negative regulation of Wnt signaling pathway involved in heart development	1	1	1	1	1	0.959929	1	1	1	1	1	1	1	1	1	1	1	1	1	1	1	1	1	1	1	1	1	1	1	1	1	1	1	1	1	1	1	1
GO:0003309_type B pancreatic cell differentiation	1	1	1	1	1	0.992851	1	1	1	1	1	1	1	1	1	1	1	1	1	1	1	1	1	1	0.359088	1	1	1	1	1	1	1	1	1	1	1	1	1
GO:0003310_pancreatic A cell differentiation	1	1	1	1	1	1	1	1	1	1	1	1	1	1	1	1	1	1	1	1	1	1	1	1	1	1	1	1	1	1	1	1	1	1	1	1	1	0.547132
GO:0003311_pancreatic D cell differentiation	1	1	1	1	1	1	1	1	1	1	1	1	1	1	1	1	1	1	1	1	1	1	1	1	1	1	1	1	1	1	1	1	1	1	1	1	1	1
GO:0003312_pancreatic PP cell differentiation	1	1	1	1	1	1	1	1	1	1	1	1	1	1	1	1	1	1	1	1	1	1	1	1	1	1	1	1	1	1	1	1	1	1	1	1	1	1
GO:0003318_cell migration to the midline involved in heart development	1	1	1	1	1	0.687649	1	1	1	1	1	1	1	1	1	1	1	1	1	1	1	1	1	1	1	1	1	1	1	1	1	1	1	1	1	1	1	1
GO:0003321_positive regulation of blood pressure by epinephrine-norepinephrine	1	1	1	1	1	0.687649	1	1	1	1	1	1	1	1	1	1	1	1	1	1	1	1	1	1	1	1	1	1	1	1	1	1	1	1	1	1	1	1
GO:0003322_pancreatic A cell development	1	1	1	1	1	1	1	1	1	1	1	1	1	1	1	1	1	1	1	1	1	1	1	1	0.585571	1	1	1	1	1	1	1	1	1	1	1	1	1
GO:0003323_type B pancreatic cell development	1	1	1	1	1	0.896598	1	1	1	1	1	1	1	1	1	1	1	1	1	1	1	1	1	1	0.585571	1	1	1	1	1	1	1	1	1	1	1	1	1
GO:0003326_pancreatic A cell fate commitment	1	1	1	1	1	1	1	1	1	1	1	1	1	1	1	1	1	1	1	1	1	1	1	1	1	1	1	1	1	1	1	1	1	1	1	1	1	1
GO:0003327_type B pancreatic cell fate commitment	1	1	1	1	1	1	1	1	1	1	1	1	1	1	1	1	1	1	1	1	1	1	1	1	1	1	1	1	1	1	1	1	1	1	1	1	1	1
GO:0003329_pancreatic PP cell fate commitment	1	1	1	1	1	1	1	1	1	1	1	1	1	1	1	1	1	1	1	1	1	1	1	1	1	1	1	1	1	1	1	1	1	1	1	1	1	1
GO:0003330_regulation of extracellular matrix constituent secretion	1	1	1	1	1	1	1	1	1	1	1	1	1	1	1	1	1	1	1	1	1	1	1	1	0.889841	1	1	1	1	1	1	1	1	1	1	1	1	1
GO:0003331_positive regulation of extracellular matrix constituent secretion	1	1	1	1	1	1	1	1	1	1	1	1	1	1	1	1	1	1	1	1	1	1	1	1	0.889841	1	1	1	1	1	1	1	1	1	1	1	1	1
GO:0003333_amino acid transmembrane transport	1	1	1	1	1	1	1	0.213275	1	1	1	1	1	1	1	1	1	1	1	1	1	1	1	1	1	1	1	1	1	1	1	1	1	1	1	1	1	1
GO:0003334_keratinocyte development	1	1	1	1	1	0.757787	1	1	1	1	1	1	1	1	1	1	1	1	1	1	1	1	1	1	1	1	1	1	1	1	1	1	1	1	1	1	1	0.741787
GO:0003335_corneocyte development	1	1	1	1	1	0.826651	1	1	1	1	1	1	1	1	1	1	1	1	1	1	1	1	1	1	1	1	1	1	1	1	1	1	1	1	1	1	1	1
GO:0003336_corneocyte desquamation	1	1	1	1	1	1	1	1	1	1	1	1	1	1	1	1	1	1	1	1	1	1	1	1	1	1	1	1	1	1	1	1	1	1	1	1	1	1
GO:0003337_mesenchymal to epithelial transition involved in metanephros morphogenesis	1	1	1	1	1	1	1	1	1	1	1	1	1	1	1	1	1	1	1	1	1	1	1	1	1	1	1	1	1	1	1	1	1	1	1	1	1	1
GO:0003338_metanephros morphogenesis	1	1	0.904465	1	1	1	1	1	1	1	1	1	1	1	1	1	1	1	1	1	1	1	1	1	1	1	1	1	1	1	1	1	1	1	1	1	1	1
GO:0003339_regulation of mesenchymal to epithelial transition involved in metanephros morphogenesis	1	1	1	1	1	1	1	1	1	1	1	1	1	1	1	1	1	1	1	1	1	1	1	1	1	1	1	1	1	1	1	1	1	1	1	1	1	1
GO:0003340_negative regulation of mesenchymal to epithelial transition involved in metanephros morphogenesis	1	1	1	1	1	1	1	1	1	1	1	1	1	1	1	1	1	1	1	1	1	1	1	1	1	1	1	1	1	1	1	1	1	1	1	1	0.68971	1
GO:0003341_cilium movement	1	1	1	1	1	1	3.97779e-29	1	1	1	1	1	1	1	1	1	1	1	1	1	1	1	1	1	1	1	1	1	1	1	1	1	1	1	1	1	1	1
GO:0003342_proepicardium development	1	1	1	1	1	1	1	1	1	1	1	1	1	1	1	1	1	0.852718	1	1	1	1	1	1	0.768293	1	1	1	1	1	1	1	1	1	1	1	1	1
GO:0003343_septum transversum development	1	1	1	1	1	1	1	1	1	1	1	1	1	1	1	1	1	0.852718	1	1	1	1	1	1	0.768293	1	1	1	1	1	1	1	1	1	1	1	1	1
GO:0003344_pericardium morphogenesis	1	1	1	1	1	1	1	1	1	1	1	1	1	1	1	1	1	1	1	1	1	1	1	1	0.603504	1	1	1	1	1	1	1	1	1	1	1	1	1
GO:0003345_proepicardium cell migration involved in pericardium morphogenesis	1	1	1	1	1	1	1	1	1	1	1	1	1	1	1	1	1	1	1	1	1	1	1	1	1	1	1	1	1	1	1	1	1	1	1	1	1	1
GO:0003348_cardiac endothelial cell differentiation	1	1	1	1	1	1	1	1	1	1	1	1	0.785889	1	1	1	1	1	1	1	1	1	1	1	1	1	1	1	1	1	1	1	1	1	1	1	1	1
GO:0003350_pulmonary myocardium development	1	1	1	1	1	1	1	1	1	1	1	1	1	1	1	1	1	0.99522	1	1	1	1	1	1	0.889841	1	1	1	1	1	1	1	1	1	1	1	1	1
GO:0003351_epithelial cilium movement	1	1	1	1	1	1	1.5233e-08	1	1	1	1	1	1	1	1	1	1	1	1	1	1	1	1	1	1	1	1	1	1	1	1	1	1	1	1	1	1	1
GO:0003352_regulation of cilium movement	1	1	1	1	1	1	0.001633	1	1	1	1	1	1	1	1	1	1	1	1	1	1	1	1	1	1	1	1	1	1	1	1	1	1	1	1	1	1	1
GO:0003353_positive regulation of cilium movement	1	1	1	1	1	1	1	1	1	1	1	1	1	1	1	1	1	1	1	1	1	1	1	1	1	1	1	1	1	1	1	1	1	1	1	1	1	1
GO:0003356_regulation of cilium beat frequency	1	1	1	1	1	1	0.0119321	1	1	1	1	1	1	1	1	1	1	1	1	1	1	1	1	1	1	1	1	1	1	1	1	1	1	1	1	1	1	1
GO:0003357_noradrenergic neuron differentiation	1	1	1	1	1	1	1	1	1	1	1	1	1	1	1	1	1	1	1	1	1	1	1	1	1	1	1	1	1	1	1	1	1	1	1	1	1	1
GO:0003358_noradrenergic neuron development	1	1	1	1	1	1	1	1	1	1	1	1	1	1	1	1	1	1	1	1	1	1	1	1	1	1	1	1	1	1	1	1	1	1	1	1	1	1
GO:0003359_noradrenergic neuron fate commitment	1	1	1	1	1	1	1	1	1	1	1	1	1	1	1	1	1	1	1	1	1	1	1	1	1	1	1	1	1	1	1	1	1	1	1	1	1	1
GO:0003360_brainstem development	1	1	1	1	1	1	1	1	1	1	1	1	1	1	1	1	1	1	1	1	1	1	1	1	1	1	1	1	1	1	1	1	1	1	1	1	1	1
GO:0003363_lamellipodium assembly involved in ameboidal cell migration	1	1	1	1	1	1	1	1	1	1	1	1	1	1	1	1	1	1	1	1	1	1	1	1	1	1	1	1	1	1	1	1	1	1	1	1	1	1
GO:0003365_establishment of cell polarity involved in ameboidal cell migration	1	1	1	1	1	1	1	1	1	1	1	1	1	1	1	1	1	1	1	1	1	1	1	1	1	1	1	1	1	1	1	1	1	1	1	1	1	1
GO:0003366_cell-matrix adhesion involved in ameboidal cell migration	1	1	1	1	1	1	1	1	1	1	1	1	1	1	1	1	1	1	1	1	1	1	1	1	1	1	1	1	1	1	1	1	1	1	1	1	1	1
GO:0003373_dynamin family protein polymerization involved in membrane fission	1	1	1	1	1	1	1	0.544922	1	1	1	1	1	1	1	1	1	1	1	1	1	1	1	1	1	1	1	1	1	1	1	1	1	1	1	1	1	1
GO:0003374_dynamin family protein polymerization involved in mitochondrial fission	1	1	1	1	1	1	1	0.544922	1	1	1	1	1	1	1	1	1	1	1	1	1	1	1	1	1	1	1	1	1	1	1	1	1	1	1	1	1	1
GO:0003376_sphingosine-1-phosphate signaling pathway	1	1	1	1	1	1	1	1	1	1	1	1	1	1	1	1	1	1	1	1	1	1	1	1	1	1	1	1	1	1	1	1	1	1	1	1	1	1
GO:0003382_epithelial cell morphogenesis	1	1	1	0.856055	1	1	1	1	1	1	1	1	1	1	1	1	1	1	1	1	1	1	1	1	1	1	1	1	1	1	1	1	1	1	1	1	1	1
GO:0003383_apical constriction	1	1	1	1	1	1	1	1	1	1	1	1	1	1	1	1	1	1	1	1	1	1	1	1	1	1	1	1	1	1	1	1	1	1	1	1	1	1
GO:0003400_regulation of COPII vesicle coating	1	1	1	1	1	1	1	1	1	1	1	1	1	1	1	1	1	1	1	1	1	1	1	1	1	1	1	1	1	1	1	1	1	1	1	1	1	1
GO:0003401_axis elongation	1	1	1	0.065018	1	1	1	1	1	1	1	1	1	1	1	1	1	1	1	1	1	1	1	1	0.239172	1	1	1	1	1	1	1	1	1	1	1	1	1
GO:0003402_planar cell polarity pathway involved in axis elongation	1	1	1	1	1	1	1	1	1	1	1	1	1	1	1	1	1	1	1	1	1	1	1	1	1	1	1	1	1	1	1	1	1	1	1	1	1	1
GO:0003404_optic vesicle morphogenesis	1	1	1	1	1	1	1	1	1	1	1	1	1	1	1	1	1	1	1	1	1	1	1	1	1	1	1	1	1	1	1	1	1	1	1	1	1	1
GO:0003406_retinal pigment epithelium development	1	1	1	0.107224	1	1	1	1	1	1	1	1	1	1	1	1	1	1	1	1	1	1	1	1	1	1	1	1	1	1	1	1	1	1	1	1	1	1
GO:0003407_neural retina development	1	1	1	1	1	1	1	0.395403	1	1	1	1	1	1	1	1	1	1	1	1	1	1	1	1	0.467074	1	1	1	1	1	1	1	1	1	1	1	1	1
GO:0003408_optic cup formation involved in camera-type eye development	1	1	1	1	1	1	1	1	1	1	1	1	1	1	1	1	1	1	1	1	1	1	1	1	1	1	1	1	1	1	1	1	1	1	1	1	1	1
GO:0003409_optic cup structural organization	1	1	1	1	1	1	1	1	1	1	1	1	1	1	1	1	1	1	1	1	1	1	1	1	1	1	1	1	1	1	1	1	1	1	1	1	1	1
GO:0003413_chondrocyte differentiation involved in endochondral bone morphogenesis	1	1	1	1	1	1	1	1	1	1	1	1	1	1	1	1	1	1	1	1	1	1	1	1	0.6829	1	1	1	1	1	1	1	1	1	1	1	1	1
GO:0003414_chondrocyte morphogenesis involved in endochondral bone morphogenesis	1	1	1	1	1	1	1	1	1	1	1	1	1	1	1	1	1	1	1	1	1	1	1	1	1	1	1	1	1	1	1	1	1	1	1	1	1	1
GO:0003415_chondrocyte hypertrophy	1	1	0.476702	1	1	1	1	1	1	1	1	1	1	1	1	1	1	1	1	1	1	1	1	1	1	1	1	1	1	1	1	1	1	1	1	1	1	1
GO:0003416_endochondral bone growth	1	1	1	0.950865	1	1	1	1	1	1	1	1	1	1	1	1	1	1	1	1	1	1	1	1	1	1	1	1	1	1	1	1	1	1	1	1	1	1
GO:0003417_growth plate cartilage development	1	1	1	1	1	1	1	1	1	1	1	1	1	1	1	1	1	1	1	1	1	1	1	1	0.877826	1	1	1	1	1	1	1	1	1	1	1	1	1
GO:0003418_growth plate cartilage chondrocyte differentiation	1	1	1	1	1	1	1	1	1	1	1	1	1	1	1	1	1	1	1	1	1	1	1	1	0.483821	1	1	1	1	1	1	1	1	1	1	1	1	1
GO:0003419_growth plate cartilage chondrocyte proliferation	1	1	1	1	1	1	1	1	1	1	1	1	1	1	1	1	1	1	1	1	1	1	1	1	0.889841	1	1	1	1	1	1	1	1	1	1	1	1	1
GO:0003420_regulation of growth plate cartilage chondrocyte proliferation	1	1	1	1	1	1	1	1	1	1	1	1	1	1	1	1	1	1	1	1	1	1	1	1	1	1	1	1	1	1	1	1	1	1	1	1	1	1
GO:0003421_growth plate cartilage axis specification	1	1	0.710841	1	1	1	1	1	1	1	1	1	1	1	1	1	1	1	1	1	1	1	1	1	1	1	1	1	1	1	1	1	1	1	1	1	1	1
GO:0003422_growth plate cartilage morphogenesis	1	1	0.979004	1	1	1	1	1	1	1	1	1	1	1	1	1	1	1	1	1	1	1	1	1	1	1	1	1	1	1	1	1	1	1	1	1	1	1
GO:0003429_growth plate cartilage chondrocyte morphogenesis	1	1	1	1	1	1	1	1	1	1	1	1	1	1	1	1	1	1	1	1	1	1	1	1	1	1	1	1	1	1	1	1	1	1	1	1	1	1
GO:0003430_growth plate cartilage chondrocyte growth	1	1	0.979004	1	1	1	1	1	1	1	1	1	1	1	1	1	1	1	1	1	1	1	1	1	1	1	1	1	1	1	1	1	1	1	1	1	1	1
GO:0003431_growth plate cartilage chondrocyte development	1	1	1	1	1	1	1	1	1	1	1	1	1	1	1	1	1	1	1	1	1	1	1	1	1	1	1	1	1	1	1	1	1	1	1	1	1	1
GO:0003433_chondrocyte development involved in endochondral bone morphogenesis	1	1	1	0.770164	1	1	1	1	1	1	1	1	1	1	1	1	1	1	1	1	1	1	1	1	1	1	1	1	1	1	1	1	1	1	1	1	1	1
GO:0005513_detection of calcium ion	1	1	1	1	1	1	1	0.122152	1	1	1	1	1	1	1	1	1	1	1	1	1	1	1	1	1	1	1	1	1	1	1	1	1	1	1	1	1	1
GO:0005975_carbohydrate metabolic process	1	1	1	1	1	1	1	1	1	1	1	1	1	1	0.236226	1	1	0.852718	1	1	1	1	1	1	1	1	1	1	1	1	1	1	1	1	1	1	1	1
GO:0005976_polysaccharide metabolic process	1	1	1	1	1	1	1	1	1	1	1	1	1	1	0.321926	1	1	0.673359	1	1	1	1	1	1	1	1	1	1	1	1	1	1	1	1	1	1	1	1
GO:0005977_glycogen metabolic process	1	1	1	1	1	1	1	1	1	1	1	1	1	1	0.629939	1	1	0.744555	1	1	1	1	1	1	1	1	1	1	1	1	1	1	1	1	1	1	1	1
GO:0005978_glycogen biosynthetic process	1	1	1	1	1	1	1	1	1	1	1	1	1	1	0.294096	1	1	0.907148	1	1	1	1	1	1	1	1	1	1	1	1	1	1	1	1	1	1	1	1
GO:0005979_regulation of glycogen biosynthetic process	1	1	1	1	1	1	1	1	1	1	1	1	1	1	1	1	1	0.852718	1	1	1	1	1	1	1	1	1	1	1	1	1	1	1	1	1	1	1	1
GO:0005980_glycogen catabolic process	1	1	1	1	1	1	1	1	1	1	1	1	1	1	1	1	1	0.462115	1	1	1	1	1	1	1	1	1	1	1	1	1	1	1	1	1	1	1	1
GO:0005981_regulation of glycogen catabolic process	1	1	1	1	1	1	1	1	1	1	1	1	1	1	0.923058	1	1	1	1	1	1	1	1	1	1	1	1	1	1	1	1	1	1	1	1	1	1	1
GO:0005982_starch metabolic process	1	1	1	1	1	1	1	1	1	1	1	1	1	1	1	1	1	1	1	1	1	1	1	1	1	1	1	1	1	1	1	1	1	1	1	1	1	1
GO:0005983_starch catabolic process	1	1	1	1	1	1	1	1	1	1	1	1	1	1	1	1	1	1	1	1	1	1	1	1	1	1	1	1	1	1	1	1	1	1	1	1	1	1
GO:0005984_disaccharide metabolic process	1	1	1	1	1	1	1	1	1	1	1	1	1	1	1	1	1	1	1	1	1	1	1	1	1	1	1	1	1	1	1	1	1	1	1	1	1	1
GO:0005985_sucrose metabolic process	1	1	1	1	1	1	1	1	1	1	1	1	1	1	1	1	1	0.99522	1	1	1	1	1	1	1	1	1	1	1	1	1	1	1	1	1	1	1	1
GO:0005986_sucrose biosynthetic process	1	1	0.979004	1	1	1	1	1	1	1	1	1	1	1	1	1	1	1	1	1	1	1	1	1	1	1	1	1	1	1	1	1	1	1	1	1	1	1
GO:0005988_lactose metabolic process	1	1	1	1	1	1	1	1	1	1	1	1	1	1	0.653863	1	1	1	1	1	1	1	1	1	1	1	1	1	1	1	1	1	1	1	1	1	1	1
GO:0005989_lactose biosynthetic process	1	1	1	1	1	1	1	1	1	1	1	1	1	1	0.653863	1	1	1	1	1	1	1	1	1	1	1	1	1	1	1	1	1	1	1	1	1	1	1
GO:0005991_trehalose metabolic process	1	1	1	1	1	1	1	1	1	1	1	1	1	1	1	1	1	1	1	1	1	1	1	1	1	1	1	1	1	1	1	1	1	1	1	1	1	1
GO:0005993_trehalose catabolic process	1	1	1	1	1	1	1	1	1	1	1	1	1	1	1	1	1	1	1	1	1	1	1	1	1	1	1	1	1	1	1	1	1	1	1	1	1	1
GO:0005996_monosaccharide metabolic process	1	1	0.979004	1	1	1	1	1	1	1	1	1	1	1	0.536512	1	1	1	1	1	1	1	1	1	1	1	1	1	1	1	1	1	1	1	1	1	1	1
GO:0005997_xylulose metabolic process	0.860281	1	1	1	1	1	1	1	1	1	1	1	1	1	1	1	1	1	1	1	1	1	1	1	1	1	1	1	1	1	1	1	1	1	1	1	1	1
GO:0005998_xylulose catabolic process	1	1	1	1	1	1	1	1	1	1	1	1	1	1	1	1	1	1	1	1	1	1	1	1	1	1	1	1	1	1	1	1	1	1	1	1	1	1
GO:0005999_xylulose biosynthetic process	1	1	1	1	1	1	1	1	1	1	1	1	1	1	1	1	1	1	1	1	1	1	1	1	1	1	1	1	1	1	1	1	1	1	1	1	1	1
GO:0006000_fructose metabolic process	1	1	1	1	1	1	1	1	1	1	1	1	1	1	1	1	1	1	1	1	1	1	1	1	1	1	1	1	1	1	1	1	1	1	1	1	1	1
GO:0006001_fructose catabolic process	1	1	1	1	1	1	1	1	1	1	1	1	1	1	1	1	1	1	1	1	1	1	1	1	1	1	1	1	1	1	1	1	1	1	1	1	1	1
GO:0006002_fructose 6-phosphate metabolic process	1	1	1	1	1	1	1	1	1	1	1	1	1	1	0.320689	1	1	1	1	1	1	1	1	1	1	1	1	1	1	1	1	1	1	1	1	1	1	1
GO:0006003_fructose 2,6-bisphosphate metabolic process	1	1	1	1	1	1	1	1	1	1	1	1	1	1	0.84213	1	1	1	1	1	1	1	1	1	1	1	1	1	1	1	1	1	1	1	1	1	1	1
GO:0006004_fucose metabolic process	1	1	1	1	1	0.855653	1	1	1	1	1	1	1	1	1	1	1	1	1	1	1	1	1	1	1	1	1	1	1	1	1	1	1	1	1	1	1	1
GO:0006006_glucose metabolic process	1	1	1	1	1	1	1	0.86425	1	1	1	1	1	1	0.36147	1	1	1	1	1	1	1	1	1	1	1	1	1	1	1	1	1	1	1	1	1	1	1
GO:0006007_glucose catabolic process	1	1	1	1	1	1	1	1	1	1	1	1	1	1	0.154644	1	1	1	1	1	1	1	1	1	1	1	1	1	1	1	1	1	1	1	1	1	1	1
GO:0006011_UDP-glucose metabolic process	1	1	1	0.770164	1	1	1	1	1	1	1	1	1	1	1	1	1	1	1	1	1	1	1	1	1	1	1	1	1	1	1	1	1	1	1	1	1	1
GO:0006012_galactose metabolic process	1	1	0.645513	1	1	1	1	1	1	1	1	1	1	1	1	1	1	1	1	1	1	1	1	1	1	1	1	1	1	1	1	1	1	1	1	1	1	1
GO:0006013_mannose metabolic process	1	1	0.0580853	1	1	1	1	1	1	1	1	1	1	1	1	1	1	1	1	1	1	1	1	1	1	1	1	1	1	1	1	1	1	1	1	1	1	1
GO:0006014_D-ribose metabolic process	1	1	1	1	1	1	1	1	1	1	1	1	1	1	1	1	1	1	1	1	1	1	1	1	1	1	1	1	1	1	1	1	1	1	1	1	1	1
GO:0006015_5-phosphoribose 1-diphosphate biosynthetic process	1	1	1	1	1	1	1	1	1	1	1	1	1	1	1	1	1	1	1	1	1	1	1	1	1	1	1	1	1	1	1	1	1	1	1	1	1	1
GO:0006020_inositol metabolic process	1	1	1	1	1	1	1	1	1	1	1	1	1	1	1	1	1	1	1	1	1	1	1	1	1	1	1	1	1	1	1	1	1	1	1	1	1	1
GO:0006021_inositol biosynthetic process	1	1	1	1	1	0.959929	1	1	1	1	1	1	1	1	1	1	1	1	1	1	1	1	1	1	1	1	1	1	1	1	1	1	1	1	1	1	1	1
GO:0006022_aminoglycan metabolic process	1	1	0.258707	1	1	0.953131	1	1	1	1	1	1	1	1	0.985149	1	1	1	1	1	1	1	1	1	1	1	1	1	1	1	1	1	1	1	1	1	1	1
GO:0006023_aminoglycan biosynthetic process	0.970846	1	1	0.473249	1	1	1	1	1	1	1	1	1	1	1	1	1	1	1	1	1	1	1	1	1	1	1	1	1	1	1	1	1	1	1	1	1	1
GO:0006024_glycosaminoglycan biosynthetic process	0.941052	1	1	0.462174	1	1	1	1	1	1	1	1	1	1	1	1	1	1	1	1	1	1	1	1	1	1	1	1	1	1	1	1	1	1	1	1	1	1
GO:0006026_aminoglycan catabolic process	1	1	0.423388	1	1	1	1	1	1	1	1	1	1	1	1	1	1	1	1	1	1	1	1	1	1	1	1	1	1	1	1	1	1	1	1	1	1	1
GO:0006027_glycosaminoglycan catabolic process	1	1	0.330577	1	1	1	1	1	1	1	1	1	1	1	1	1	1	1	1	1	1	1	1	1	1	1	1	1	1	1	1	1	1	1	1	1	1	1
GO:0006029_proteoglycan metabolic process	1	1	1	1	1	1	1	1	1	1	1	1	1	1	1	1	1	1	1	1	1	1	1	1	1	1	1	1	1	1	1	1	1	1	1	1	1	1
GO:0006030_chitin metabolic process	1	1	1	1	1	0.896598	1	1	1	1	1	1	1	1	1	1	1	1	1	1	1	1	1	1	1	1	1	1	1	1	1	1	1	1	1	1	1	1
GO:0006032_chitin catabolic process	1	1	1	1	1	0.896598	1	1	1	1	1	1	1	1	1	1	1	1	1	1	1	1	1	1	1	1	1	1	1	1	1	1	1	1	1	1	1	1
GO:0006037_cell wall chitin metabolic process	1	1	1	1	1	0.687649	1	1	1	1	1	1	1	1	1	1	1	1	1	1	1	1	1	1	1	1	1	1	1	1	1	1	1	1	1	1	1	1
GO:0006040_amino sugar metabolic process	1	1	1	1	1	1	1	1	1	1	1	1	1	1	0.494665	1	1	1	1	1	1	1	1	1	1	1	1	1	1	1	1	1	1	1	1	1	1	1
GO:0006041_glucosamine metabolic process	1	1	1	1	1	1	1	1	1	1	1	1	1	1	1	1	1	1	1	1	1	1	1	1	0.889841	1	1	1	1	1	1	1	1	1	1	1	1	1
GO:0006043_glucosamine catabolic process	1	1	1	1	1	1	1	1	1	1	1	1	1	1	1	1	1	1	1	1	1	1	1	1	0.585571	1	1	1	1	1	1	1	1	1	1	1	1	1
GO:0006044_N-acetylglucosamine metabolic process	1	1	1	1	1	1	1	1	1	1	1	1	1	1	1	1	1	1	1	1	1	1	1	1	1	1	1	1	1	1	1	1	1	1	1	1	1	1
GO:0006045_N-acetylglucosamine biosynthetic process	1	1	1	1	1	1	1	1	1	1	1	1	1	1	1	1	1	1	1	1	1	1	1	1	1	1	1	1	1	1	1	1	1	1	1	1	1	1
GO:0006047_UDP-N-acetylglucosamine metabolic process	1	1	1	1	1	1	1	1	1	1	1	1	1	1	0.116237	1	1	1	1	1	1	1	1	1	1	1	1	1	1	1	1	1	1	1	1	1	1	1
GO:0006048_UDP-N-acetylglucosamine biosynthetic process	1	1	1	1	1	1	1	1	1	1	1	1	1	1	0.0462036	1	1	1	1	1	1	1	1	1	1	1	1	1	1	1	1	1	1	1	1	1	1	1
GO:0006049_UDP-N-acetylglucosamine catabolic process	1	1	0.710841	1	1	1	1	1	1	1	1	1	1	1	1	1	1	1	1	1	1	1	1	1	1	1	1	1	1	1	1	1	1	1	1	1	1	1
GO:0006050_mannosamine metabolic process	1	1	0.979004	1	1	1	1	1	1	1	1	1	1	1	1	1	1	0.852718	1	1	1	1	1	1	1	1	1	1	1	1	1	1	1	1	1	1	1	1
GO:0006051_N-acetylmannosamine metabolic process	1	1	0.979004	1	1	1	1	1	1	1	1	1	1	1	1	1	1	0.852718	1	1	1	1	1	1	1	1	1	1	1	1	1	1	1	1	1	1	1	1
GO:0006054_N-acetylneuraminate metabolic process	1	1	0.979004	1	1	1	1	1	1	1	1	1	1	1	1	1	1	0.154399	1	1	1	1	1	1	1	1	1	1	1	1	1	1	1	1	1	1	1	1
GO:0006055_CMP-N-acetylneuraminate biosynthetic process	1	1	0.710841	1	1	1	1	1	1	1	1	1	1	1	1	1	1	1	1	1	1	1	1	1	1	1	1	1	1	1	1	1	1	1	1	1	1	1
GO:0006056_mannoprotein metabolic process	1	1	1	1	1	1	1	1	1	1	1	1	1	1	1	1	1	1	1	1	1	1	1	1	1	1	1	1	1	1	1	1	1	1	1	1	1	1
GO:0006057_mannoprotein biosynthetic process	1	1	1	1	1	1	1	1	1	1	1	1	1	1	1	1	1	1	1	1	1	1	1	1	1	1	1	1	1	1	1	1	1	1	1	1	1	1
GO:0006059_hexitol metabolic process	1	1	1	1	1	1	1	1	1	1	1	1	1	1	1	1	1	0.99522	1	1	1	1	1	1	1	1	1	1	1	1	1	1	1	1	1	1	1	1
GO:0006060_sorbitol metabolic process	1	1	1	1	1	1	1	1	1	1	1	1	1	1	1	1	1	0.852718	1	1	1	1	1	1	1	1	1	1	1	1	1	1	1	1	1	1	1	1
GO:0006061_sorbitol biosynthetic process	1	1	1	1	1	1	1	1	1	1	1	1	1	1	1	1	1	0.673359	1	1	1	1	1	1	1	1	1	1	1	1	1	1	1	1	1	1	1	1
GO:0006062_sorbitol catabolic process	1	1	1	1	1	1	1	1	1	1	1	1	1	1	1	1	1	1	1	1	1	1	1	1	1	1	1	1	1	1	1	1	1	1	1	1	1	1
GO:0006063_uronic acid metabolic process	1	1	1	1	1	1	1	1	1	1	1	1	1	1	1	1	1	1	1	1	1	1	1	1	1	1	1	1	1	1	1	1	1	1	1	1	1	1
GO:0006064_glucuronate catabolic process	1	1	1	1	1	1	1	1	1	1	1	1	1	1	1	1	1	1	1	1	1	1	1	1	1	1	1	1	1	1	1	1	1	1	1	1	1	1
GO:0006065_UDP-glucuronate biosynthetic process	1	1	1	1	1	1	1	1	1	1	1	1	1	1	0.653863	1	1	1	1	1	1	1	1	1	1	1	1	1	1	1	1	1	1	1	1	1	1	1
GO:0006066_alcohol metabolic process	1	1	0.979004	1	1	1	1	1	1	1	1	1	1	1	0.734744	1	1	1	1	1	1	1	1	1	1	1	1	1	1	1	1	1	1	1	1	1	1	1
GO:0006067_ethanol metabolic process	1	1	0.710841	1	1	0.687649	1	1	1	1	1	1	1	1	1	1	1	1	1	1	1	1	1	1	1	1	1	1	1	1	1	1	1	1	1	1	1	0.972334
GO:0006068_ethanol catabolic process	1	1	1	1	1	0.697898	1	1	1	1	1	1	1	1	1	1	1	1	1	1	1	1	1	1	1	1	1	1	1	1	1	1	1	1	1	1	1	0.699403
GO:0006069_ethanol oxidation	1	1	1	1	1	1	1	1	1	1	1	1	1	1	1	1	1	0.852718	1	1	1	1	1	1	1	1	1	1	1	1	1	1	1	1	1	1	1	1
GO:0006071_glycerol metabolic process	1	1	1	1	1	1	1	1	1	1	1	1	1	1	1	1	1	1	1	1	1	1	1	1	1	1	1	1	1	1	1	1	1	1	1	1	1	1
GO:0006072_glycerol-3-phosphate metabolic process	1	1	1	1	1	1	1	1	1	1	1	1	1	1	1	1	1	1	1	1	1	1	1	1	1	1	1	1	1	1	1	1	1	1	1	1	1	1
GO:0006073_cellular glucan metabolic process	1	1	1	1	1	1	1	1	1	1	1	1	1	1	0.645353	1	1	0.78268	1	1	1	1	1	1	1	1	1	1	1	1	1	1	1	1	1	1	1	1
GO:0006081_cellular aldehyde metabolic process	1	1	1	1	1	1	1	1	1	1	1	1	1	1	1	1	1	1	1	1	1	1	1	1	0.467074	1	0.989862	1	1	1	1	1	1	1	1	1	1	1
GO:0006082_organic acid metabolic process	1	1	1	1	1	1	1	1	1	1	1	1	1	1	0.36147	1	1	1	1	1	1	1	1	1	0.889841	1	0.986117	0.902162	1	1	1	1	1	1	1	1	1	1
GO:0006083_acetate metabolic process	1	1	1	1	1	0.896598	1	1	1	1	1	1	1	1	1	1	1	1	1	1	1	1	1	1	0.889841	1	1	1	1	1	1	1	1	1	1	1	1	1
GO:0006084_acetyl-CoA metabolic process	1	1	1	1	1	0.826651	1	1	1	1	1	1	1	1	1	1	1	1	1	1	1	1	1	1	1	1	1	1	1	1	1	1	1	1	1	1	1	1
GO:0006085_acetyl-CoA biosynthetic process	1	1	1	1	1	0.940221	1	1	1	1	1	1	1	1	1	1	1	1	1	1	1	1	1	1	1	1	1	1	1	1	1	1	1	1	1	1	1	1
GO:0006086_acetyl-CoA biosynthetic process from pyruvate	1	1	1	1	1	1	1	0.721322	1	1	1	1	1	1	1	1	1	1	1	1	1	1	1	1	1	1	1	1	1	1	1	1	1	1	1	1	1	1
GO:0006089_lactate metabolic process	1	1	1	1	1	1	1	1	1	1	1	1	1	1	1	1	1	1	1	1	1	1	1	1	1	1	1	1	1	1	1	1	1	1	1	1	1	1
GO:0006090_pyruvate metabolic process	1	1	1	1	1	1	1	1	1	1	1	1	1	1	0.181284	1	1	1	1	1	1	1	1	1	1	1	1	1	1	1	1	1	1	1	1	1	1	1
GO:0006091_generation of precursor metabolites and energy	1	1	1	1	1	1	1	0.122152	1	1	1	1	1	1	0.587187	1	1	1	1	1	1	1	1	1	1	1	3.40808e-08	1	1	1	1	1	1	1	1	1	1	1
GO:0006094_gluconeogenesis	1	1	1	1	1	1	1	0.619358	1	1	1	1	1	1	1	1	1	1	1	1	1	1	1	1	1	1	1	1	1	1	1	1	1	1	1	1	1	1
GO:0006096_glycolytic process	1	1	1	1	1	1	1	1	1	1	1	1	1	1	0.29349	1	1	1	1	1	1	1	1	1	1	1	1	1	1	1	1	1	1	1	1	1	1	1
GO:0006097_glyoxylate cycle	1	1	0.979004	1	1	1	1	1	1	1	1	1	1	1	1	1	1	1	1	1	1	1	1	1	1	1	1	1	1	1	1	1	1	1	1	1	1	1
GO:0006098_pentose-phosphate shunt	1	1	1	1	1	1	1	1	1	1	1	1	1	1	1	1	1	1	1	1	1	1	1	1	1	1	1	1	1	1	1	1	1	1	1	1	1	1
GO:0006099_tricarboxylic acid cycle	1	1	1	1	1	1	1	0.817263	1	1	1	1	1	1	1	1	1	1	1	1	1	1	1	1	1	1	0.20083	1	1	1	1	1	1	1	1	1	1	1
GO:0006101_citrate metabolic process	1	1	1	1	1	1	1	1	1	1	1	1	1	1	1	1	1	1	1	1	1	1	1	1	1	1	0.323696	1	1	1	1	1	1	1	1	1	1	1
GO:0006102_isocitrate metabolic process	1	1	1	1	1	1	1	1	1	1	1	1	1	1	1	1	1	1	1	1	1	1	1	1	1	1	1	1	1	1	1	1	1	1	1	1	1	1
GO:0006103_2-oxoglutarate metabolic process	1	1	1	0.802532	1	1	1	1	1	1	1	1	1	1	1	1	1	1	1	1	1	1	1	1	1	1	1	1	1	1	1	1	1	1	1	1	1	1
GO:0006104_succinyl-CoA metabolic process	1	1	1	1	1	1	1	1	1	1	1	1	1	1	1	1	1	1	1	1	1	1	1	1	1	1	1	1	1	1	1	1	1	1	1	1	1	1
GO:0006105_succinate metabolic process	1	1	1	1	1	1	1	1	1	1	1	1	1	1	1	1	1	1	1	1	1	1	1	1	1	1	1	1	1	1	1	1	1	1	1	1	1	1
GO:0006106_fumarate metabolic process	1	1	1	1	1	1	1	1	1	1	1	1	1	1	1	1	1	1	1	1	1	1	1	1	1	1	1	1	1	1	1	1	1	1	1	1	1	1
GO:0006107_oxaloacetate metabolic process	1	1	1	1	1	1	1	1	1	1	1	1	1	1	1	1	1	1	1	1	1	1	1	1	1	1	1	1	1	1	1	1	1	1	1	1	1	1
GO:0006108_malate metabolic process	1	1	1	1	1	1	1	1	1	1	1	1	1	1	1	1	1	1	1	1	1	1	1	1	1	1	1	1	1	1	1	1	1	1	1	1	1	1
GO:0006109_regulation of carbohydrate metabolic process	1	1	0.875028	1	1	1	1	1	1	1	1	1	1	1	0.732136	1	1	0.735459	1	1	1	1	1	1	1	1	1	1	1	1	1	1	1	1	1	1	1	1
GO:0006110_regulation of glycolytic process	1	1	1	1	1	1	1	1	1	1	1	1	1	1	1	1	1	1	1	1	1	1	1	1	1	1	1	1	1	1	1	1	1	1	1	1	1	1
GO:0006111_regulation of gluconeogenesis	1	1	1	1	1	1	1	1	1	1	1	1	1	1	1	1	1	1	1	1	1	1	1	1	0.613712	1	1	1	1	1	1	1	1	1	1	1	1	1
GO:0006112_energy reserve metabolic process	1	1	1	1	1	1	1	1	1	1	1	1	1	1	0.434281	1	1	0.992125	1	1	1	1	1	1	1	1	1	1	1	1	1	1	1	1	1	1	1	0.758352
GO:0006113_fermentation	1	1	0.292028	1	1	1	1	1	1	1	1	1	1	1	1	1	1	1	1	1	1	1	1	1	1	1	1	1	1	1	1	1	1	1	1	1	1	1
GO:0006114_glycerol biosynthetic process	1	1	1	1	1	1	1	0.684718	1	1	1	1	1	1	1	1	1	1	1	1	1	1	1	1	1	1	1	1	1	1	1	1	1	1	1	1	1	1
GO:0006116_NADH oxidation	1	1	1	1	1	1	1	1	1	1	1	1	1	1	1	1	1	1	1	1	1	1	1	1	1	1	1	1	1	1	1	1	1	1	1	1	1	1
GO:0006117_acetaldehyde metabolic process	1	1	1	1	1	1	1	1	1	1	1	1	1	1	1	1	1	1	1	1	1	1	1	1	1	1	1	1	1	1	1	1	1	1	1	1	1	1
GO:0006119_oxidative phosphorylation	1	1	1	1	1	1	1	0.105598	1	1	1	1	1	1	1	1	1	1	1	1	1	1	1	1	1	1	1.41019e-10	1	1	1	1	1	1	1	1	1	1	1
GO:0006120_mitochondrial electron transport, NADH to ubiquinone	1	1	1	1	1	1	1	0.721616	1	1	1	1	1	1	1	1	1	1	1	1	1	1	1	1	1	1	5.12689e-07	1	1	1	1	1	1	1	1	1	1	1
GO:0006121_mitochondrial electron transport, succinate to ubiquinone	1	1	1	1	1	1	1	1	1	1	1	1	1	1	1	1	1	1	1	1	1	1	1	1	1	1	1	1	1	1	1	1	1	1	1	1	1	1
GO:0006122_mitochondrial electron transport, ubiquinol to cytochrome c	1	1	1	1	1	1	1	1	1	1	1	1	1	1	1	1	1	1	1	1	1	1	1	1	1	1	0.543298	1	1	1	1	1	1	1	1	1	1	1
GO:0006123_mitochondrial electron transport, cytochrome c to oxygen	1	1	1	1	1	1	1	0.391305	1	1	1	1	1	1	1	1	1	1	1	1	1	1	1	1	1	1	1	1	1	1	1	1	1	1	1	1	1	1
GO:0006127_glycerophosphate shuttle	1	1	1	1	1	1	1	1	1	1	1	1	1	1	1	1	1	1	1	1	1	1	1	1	1	1	1	1	1	1	1	1	1	1	1	1	1	1
GO:0006139_nucleobase-containing compound metabolic process	3.31762e-06	1	1	1	1	1	1	1	1.3578e-35	1	1	1	1	1	1	1	1	1	1	1	1	1	1	1	1	1	1	1	1.12958e-08	1	1	0.41826	1	1	1	1	1	0.00282788
GO:0006140_regulation of nucleotide metabolic process	1	1	1	1	1	1	1	0.0467612	1	1	1	1	1	1	1	1	1	1	1	1	1	1	1	1	0.864059	1	1	0.113684	1	1	1	1	1	1	1	1	1	1
GO:0006144_purine nucleobase metabolic process	1	1	1	1	1	1	1	1	0.712795	1	1	1	1	1	1	1	1	1	1	1	1	1	1	1	1	1	1	1	1	1	1	1	1	1	1	1	1	1
GO:0006145_purine nucleobase catabolic process	1	1	1	1	1	1	1	1	1	1	1	1	1	1	1	1	1	1	1	1	1	1	1	1	1	1	1	1	1	1	1	1	1	1	1	1	1	1
GO:0006147_guanine catabolic process	1	1	1	1	1	1	1	0.924574	1	1	1	1	1	1	1	1	1	1	1	1	1	1	1	1	1	1	1	1	1	1	1	1	1	1	1	1	1	1
GO:0006148_inosine catabolic process	1	1	1	1	1	1	1	1	1	1	1	1	1	1	1	1	1	1	1	1	1	1	1	1	1	1	1	1	1	1	1	1	1	1	1	1	1	1
GO:0006152_purine nucleoside catabolic process	1	1	0.246514	1	1	1	1	1	1	1	1	1	1	1	1	1	1	1	1	1	1	1	1	1	1	1	1	1	1	1	1	1	1	1	1	1	1	1
GO:0006154_adenosine catabolic process	1	1	0.131777	1	1	1	1	1	1	1	1	1	1	1	1	1	1	1	1	1	1	1	1	1	1	1	1	1	1	1	1	1	1	1	1	1	1	1
GO:0006157_deoxyadenosine catabolic process	1	1	0.710841	1	1	1	1	1	1	1	1	1	1	1	1	1	1	1	1	1	1	1	1	1	1	1	1	1	1	1	1	1	1	1	1	1	1	1
GO:0006163_purine nucleotide metabolic process	1	1	1	1	1	1	1	0.00957665	1	1	1	1	1	1	1	1	1	1	1	1	1	1	1	1	0.943995	1	1.94092e-06	0.927136	1	1	1	1	1	1	1	1	1	1
GO:0006164_purine nucleotide biosynthetic process	1	1	1	1	1	1	1	0.12787	1	1	1	1	1	1	1	1	1	1	1	1	1	1	1	1	1	1	1	0.174189	1	1	1	1	1	1	1	1	1	1
GO:0006165_nucleoside diphosphate phosphorylation	1	1	1	1	1	1	0.820161	1	1	1	1	1	1	1	0.434281	1	1	1	1	1	1	1	1	1	1	1	1	1	1	1	1	1	1	1	1	1	1	1
GO:0006166_purine ribonucleoside salvage	1	1	1	1	1	1	1	1	1	1	1	1	1	1	1	1	1	1	1	1	1	1	1	1	1	1	1	1	1	1	1	1	1	1	1	1	1	1
GO:0006167_AMP biosynthetic process	1	1	1	1	0.951667	1	1	1	1	1	1	1	1	1	1	1	1	1	1	1	1	1	1	1	1	1	1	1	1	1	1	1	1	1	1	1	1	1
GO:0006168_adenine salvage	1	1	1	1	1	1	1	1	1	1	1	1	1	1	1	1	1	1	1	1	1	1	1	1	1	1	1	1	1	1	1	1	1	1	1	1	1	1
GO:0006169_adenosine salvage	1	1	1	1	1	1	1	1	1	1	1	1	1	1	1	1	1	1	1	1	1	1	1	1	1	1	1	1	1	1	1	1	1	1	1	1	1	1
GO:0006171_cAMP biosynthetic process	1	1	1	1	1	1	1	0.142783	1	1	1	1	1	1	1	1	1	1	1	1	1	1	1	1	1	1	1	0.0145678	1	1	1	1	1	1	1	1	1	1
GO:0006172_ADP biosynthetic process	1	1	1	1	1	1	1	1	1	1	1	1	1	1	1	1	1	1	1	1	1	1	1	1	1	1	1	1	1	1	1	1	1	1	1	1	1	1
GO:0006173_dADP biosynthetic process	1	1	1	1	1	1	1	0.924574	1	1	1	1	1	1	1	1	1	1	1	1	1	1	1	1	1	1	1	1	1	1	1	1	1	1	1	1	1	1
GO:0006174_dADP phosphorylation	1	1	1	1	1	1	1	1	1	1	1	1	1	1	1	1	1	1	1	1	1	1	1	1	1	1	1	1	1	1	1	1	1	1	1	1	1	1
GO:0006175_dATP biosynthetic process	1	1	1	1	1	1	1	1	1	1	1	1	1	1	1	1	1	1	1	1	1	1	1	1	1	1	1	1	1	1	1	1	1	1	1	1	1	1
GO:0006177_GMP biosynthetic process	1	1	1	1	1	0.896598	1	1	1	1	1	1	1	1	1	1	1	1	1	1	1	1	1	1	1	1	1	1	1	1	1	1	1	1	1	1	1	1
GO:0006178_guanine salvage	1	1	1	1	1	1	1	0.924574	1	1	1	1	1	1	1	1	1	1	1	1	1	1	1	1	1	1	1	1	1	1	1	1	1	1	1	1	1	1
GO:0006182_cGMP biosynthetic process	1	1	1	1	1	1	1	0.122785	1	1	1	1	1	1	1	1	1	1	1	1	1	1	1	1	1	1	1	1	1	1	1	1	1	1	1	1	1	1
GO:0006183_GTP biosynthetic process	1	1	1	1	1	1	1	1	1	1	1	1	1	1	1	1	1	1	1	1	1	1	1	1	1	1	1	1	1	1	1	1	1	1	1	1	1	1
GO:0006185_dGDP biosynthetic process	1	1	1	1	1	1	1	1	1	1	1	1	1	1	1	1	1	1	1	1	1	1	1	1	1	1	1	1	1	1	1	1	1	1	1	1	1	1
GO:0006186_dGDP phosphorylation	1	1	1	1	1	1	1	1	1	1	1	1	1	1	1	1	1	1	1	1	1	1	1	1	1	1	1	1	1	1	1	1	1	1	1	1	1	1
GO:0006188_IMP biosynthetic process	1	1	1	1	1	1	1	1	0.0995877	1	1	1	1	1	1	1	1	1	1	1	1	1	1	1	1	1	1	1	1	1	1	1	1	1	1	1	1	1
GO:0006189_'de novo' IMP biosynthetic process	1	1	1	1	1	1	1	1	0.0124116	1	1	1	1	1	1	1	1	1	1	1	1	1	1	1	1	1	1	1	1	1	1	1	1	1	1	1	1	1
GO:0006193_ITP catabolic process	1	1	1	1	1	1	1	1	1	1	1	1	1	1	1	1	1	1	1	1	1	1	1	1	1	1	1	1	1	1	1	1	1	1	1	1	1	1
GO:0006195_purine nucleotide catabolic process	1	1	1	1	1	1	1	1	1	1	1	1	1	1	1	1	1	1	1	1	1	1	1	1	0.533824	1	1	1	1	1	1	1	1	1	1	1	1	1
GO:0006196_AMP catabolic process	1	1	1	1	1	0.826651	1	1	1	1	1	1	1	1	1	1	1	1	1	1	1	1	1	1	1	1	1	1	1	1	1	1	1	1	1	1	1	1
GO:0006198_cAMP catabolic process	1	1	1	1	1	1	1	0.391305	1	1	1	1	1	1	1	1	1	1	1	1	1	1	1	1	0.539147	1	1	1	1	1	1	1	1	1	1	1	1	1
GO:0006203_dGTP catabolic process	1	1	1	1	1	1	1	1	1	1	1	1	1	1	1	1	1	1	1	1	1	1	1	1	1	1	1	1	1	1	1	1	1	1	1	1	1	1
GO:0006206_pyrimidine nucleobase metabolic process	1	1	1	1	1	1	1	1	0.158731	1	1	1	1	1	1	1	1	1	1	1	1	1	1	1	1	1	1	1	1	1	1	1	1	1	1	1	1	1
GO:0006207_'de novo' pyrimidine nucleobase biosynthetic process	1	1	1	1	1	1	1	1	1	1	1	1	1	1	1	1	1	1	1	1	1	1	1	1	1	1	1	1	1	1	1	1	1	1	1	1	1	1
GO:0006208_pyrimidine nucleobase catabolic process	1	1	1	1	1	1	1	1	1	1	1	1	1	1	1	1	1	0.99522	1	1	1	1	1	1	0.889841	1	1	1	1	1	1	1	1	1	1	1	1	1
GO:0006210_thymine catabolic process	1	1	1	1	1	1	1	1	1	1	1	1	1	1	1	1	1	0.99522	1	1	1	1	1	1	0.889841	1	1	1	1	1	1	1	1	1	1	1	1	1
GO:0006211_5-methylcytosine catabolic process	1	1	1	1	1	1	1	1	1	1	1	1	1	1	1	1	1	1	1	1	1	1	1	1	1	1	1	1	1	1	1	1	1	1	1	1	1	1
GO:0006212_uracil catabolic process	1	1	1	1	1	1	1	1	1	1	1	1	1	1	1	1	1	0.852718	1	1	1	1	1	1	1	1	1	1	1	1	1	1	1	1	1	1	1	1
GO:0006213_pyrimidine nucleoside metabolic process	1	1	1	1	1	1	1	1	1	1	1	1	1	1	1	1	1	1	1	1	1	1	1	1	1	1	1	1	1	1	1	1	1	1	1	1	1	1
GO:0006214_thymidine catabolic process	1	1	1	1	1	1	1	1	1	1	1	1	1	1	1	1	1	0.673359	1	1	1	1	1	1	1	1	1	1	1	1	1	1	1	1	1	1	1	1
GO:0006216_cytidine catabolic process	1	1	1	1	1	1	1	1	1	1	1	1	0.849344	1	0.993144	1	1	1	1	1	1	1	1	1	1	1	1	1	1	1	1	1	1	1	1	1	1	1
GO:0006218_uridine catabolic process	1	1	1	1	1	1	1	1	1	1	1	1	1	1	0.36147	1	1	1	1	1	1	1	1	1	1	1	1	1	1	1	1	1	1	1	1	1	1	1
GO:0006220_pyrimidine nucleotide metabolic process	1	1	1	1	1	1	1	1	0.461176	1	1	1	1	1	1	1	1	1	1	1	1	1	1	1	1	1	1	1	1	1	1	1	1	1	1	1	1	1
GO:0006221_pyrimidine nucleotide biosynthetic process	1	1	1	1	1	1	1	1	0.246812	1	1	1	1	1	1	1	1	1	1	1	1	1	1	1	1	1	1	1	1	1	1	1	1	1	1	1	1	1
GO:0006222_UMP biosynthetic process	1	1	1	1	1	1	1	1	1	1	1	1	1	1	1	1	1	1	1	1	1	1	1	1	1	1	1	1	1	1	1	1	1	1	1	1	1	1
GO:0006226_dUMP biosynthetic process	1	1	1	1	1	1	1	0.924574	1	1	1	1	1	1	1	1	1	1	1	1	1	1	1	1	1	1	1	1	1	1	1	1	1	1	1	1	1	1
GO:0006227_dUDP biosynthetic process	1	1	1	1	1	1	1	1	1	1	1	1	1	1	1	1	1	1	1	1	1	1	1	1	1	1	1	1	1	1	1	1	1	1	1	1	0.506271	1
GO:0006228_UTP biosynthetic process	1	1	1	1	1	1	1	1	1	1	1	1	1	1	1	1	1	1	1	1	1	1	1	1	1	1	1	1	1	1	1	1	1	1	1	1	1	1
GO:0006231_dTMP biosynthetic process	1	1	1	1	1	1	1	1	1	1	1	1	1	1	1	1	1	1	1	1	1	1	1	1	1	1	1	1	1	1	1	1	1	1	1	1	1	1
GO:0006233_dTDP biosynthetic process	1	1	1	1	1	1	1	1	1	1	1	1	1	1	1	1	1	1	1	1	1	1	1	1	1	1	1	1	1	1	1	1	1	1	1	1	0.506271	1
GO:0006235_dTTP biosynthetic process	1	1	1	1	1	1	1	1	0.5474	1	1	1	1	1	1	1	1	1	1	1	1	1	1	1	1	1	1	1	1	1	1	1	1	1	1	1	0.836365	1
GO:0006241_CTP biosynthetic process	1	1	1	1	1	1	1	1	1	1	1	1	1	1	1	1	1	1	1	1	1	1	1	1	1	1	1	1	1	1	1	1	1	1	1	1	1	1
GO:0006244_pyrimidine nucleotide catabolic process	1	1	1	1	1	1	1	1	1	1	1	1	1	1	1	1	1	1	1	1	1	1	1	1	1	1	1	1	1	1	1	1	1	1	1	1	1	1
GO:0006253_dCTP catabolic process	1	1	1	1	1	1	1	1	1	1	1	1	1	1	1	1	1	1	1	1	1	1	1	1	1	1	1	1	1	1	1	1	1	1	1	1	1	1
GO:0006256_UDP catabolic process	1	1	1	1	1	1	1	0.924574	1	1	1	1	1	1	1	1	1	1	1	1	1	1	1	1	1	1	1	1	1	1	1	1	1	1	1	1	1	1
GO:0006258_UDP-glucose catabolic process	1	1	1	1	1	1	1	1	1	1	1	1	1	1	1	1	1	1	1	1	1	1	1	1	1	1	1	1	1	1	1	1	1	1	1	1	1	1
GO:0006259_DNA metabolic process	1	1	1	1	1	1	1	1	6.96229e-44	1	1	1	1	1	1	1	1	1	1	1	1	1	1	1	1	1	1	1	0.367959	1	1	1	1	1	1	1	1	1
GO:0006260_DNA replication	1	1	1	1	1	1	1	1	2.5985e-35	1	1	1	1	1	1	1	1	1	1	1	1	1	1	1	1	1	1	1	1	1	1	1	1	1	1	1	1	1
GO:0006261_DNA-dependent DNA replication	1	1	1	1	1	1	1	1	2.90321e-29	1	1	1	1	1	1	1	1	1	1	1	1	1	1	1	1	1	1	1	1	1	1	1	1	1	1	1	1	1
GO:0006264_mitochondrial DNA replication	1	1	1	1	1	1	1	1	0.0292233	1	1	1	1	1	1	1	1	0.852718	1	1	1	1	1	1	1	1	1	1	1	1	1	1	1	1	1	1	1	1
GO:0006265_DNA topological change	1	1	1	1	1	1	1	1	0.00662115	1	1	1	1	1	1	1	1	1	1	1	1	1	1	1	1	1	1	1	1	1	1	1	1	1	1	1	1	1
GO:0006266_DNA ligation	1	1	1	1	1	1	1	1	0.029766	1	1	1	1	1	1	1	1	1	1	1	1	1	1	1	1	1	1	1	1	1	1	1	1	1	1	1	1	1
GO:0006267_pre-replicative complex assembly involved in nuclear cell cycle DNA replication	1	1	1	1	1	1	1	1	1	1	1	1	1	1	1	1	1	1	1	1	1	1	1	1	1	1	1	1	1	1	1	1	1	1	1	1	1	1
GO:0006268_DNA unwinding involved in DNA replication	1	1	1	1	1	1	1	1	0.00333183	1	1	1	1	1	1	1	1	1	1	1	1	1	1	1	1	1	1	1	1	1	1	1	1	1	1	1	1	1
GO:0006269_DNA replication, synthesis of RNA primer	1	1	1	1	1	1	1	1	0.0918545	1	1	1	1	1	1	1	1	1	1	1	1	1	1	1	1	1	1	1	1	1	1	1	1	1	1	1	1	1
GO:0006270_DNA replication initiation	1	1	1	1	1	1	1	1	2.08252e-18	1	1	1	1	1	1	1	1	1	1	1	1	1	1	1	1	1	1	1	1	1	1	1	1	1	1	1	1	1
GO:0006271_DNA strand elongation involved in DNA replication	1	1	1	1	1	1	1	1	8.21056e-07	1	1	1	1	1	1	1	1	1	1	1	1	1	1	1	1	1	1	1	1	1	1	1	1	1	1	1	1	1
GO:0006272_leading strand elongation	1	1	1	1	1	1	1	1	0.139549	1	1	1	1	1	1	1	1	1	1	1	1	1	1	1	1	1	1	1	1	1	1	1	1	1	1	1	1	1
GO:0006273_lagging strand elongation	1	1	1	1	1	1	1	1	0.0429684	1	1	1	1	1	1	1	1	1	1	1	1	1	1	1	1	1	1	1	1	1	1	1	1	1	1	1	1	1
GO:0006274_DNA replication termination	1	1	1	1	1	1	1	1	1	1	1	1	1	1	1	1	1	1	1	1	1	1	1	1	1	1	1	1	1	1	1	1	1	1	1	1	1	1
GO:0006275_regulation of DNA replication	1	1	1	1	1	1	1	1	2.67408e-05	1	1	1	1	1	1	1	1	1	1	1	1	1	1	1	1	1	1	1	1	1	1	1	1	1	1	1	1	1
GO:0006278_RNA-dependent DNA biosynthetic process	1	1	1	1	1	1	1	1	0.914748	1	1	1	1	1	1	1	1	1	1	1	1	1	1	1	1	1	1	1	1	1	1	1	1	1	1	1	1	1
GO:0006281_DNA repair	1	1	1	1	1	1	1	1	2.22278e-33	1	1	1	1	1	1	1	1	1	1	1	1	1	1	1	1	1	1	1	1	1	1	1	1	1	1	1	1	1
GO:0006282_regulation of DNA repair	1	1	1	1	1	1	1	1	0.00278548	1	1	1	1	1	1	1	1	1	1	1	1	1	1	1	1	1	1	1	1	1	1	1	1	1	1	1	1	1
GO:0006283_transcription-coupled nucleotide-excision repair	1	1	1	1	1	1	1	1	0.0109473	1	1	1	1	1	1	1	1	1	1	1	1	1	1	1	1	1	1	1	1	1	1	1	1	1	1	1	1	1
GO:0006284_base-excision repair	1	1	1	1	1	1	1	1	0.040524	1	1	1	1	1	1	1	1	1	1	1	1	1	1	1	1	1	1	1	1	1	1	1	1	1	1	1	1	1
GO:0006285_base-excision repair, AP site formation	1	1	1	1	1	1	1	1	1	1	1	1	1	1	1	1	1	1	1	1	1	1	1	1	1	1	1	1	1	1	1	1	1	1	1	1	1	1
GO:0006286_base-excision repair, base-free sugar-phosphate removal	1	1	1	1	1	1	1	1	1	1	1	1	1	1	1	1	1	1	1	1	1	1	1	1	1	1	1	1	1	1	1	1	1	1	1	1	1	1
GO:0006287_base-excision repair, gap-filling	1	1	1	1	1	1	1	1	0.0918545	1	1	1	1	1	1	1	1	1	1	1	1	1	1	1	1	1	1	1	1	1	1	1	1	1	1	1	1	1
GO:0006288_base-excision repair, DNA ligation	1	1	1	1	1	1	1	1	1	1	1	1	1	1	1	1	1	0.99522	1	1	1	1	1	1	1	1	1	1	1	1	1	1	1	1	1	1	1	1
GO:0006289_nucleotide-excision repair	1	1	1	1	1	1	1	1	0.00017276	1	1	1	1	1	1	1	1	1	1	1	1	1	1	1	1	1	1	1	1	1	1	1	1	1	1	1	1	1
GO:0006290_pyrimidine dimer repair	1	1	1	1	1	1	1	1	1	1	1	1	1	1	1	1	1	1	1	1	1	1	1	1	1	1	1	1	1	1	1	1	1	1	1	1	1	1
GO:0006293_nucleotide-excision repair, preincision complex stabilization	1	1	1	1	1	1	1	1	1	1	1	1	1	1	1	1	1	1	1	1	1	1	1	1	1	1	1	1	1	1	1	1	1	1	1	1	1	1
GO:0006294_nucleotide-excision repair, preincision complex assembly	1	1	1	1	1	1	1	1	1	1	1	1	1	1	1	1	1	1	1	1	1	1	1	1	1	1	1	1	1	1	1	1	1	1	1	1	1	1
GO:0006295_nucleotide-excision repair, DNA incision, 3'-to lesion	1	1	1	1	1	1	1	1	1	1	1	1	1	1	1	1	1	1	1	1	1	1	1	1	1	1	1	1	1	1	1	1	1	1	1	1	1	1
GO:0006296_nucleotide-excision repair, DNA incision, 5'-to lesion	1	1	1	1	1	1	1	1	0.0729246	1	1	1	1	1	1	1	1	1	1	1	1	1	1	1	1	1	1	1	1	1	1	1	1	1	1	1	1	1
GO:0006297_nucleotide-excision repair, DNA gap filling	1	1	1	1	1	1	1	1	0.0234696	1	1	1	1	1	1	1	1	1	1	1	1	1	1	1	1	1	1	1	1	1	1	1	1	1	1	1	1	1
GO:0006298_mismatch repair	1	1	1	1	1	1	1	1	0.117134	1	1	1	1	1	1	1	1	1	1	1	1	1	1	1	1	1	1	1	1	1	1	1	1	1	1	1	1	1
GO:0006301_postreplication repair	1	1	1	1	1	1	1	1	0.172013	1	1	1	1	1	1	1	1	1	1	1	1	1	1	1	1	1	1	1	1	1	1	1	1	1	1	1	1	1
GO:0006302_double-strand break repair	1	1	1	1	1	1	1	1	1.94092e-12	1	1	1	1	1	1	1	1	1	1	1	1	1	1	1	1	1	1	1	1	1	1	1	1	1	1	1	1	1
GO:0006303_double-strand break repair via nonhomologous end joining	1	1	1	1	1	1	1	1	0.00855868	1	1	1	1	1	1	1	1	1	1	1	1	1	1	1	1	1	1	1	1	1	1	1	1	1	1	1	1	1
GO:0006304_DNA modification	1	1	1	1	1	1	1	1	0.89574	1	1	1	1	1	0.989095	1	1	1	1	1	1	1	1	1	1	1	1	1	1	1	1	1	1	1	1	1	1	1
GO:0006305_DNA alkylation	1	1	1	1	1	1	1	1	0.408611	1	1	1	1	1	1	1	1	1	1	1	1	1	1	1	1	1	1	1	1	1	1	1	1	1	1	1	1	1
GO:0006306_DNA methylation	1	1	1	1	1	1	1	1	0.408611	1	1	1	1	1	1	1	1	1	1	1	1	1	1	1	1	1	1	1	1	1	1	1	1	1	1	1	1	1
GO:0006307_DNA dealkylation involved in DNA repair	1	1	1	1	1	1	1	1	1	1	1	1	1	1	1	1	1	0.81487	1	1	1	1	1	1	0.6829	1	1	1	1	1	1	1	1	1	1	1	1	1
GO:0006308_DNA catabolic process	1	1	1	1	1	1	1	1	1	1	1	1	1	1	1	1	1	1	1	1	1	1	1	1	1	1	1	1	0.00335354	1	1	1	1	1	1	1	1	1
GO:0006309_apoptotic DNA fragmentation	1	1	1	1	1	1	1	1	1	1	1	1	1	1	1	1	1	1	1	1	1	1	1	1	1	1	1	1	0.490363	1	1	1	1	1	1	1	1	1
GO:0006310_DNA recombination	1	1	1	1	1	1	1	1	2.37636e-18	1	1	1	1	1	1	1	1	1	1	1	1	1	1	1	1	1	1	1	1	1	1	1	1	1	1	1	1	1
GO:0006311_meiotic gene conversion	1	1	1	1	1	1	1	1	1	1	1	1	1	1	1	1	1	1	1	1	1	1	1	1	1	1	1	1	1	1	1	1	1	1	1	1	1	1
GO:0006312_mitotic recombination	1	1	1	1	1	1	1	1	8.07227e-09	1	1	1	1	1	1	1	1	1	1	1	1	1	1	1	1	1	1	1	1	1	1	1	1	1	1	1	1	1
GO:0006313_transposition, DNA-mediated	1	1	0.131777	1	1	1	1	1	1	1	1	1	1	1	1	1	1	1	1	1	1	1	1	1	1	1	1	1	1	1	1	1	1	1	1	1	1	1
GO:0006323_DNA packaging	1	1	1	1	1	1	1	1	6.22281e-16	1	1	1	1	1	1	1	1	1	1	1	1	1	1	1	1	1	1	0.165477	1	1	1	1	1	1	1	1	1	1
GO:0006325_chromatin organization	1	1	1	1	1	1	1	1	3.05317e-10	1	1	1	1	1	1	1	1	1	1	1	1	1	1	1	1	1	1	1	0.327101	1	1	0.850901	1	1	1	1	1	1
GO:0006333_chromatin assembly or disassembly	1	1	1	1	1	1	1	1	1.76733e-11	1	1	1	1	1	1	1	1	1	1	1	1	1	1	1	1	1	1	0.966708	1	1	1	1	1	1	1	1	1	1
GO:0006334_nucleosome assembly	1	1	1	1	1	1	1	1	1.83724e-07	1	1	1	1	1	1	1	1	1	1	1	1	1	1	1	1	1	1	0.525551	1	1	1	1	1	1	1	1	1	1
GO:0006335_DNA replication-dependent nucleosome assembly	1	1	1	1	1	1	1	1	0.286295	1	1	1	1	1	1	1	1	1	1	1	1	1	1	1	1	1	1	1	1	1	1	1	1	1	1	1	1	1
GO:0006336_DNA replication-independent nucleosome assembly	1	1	1	1	1	1	1	1	4.71336e-08	1	1	1	1	1	1	1	1	1	1	1	1	1	1	1	1	1	1	1	1	1	1	1	1	1	1	1	1	1
GO:0006337_nucleosome disassembly	1	1	1	0.8614	1	1	1	1	0.606579	1	1	1	1	1	1	1	1	1	1	1	1	1	1	1	1	1	1	1	1	1	1	1	1	1	1	1	1	1
GO:0006338_chromatin remodeling	1	1	1	1	1	1	1	1	7.89453e-06	1	1	1	1	1	1	1	1	1	1	1	1	1	1	1	1	1	1	1	1	1	1	1	1	1	1	1	1	1
GO:0006342_chromatin silencing	1	1	1	1	1	1	1	1	0.00927786	1	1	1	1	1	1	1	1	1	1	1	1	1	1	1	1	1	1	1	1	1	1	1	1	1	1	1	1	1
GO:0006343_establishment of chromatin silencing	1	1	1	1	1	1	1	1	1	1	1	1	1	1	1	1	1	1	1	1	1	1	1	1	1	1	1	1	1	1	1	1	1	1	1	1	1	1
GO:0006344_maintenance of chromatin silencing	1	1	1	1	1	1	1	1	1	1	1	1	1	1	1	1	1	1	1	1	1	1	1	1	1	1	1	1	1	1	1	1	1	1	1	1	1	1
GO:0006346_methylation-dependent chromatin silencing	1	1	1	0.3893	1	1	1	1	1	1	1	1	1	1	1	1	1	1	1	1	1	1	1	1	1	1	1	1	1	1	1	1	1	1	1	1	1	1
GO:0006348_chromatin silencing at telomere	1	1	1	1	1	1	1	1	0.4396	1	1	1	1	1	1	1	1	1	1	1	1	1	1	1	1	1	1	1	1	1	1	1	1	1	1	1	1	1
GO:0006349_regulation of gene expression by genetic imprinting	1	1	1	1	1	1	1	1	1	1	1	1	1	1	1	1	1	1	1	1	1	1	1	1	1	1	1	1	1	1	1	1	1	1	1	1	1	1
GO:0006351_transcription, DNA-templated	1.42272e-05	1	1	0.617222	1	1	1	1	2.44312e-11	0.75678	1	1	1	1	1	1	1	0.811944	1	1	1	1	1	1	1	1	1	1	0.000158726	1	1	0.081933	1	1	1	1	1	8.48105e-06
GO:0006352_DNA-templated transcription, initiation	1	1	1	1	1	1	1	1	0.263532	1	1	1	1	1	1	1	1	1	1	1	1	1	1	1	1	1	1	1	1	1	1	1	1	1	1	1	1	0.396856
GO:0006353_DNA-templated transcription, termination	1	1	1	1	1	1	1	1	0.5474	1	1	1	1	1	1	1	1	1	1	1	1	1	1	1	1	1	1	1	0.195559	1	1	1	1	1	1	1	1	1
GO:0006354_DNA-templated transcription, elongation	1	1	1	1	1	1	0.268515	1	1	1	1	1	1	1	1	1	1	1	1	1	1	1	1	1	1	1	1	1	1	1	1	1	1	1	1	1	1	1
GO:0006355_regulation of transcription, DNA-templated	3.96781e-05	1	1	0.390704	1	1	1	1	5.15368e-10	0.75678	1	1	1	1	1	1	1	0.673359	1	1	1	1	1	1	1	1	1	1	0.00109163	1	1	0.340498	1	1	1	1	1	1.29579e-06
GO:0006356_regulation of transcription from RNA polymerase I promoter	1	1	1	1	1	1	1	1	1	1	1	1	1	1	0.993144	1	1	1	1	1	1	1	1	1	1	1	1	1	1	1	1	1	1	1	1	1	1	1
GO:0006357_regulation of transcription from RNA polymerase II promoter	1	1	1	0.0145718	1	0.757787	1	1	1	1	1	1	1	1	1	1	1	1	1	1	0.417461	1	1	1	1	1	1	1	0.508676	1	1	1	1	1	1	1	1	7.88715e-07
GO:0006359_regulation of transcription from RNA polymerase III promoter	0.913176	1	1	1	1	1	1	1	1	1	1	1	1	1	1	1	1	1	1	1	1	1	1	1	1	1	1	1	1	1	1	1	1	1	1	1	1	1
GO:0006360_transcription from RNA polymerase I promoter	0.994095	1	1	1	1	1	1	1	0.799004	1	1	1	1	1	1	1	1	1	1	1	1	1	1	1	1	1	1	1	1	1	1	1	1	1	1	1	1	1
GO:0006361_transcription initiation from RNA polymerase I promoter	1	1	1	1	1	1	1	1	1	1	1	1	1	1	1	1	1	1	1	1	1	1	1	1	1	1	1	1	1	1	1	1	1	1	1	1	1	1
GO:0006362_transcription elongation from RNA polymerase I promoter	1	1	1	1	1	1	1	1	1	1	1	1	1	1	1	1	1	1	1	1	1	1	1	1	1	1	1	1	1	1	1	1	1	1	1	1	1	1
GO:0006363_termination of RNA polymerase I transcription	1	1	1	1	1	1	1	1	1	1	1	1	1	1	1	1	1	1	1	1	1	1	1	1	1	1	1	1	1	1	1	1	1	1	1	1	1	1
GO:0006364_rRNA processing	1	1	1	0.800139	1	1	1	1	0.00913164	1	1	1	1	1	1	1	1	1	1	0.3088	1	1	1	1	1	1	1	1	1	1	1	1	1	1	1	1	1	1
GO:0006366_transcription from RNA polymerase II promoter	0.375567	1	1	0.0939867	1	0.896598	1	1	0.570571	1	1	1	1	1	1	1	1	1	1	1	0.679515	1	1	1	1	1	1	1	0.115606	1	1	0.41826	1	1	1	1	1	3.04756e-06
GO:0006367_transcription initiation from RNA polymerase II promoter	1	1	1	1	1	1	1	1	0.40107	1	1	1	1	1	1	1	1	1	1	1	1	1	1	1	0.882432	1	1	1	1	1	1	1	1	1	1	1	1	0.665765
GO:0006368_transcription elongation from RNA polymerase II promoter	1	1	1	1	1	1	0.115179	1	1	1	1	1	1	1	1	1	1	1	1	1	1	1	1	1	1	1	1	1	1	1	1	1	1	1	1	1	1	1
GO:0006369_termination of RNA polymerase II transcription	1	1	1	1	1	1	1	1	0.914748	1	1	1	1	1	1	1	1	1	1	1	1	1	1	1	1	1	1	1	1	1	1	1	1	1	1	1	1	1
GO:0006370_7-methylguanosine mRNA capping	1	1	1	1	1	1	1	1	1	1	1	1	1	1	1	1	1	1	1	1	1	1	1	1	1	1	1	1	1	1	1	1	1	1	1	1	1	1
GO:0006376_mRNA splice site selection	1	1	1	1	1	1	1	1	0.449482	1	1	1	1	1	1	1	1	1	1	1	1	1	1	1	1	1	1	1	0.0107139	1	1	1	1	1	1	1	1	1
GO:0006378_mRNA polyadenylation	1	1	1	1	1	1	1	1	1	1	1	1	1	1	1	1	1	1	1	1	1	1	1	1	1	1	1	1	1	1	1	1	1	1	1	1	1	1
GO:0006379_mRNA cleavage	1	1	1	1	1	1	1	1	1	1	1	1	1	1	1	1	1	1	1	1	1	1	1	1	1	1	1	1	1	1	1	1	1	1	1	1	1	1
GO:0006382_adenosine to inosine editing	1	1	1	1	1	1	1	1	1	1	1	1	1	1	1	1	1	1	1	1	1	1	1	1	1	1	1	1	1	1	1	1	1	1	1	1	1	1
GO:0006383_transcription from RNA polymerase III promoter	1	1	1	1	1	1	1	1	1	1	1	1	1	1	1	1	1	1	1	1	1	1	1	1	1	1	1	1	1	1	1	1	1	1	1	1	1	1
GO:0006384_transcription initiation from RNA polymerase III promoter	1	1	1	1	1	1	1	1	1	1	1	1	1	1	1	1	1	1	1	1	1	1	1	1	1	1	1	1	1	1	1	1	1	1	1	1	1	1
GO:0006388_tRNA splicing, via endonucleolytic cleavage and ligation	1	1	0.923242	1	1	1	1	1	1	1	1	1	1	1	1	1	1	1	1	1	1	1	1	1	1	1	1	1	1	1	1	1	1	1	1	1	1	1
GO:0006390_transcription from mitochondrial promoter	1	1	1	1	1	1	1	1	1	1	1	1	1	1	1	1	1	1	1	1	1	1	1	1	1	1	1	1	1	1	1	1	1	1	1	1	1	1
GO:0006391_transcription initiation from mitochondrial promoter	1	1	1	1	1	1	1	1	1	1	1	1	1	1	1	1	1	1	1	1	1	1	1	1	1	1	1	1	1	1	1	1	1	1	1	1	1	1
GO:0006393_termination of mitochondrial transcription	1	1	1	1	1	1	1	1	1	1	1	1	1	1	1	1	1	1	1	1	1	1	1	1	1	1	1	1	1	1	1	1	1	1	1	1	1	1
GO:0006396_RNA processing	1	1	1	1	1	1	1	1	3.90179e-05	1	1	1	1	1	1	1	1	1	1	0.808532	1	1	1	1	1	1	1	1	3.82965e-11	1	1	1	1	1	1	1	1	1
GO:0006397_mRNA processing	0.00973195	1	1	1	1	1	1	1	0.000773296	1	1	1	1	1	1	1	1	1	1	1	1	1	1	1	1	1	1	1	2.52233e-10	1	1	1	1	1	1	1	1	1
GO:0006398_mRNA 3'-end processing by stem-loop binding and cleavage	1	1	1	1	1	1	1	1	0.78887	1	1	1	1	1	1	1	1	1	1	1	1	1	1	1	1	1	1	1	1	1	1	1	1	1	1	1	1	1
GO:0006399_tRNA metabolic process	1	1	1	1	1	1	1	1	0.498532	1	1	1	1	1	1	1	1	1	1	1	1	1	1	1	1	1	1	1	1	1	1	1	1	1	1	1	1	1
GO:0006400_tRNA modification	1	1	1	1	1	0.855653	1	1	1	1	1	1	1	1	1	1	1	1	1	1	1	1	1	1	1	1	1	1	1	1	1	1	1	1	1	1	1	1
GO:0006401_RNA catabolic process	1	1	1	0.800139	1	1	1	1	0.89574	1	1	1	1	1	1	1	1	1	1	0.732038	1	1	1	1	1	1	1	1	1	1	1	1	1	1	1	1	1	0.436228
GO:0006402_mRNA catabolic process	1	1	1	0.449503	1	1	1	1	1	1	1	1	1	1	1	1	1	1	1	0.208364	1	1	1	1	1	1	1	1	1	1	1	1	1	1	1	1	1	0.326075
GO:0006403_RNA localization	0.950113	1	1	1	1	1	1	1	0.0193245	1	1	1	1	1	1	1	1	1	1	1	1	1	1	1	1	1	1	1	0.115606	1	1	1	1	1	1	1	1	1
GO:0006404_RNA import into nucleus	1	1	1	1	1	1	1	1	1	1	1	1	1	1	1	1	1	1	1	1	1	1	1	1	1	1	1	1	1	1	1	1	1	1	1	1	1	1
GO:0006405_RNA export from nucleus	0.885694	1	1	1	1	1	1	1	0.00407257	1	1	1	1	1	1	1	1	1	1	1	1	1	1	1	1	1	1	1	0.207463	1	1	1	1	1	1	1	1	1
GO:0006406_mRNA export from nucleus	1	1	1	1	1	1	1	1	0.00410327	1	1	1	1	1	1	1	1	1	1	1	1	1	1	1	1	1	1	1	0.219578	1	1	1	1	1	1	1	1	1
GO:0006407_rRNA export from nucleus	1	1	1	1	1	1	1	1	1	1	1	1	1	1	1	1	1	1	1	1	1	1	1	1	1	1	1	1	1	1	1	1	1	1	1	1	1	1
GO:0006408_snRNA export from nucleus	1	1	1	1	1	1	1	1	1	1	1	1	1	1	1	1	1	1	1	1	1	1	1	1	1	1	1	1	1	1	1	1	1	1	1	1	1	1
GO:0006409_tRNA export from nucleus	1	1	1	1	1	1	1	1	0.00835987	1	1	1	1	1	1	1	1	1	1	1	1	1	1	1	1	1	1	1	1	1	1	1	1	1	1	1	1	1
GO:0006412_translation	1	1	1	0.770164	0.0175625	1	1	1	0.853345	1	1	1	1	1	1	1	1	1	1	1	1	1	1	1	1	1	0.030937	1	1	1	1	1	1	1	1	1	1	1
GO:0006413_translational initiation	1	1	1	0.152894	1	1	1	1	0.975119	1	1	1	1	1	1	1	1	1	1	0.208364	1	1	1	1	1	1	1	1	1	1	1	1	1	1	1	1	1	1
GO:0006414_translational elongation	1	1	1	1	1.54524e-05	1	1	1	1	1	1	1	1	1	1	1	1	1	1	1	1	1	1	1	1	1	2.40242e-05	1	1	1	1	1	1	1	1	1	1	1
GO:0006415_translational termination	1	1	1	1	1.50943e-05	1	1	1	1	1	1	1	1	1	1	1	1	1	1	1	1	1	1	1	1	1	1.34369e-07	1	1	1	1	1	1	1	1	1	1	1
GO:0006417_regulation of translation	1	1	1	0.800139	1	1	1	1	1	1	1	1	1	1	1	1	1	1	1	1	1	1	1	1	1	1	1	1	1	1	1	1	1	1	1	1	1	1
GO:0006418_tRNA aminoacylation for protein translation	1	1	1	1	1	1	1	1	0.5474	1	1	1	1	1	0.309577	1	1	1	1	1	1	1	1	1	1	1	1	1	1	1	1	1	1	1	1	1	1	1
GO:0006419_alanyl-tRNA aminoacylation	1	1	1	1	1	1	1	1	1	1	1	1	1	1	1	1	1	1	1	1	1	1	1	1	1	1	1	1	1	1	1	1	1	1	1	1	1	1
GO:0006420_arginyl-tRNA aminoacylation	1	1	1	1	1	1	1	1	1	1	1	1	1	1	1	1	1	1	1	1	1	1	1	1	1	1	1	1	1	1	1	1	1	1	1	1	1	1
GO:0006421_asparaginyl-tRNA aminoacylation	1	1	1	1	1	1	1	1	0.324977	1	1	1	1	1	1	1	1	1	1	1	1	1	1	1	1	1	1	1	1	1	1	1	1	1	1	1	1	1
GO:0006422_aspartyl-tRNA aminoacylation	1	1	1	1	1	1	1	1	1	1	1	1	1	1	1	1	1	1	1	1	1	1	1	1	1	1	1	1	1	1	1	1	1	1	1	1	1	1
GO:0006423_cysteinyl-tRNA aminoacylation	1	1	1	1	1	0.826651	1	1	1	1	1	1	1	1	1	1	1	1	1	1	1	1	1	1	1	1	1	1	1	1	1	1	1	1	1	1	1	1
GO:0006424_glutamyl-tRNA aminoacylation	1	1	1	1	1	1	1	1	1	1	1	1	1	1	1	1	1	1	1	1	1	1	1	1	1	1	1	1	1	1	1	1	1	1	1	1	1	1
GO:0006426_glycyl-tRNA aminoacylation	1	1	1	1	1	1	1	1	1	1	1	1	1	1	0.536512	1	1	1	1	1	1	1	1	1	1	1	1	1	1	1	1	1	1	1	1	1	1	1
GO:0006427_histidyl-tRNA aminoacylation	1	1	1	1	1	1	1	1	1	1	1	1	1	1	1	1	1	1	1	1	1	1	1	1	1	1	1	1	1	1	1	1	1	1	1	1	1	1
GO:0006428_isoleucyl-tRNA aminoacylation	1	1	1	1	1	1	1	1	1	1	1	1	1	1	1	1	1	1	1	1	1	1	1	1	1	1	1	1	1	1	1	1	1	1	1	1	1	1
GO:0006429_leucyl-tRNA aminoacylation	1	1	1	1	1	1	1	1	1	1	1	1	1	1	1	1	1	1	1	1	1	1	1	1	1	1	1	1	1	1	1	1	1	1	1	1	1	1
GO:0006430_lysyl-tRNA aminoacylation	1	1	1	1	1	1	1	0.924574	1	1	1	1	1	1	1	1	1	1	1	1	1	1	1	1	1	1	1	1	1	1	1	1	1	1	1	1	1	1
GO:0006431_methionyl-tRNA aminoacylation	1	1	1	1	1	1	1	1	1	1	1	1	1	1	1	1	1	1	1	1	1	1	1	1	1	1	1	1	1	1	1	1	1	1	1	1	1	1
GO:0006432_phenylalanyl-tRNA aminoacylation	1	1	1	1	1	1	1	1	0.5474	1	1	1	1	1	1	1	1	1	1	1	1	1	1	1	1	1	1	1	1	1	1	1	1	1	1	1	1	1
GO:0006433_prolyl-tRNA aminoacylation	1	1	1	1	1	1	1	1	1	1	1	1	1	1	1	1	1	1	1	1	1	1	1	1	1	1	1	0.966708	1	1	1	1	1	1	1	1	1	1
GO:0006434_seryl-tRNA aminoacylation	1	1	1	1	1	1	1	1	1	1	1	1	1	1	0.536512	1	1	1	1	1	1	1	1	1	1	1	1	1	1	1	1	1	1	1	1	1	1	1
GO:0006435_threonyl-tRNA aminoacylation	1	1	1	1	1	1	1	1	1	1	1	1	1	1	1	1	1	1	1	1	1	1	1	1	1	1	1	1	1	1	1	1	1	1	1	1	1	1
GO:0006436_tryptophanyl-tRNA aminoacylation	1	1	1	1	1	1	1	1	1	1	1	1	1	1	0.536512	1	1	1	1	1	1	1	1	1	1	1	1	1	1	1	1	1	1	1	1	1	1	1
GO:0006437_tyrosyl-tRNA aminoacylation	1	1	1	1	1	1	1	1	1	1	1	1	1	1	0.536512	1	1	1	1	1	1	1	1	1	1	1	1	1	1	1	1	1	1	1	1	1	1	1
GO:0006438_valyl-tRNA aminoacylation	1	1	1	1	1	1	1	1	1	1	1	1	1	1	1	1	1	1	1	1	1	1	1	1	1	1	1	1	1	1	1	1	1	1	1	1	1	1
GO:0006446_regulation of translational initiation	1	1	1	1	1	1	1	1	1	1	1	1	1	1	0.629939	1	1	1	1	1	1	1	1	1	1	1	1	1	1	1	1	1	1	1	1	1	1	1
GO:0006447_regulation of translational initiation by iron	1	1	1	1	1	1	1	1	1	1	1	1	1	1	1	1	1	0.99522	1	1	1	1	1	1	1	1	1	1	1	1	1	1	1	1	1	1	1	1
GO:0006448_regulation of translational elongation	1	1	1	1	1	1	1	1	1	1	1	1	1	1	1	1	1	1	1	1	1	1	1	1	1	1	1	1	1	1	1	1	1	1	1	1	1	1
GO:0006449_regulation of translational termination	1	1	0.979004	1	1	1	1	1	1	1	1	1	1	1	1	1	1	1	1	1	1	1	1	1	1	1	1	1	1	1	1	1	1	1	1	1	1	1
GO:0006450_regulation of translational fidelity	1	1	1	1	1	1	1	1	1	1	1	1	1	1	1	1	1	1	1	1	1	1	1	1	1	1	1	1	1	1	1	1	1	1	1	1	1	1
GO:0006451_translational readthrough	1	1	1	1	1	1	1	1	1	1	1	1	1	1	1	1	1	1	1	1	1	1	1	1	1	1	1	1	1	1	1	1	1	1	1	1	1	1
GO:0006452_translational frameshifting	1	1	1	1	1	0.826651	1	1	1	1	1	1	1	1	1	1	1	1	1	1	1	1	1	1	1	1	1	1	1	1	1	1	1	1	1	1	1	1
GO:0006457_protein folding	1	1	1	1	1	1	1	1	1	1	1	1	1	1	1	1	1	1	1	0.105582	1	1	1	1	1	1	1	1	1	1	1	1	1	1	1	1	1	1
GO:0006458_'de novo' protein folding	1	1	1	1	1	1	1	1	1	1	1	1	1	1	1	1	1	1	1	1	1	1	1	1	1	1	1	1	1	1	1	1	1	1	1	1	1	1
GO:0006461_protein complex assembly	1	1	0.227714	1	1	1	1	0.127537	1	1	1	1	1	1	1	1	1	1	1	1	1	1	1	1	1	1	1	1	1	1	1	1	1	1	1	1	1	1
GO:0006463_steroid hormone receptor complex assembly	1	1	1	1	1	1	1	1	1	1	1	1	1	1	1	1	1	1	1	1	1	1	1	1	1	1	1	1	1	1	1	1	1	1	1	1	1	1
GO:0006464_cellular protein modification process	1	1	1	1	1	1	1	0.654674	1	1	1	1	1	1	0.320689	1	1	1	1	1	1	1	1	1	1	1	1	1	1	1	1	1	1	1	1	1	1	0.0644872
GO:0006465_signal peptide processing	1	1	1	1	1	0.896598	1	1	1	1	1	1	1	1	1	1	1	0.200102	1	1	1	1	1	1	1	1	1	1	1	1	1	1	1	1	1	1	1	1
GO:0006468_protein phosphorylation	1	1	4.38739e-05	1	1	1	1	0.245295	1	1	1	1	1	1	0.390125	1	1	1	1	1	1	1	1	1	0.902218	1	1	0.405935	1	1	1	1	1	1	1	1	1	0.00124072
GO:0006469_negative regulation of protein kinase activity	1	1	0.0707762	1	1	0.896598	1	1	1	1	1	1	1	1	0.84213	1	1	1	1	1	1	1	1	1	1	1	1	1	1	1	1	1	1	1	1	1	1	0.978902
GO:0006470_protein dephosphorylation	1	1	0.00885925	1	1	1	1	2.4522e-05	1	1	1	1	1	1	0.950251	1	1	1	1	1	1	1	1	1	1	1	1	1	1	1	1	1	1	1	1	1	1	1
GO:0006471_protein ADP-ribosylation	1	1	1	1	1	1	1	1	1	1	1	1	1	1	1	1	1	1	1	1	1	1	1	1	1	1	1	1	1	1	1	1	1	1	1	1	1	1
GO:0006473_protein acetylation	1	1	1	1	1	1	1	1	0.134684	1	1	1	1	1	1	1	1	1	1	1	1	1	1	1	1	1	1	1	0.331533	1	1	1	1	1	1	1	1	1
GO:0006474_N-terminal protein amino acid acetylation	1	1	1	1	1	1	1	1	1	1	1	1	1	1	1	1	1	1	1	1	1	1	1	1	1	1	1	1	1	1	1	1	1	1	1	1	1	1
GO:0006475_internal protein amino acid acetylation	1	1	1	1	1	1	1	1	0.421975	1	1	1	1	1	1	1	1	1	1	1	1	1	1	1	1	1	1	1	1	1	1	1	1	1	1	1	1	1
GO:0006476_protein deacetylation	1	1	1	1	1	1	1	1	1	1	1	1	1	1	1	1	1	1	1	1	1	1	1	1	1	1	1	1	1	1	1	1	1	1	1	1	1	1
GO:0006477_protein sulfation	1	1	1	1	1	1	1	1	1	1	1	1	1	1	1	1	1	0.111614	1	1	1	1	1	1	1	1	1	1	1	1	1	1	1	1	1	1	1	1
GO:0006478_peptidyl-tyrosine sulfation	1	1	1	1	1	1	1	1	1	1	1	1	1	1	1	1	1	0.0986325	1	1	1	1	1	1	1	1	1	1	1	1	1	1	1	1	1	1	1	1
GO:0006479_protein methylation	1	1	1	1	1	1	1	1	0.266642	1	1	1	1	1	1	1	1	1	1	1	1	1	1	1	1	1	1	1	1	1	1	1	1	1	1	1	1	1
GO:0006480_N-terminal protein amino acid methylation	1	1	1	1	1	1	1	1	1	1	1	1	1	1	1	1	1	1	1	1	1	1	1	1	1	1	1	1	1	1	1	1	1	1	1	1	1	1
GO:0006481_C-terminal protein methylation	1	1	1	1	1	1	1	1	1	1	1	1	1	1	1	1	1	1	1	1	1	1	1	1	0.768293	1	1	1	1	1	1	1	1	1	1	1	1	1
GO:0006482_protein demethylation	1	1	1	1	1	1	1	1	1	1	1	1	1	1	0.416322	1	1	0.256181	1	1	1	1	1	1	1	1	1	1	1	1	1	1	1	1	1	1	1	1
GO:0006486_protein glycosylation	1	1	1	1	0.0356962	1	1	1	1	1	1	1	1	1	1	1	1	1	1	0.123533	1	1	1	1	1	1	1	1	1	1	1	1	1	1	1	1	1	1
GO:0006487_protein N-linked glycosylation	1	1	1	1	0.0353936	1	1	1	1	1	1	1	1	1	1	1	1	1	1	1	1	1	1	1	1	1	1	1	1	1	1	1	1	1	1	1	1	1
GO:0006488_dolichol-linked oligosaccharide biosynthetic process	1	1	1	1	0.00698666	1	1	1	1	1	1	1	1	1	1	1	1	1	1	1	1	1	1	1	1	1	1	1	1	1	1	1	1	1	1	1	1	1
GO:0006489_dolichyl diphosphate biosynthetic process	1	1	1	1	1	1	1	1	1	1	1	1	1	1	0.993144	1	1	1	1	1	1	1	1	1	1	1	1	1	1	1	1	1	1	1	1	1	1	1
GO:0006490_oligosaccharide-lipid intermediate biosynthetic process	1	1	1	1	0.00698666	1	1	1	1	1	1	1	1	1	1	1	1	1	1	1	1	1	1	1	1	1	1	1	1	1	1	1	1	1	1	1	1	1
GO:0006491_N-glycan processing	1	1	1	1	1	1	1	1	1	1	1	1	1	1	1	1	1	1	1	1	1	1	1	1	1	1	1	1	1	1	1	1	1	1	1	1	1	1
GO:0006493_protein O-linked glycosylation	1	1	1	1	1	1	1	1	1	1	1	1	1	1	1	1	1	1	1	1	1	1	1	1	1	1	1	1	1	1	1	1	1	1	1	1	1	1
GO:0006497_protein lipidation	1	1	1	1	1	1	1	1	1	1	1	1	1	1	1	1	1	1	1	1	1	1	1	1	1	1	1	1	1	1	1	1	1	1	1	1	1	1
GO:0006498_N-terminal protein lipidation	1	1	1	1	1	1	1	1	1	1	1	1	1	1	1	1	1	1	1	1	1	1	1	1	1	1	1	1	1	1	1	1	1	1	1	1	1	1
GO:0006499_N-terminal protein myristoylation	1	1	1	1	1	1	1	1	1	1	1	1	1	1	1	1	1	1	1	1	1	1	1	1	1	1	1	1	1	1	1	1	1	1	1	1	1	1
GO:0006500_N-terminal protein palmitoylation	1	1	1	1	1	1	1	1	1	1	1	1	1	1	1	1	1	1	1	1	1	1	1	1	1	1	1	1	1	1	1	1	1	1	1	1	1	1
GO:0006501_C-terminal protein lipidation	1	1	0.710841	1	1	0.896598	1	1	1	1	1	1	1	1	1	1	1	1	1	1	1	1	1	1	1	1	1	1	1	1	1	1	1	1	1	1	1	1
GO:0006505_GPI anchor metabolic process	1	1	1	1	1	1	1	1	1	1	1	1	1	1	1	1	1	1	1	0.0551912	1	1	1	1	1	1	1	1	1	1	1	1	1	1	1	1	1	1
GO:0006506_GPI anchor biosynthetic process	1	1	1	1	1	1	1	1	1	1	1	1	1	1	1	1	1	1	1	0.0535837	1	1	1	1	1	1	1	1	1	1	1	1	1	1	1	1	1	1
GO:0006507_GPI anchor release	1	1	1	1	1	1	1	1	1	1	1	1	1	1	1	1	1	1	1	1	1	1	1	1	1	1	1	1	1	1	1	1	1	1	1	1	1	1
GO:0006508_proteolysis	1	1	0.837286	1	1	1	1	1	1	1	1	1	1	1	0.494665	1	1	1	1	1	1	1	1	1	1	1	1	0.673273	1	1	1	1	1	1	1	1	1	1
GO:0006509_membrane protein ectodomain proteolysis	1	1	0.212038	1	1	1	1	1	1	1	1	1	1	1	1	1	1	0.852718	1	1	1	1	1	1	1	1	1	1	1	1	1	1	1	1	1	1	1	1
GO:0006511_ubiquitin-dependent protein catabolic process	1	1	1	1	1	1	1	1	0.5474	1	1	1	1	1	0.536512	1	1	1	1	0.618305	1	1	1	1	1	1	1	1	1	1	1	1	1	1	1	1	1	1
GO:0006513_protein monoubiquitination	1	1	1	1	1	1	1	1	1	1	1	1	1	1	1	1	1	1	1	1	1	1	1	1	1	1	1	1	1	1	1	1	1	1	1	1	1	1
GO:0006515_misfolded or incompletely synthesized protein catabolic process	1	1	1	1	1	1	1	1	1	1	1	1	1	1	0.753824	1	1	1	1	1	1	1	1	1	1	1	1	1	1	1	1	1	1	1	1	1	1	1
GO:0006516_glycoprotein catabolic process	1	1	1	1	1	1	1	1	1	1	1	1	1	1	1	1	1	1	1	1	1	1	1	1	0.203256	1	1	1	1	1	1	1	1	1	1	1	1	1
GO:0006517_protein deglycosylation	1	1	1	1	1	1	1	1	1	1	1	1	1	1	1	1	1	0.673359	1	1	1	1	1	1	1	1	1	1	1	1	1	1	1	1	1	1	1	1
GO:0006518_peptide metabolic process	1	1	1	0.800139	0.0165466	1	1	1	1	1	1	1	1	1	1	1	1	1	1	1	1	1	1	1	1	1	0.0853108	1	1	1	1	1	1	1	1	1	1	1
GO:0006520_cellular amino acid metabolic process	1	1	1	1	1	1	1	1	1	1	1	1	1	1	0.877116	1	1	1	1	1	1	1	1	1	0.585571	1	1	0.788228	1	1	1	1	1	1	1	1	1	1
GO:0006521_regulation of cellular amino acid metabolic process	1	1	1	1	1	1	1	1	1	1	1	1	1	1	1	1	1	1	1	0.866705	1	1	1	1	1	1	1	1	1	1	1	1	1	1	1	1	1	1
GO:0006522_alanine metabolic process	1	1	1	1	1	1	1	1	1	1	1	1	1	1	0.84213	1	1	1	1	1	1	1	1	1	1	1	1	1	1	1	1	1	1	1	1	1	1	1
GO:0006524_alanine catabolic process	1	1	1	1	1	1	1	1	1	1	1	1	1	1	0.84213	1	1	1	1	1	1	1	1	1	1	1	1	1	1	1	1	1	1	1	1	1	1	1
GO:0006525_arginine metabolic process	1	1	1	1	1	1	1	1	1	1	1	1	1	1	1	1	1	1	1	1	1	1	1	1	1	1	1	1	1	1	1	1	1	1	1	1	1	1
GO:0006526_arginine biosynthetic process	1	1	1	1	1	1	1	1	1	1	1	1	1	1	0.753824	1	1	1	1	1	1	1	1	1	1	1	1	1	1	1	1	1	1	1	1	1	1	1
GO:0006527_arginine catabolic process	1	1	1	1	1	1	1	1	1	1	1	1	1	1	1	1	1	1	1	1	1	1	1	1	0.603504	1	1	1	1	1	1	1	1	1	1	1	1	1
GO:0006528_asparagine metabolic process	1	1	1	1	1	1	1	1	1	1	1	1	1	1	1	1	1	1	1	1	1	1	1	1	1	1	1	1	1	1	1	1	1	1	1	1	1	1
GO:0006529_asparagine biosynthetic process	1	1	1	1	1	1	1	1	1	1	1	1	1	1	1	1	1	1	1	1	1	1	1	1	1	1	1	1	1	1	1	1	1	1	1	1	1	1
GO:0006530_asparagine catabolic process	1	1	1	1	1	1	1	1	1	1	1	1	1	1	1	1	1	0.852718	1	1	1	1	1	1	1	1	1	1	1	1	1	1	1	1	1	1	1	1
GO:0006531_aspartate metabolic process	1	1	1	1	1	1	1	1	1	1	1	1	1	1	1	1	1	1	1	1	1	1	1	1	1	1	1	1	1	1	1	1	1	1	1	1	1	1
GO:0006532_aspartate biosynthetic process	1	1	1	1	1	1	1	1	1	1	1	1	1	1	1	1	1	1	1	1	1	1	1	1	1	1	1	1	1	1	1	1	1	1	1	1	1	1
GO:0006533_aspartate catabolic process	1	1	1	1	1	0.896598	1	1	1	1	1	1	1	1	1	1	1	1	1	1	1	1	1	1	1	1	1	1	1	1	1	1	1	1	1	1	1	1
GO:0006534_cysteine metabolic process	1	1	1	1	1	1	1	1	1	1	1	0.627954	1	1	1	1	1	1	1	1	1	1	1	1	0.819686	1	1	1	1	1	1	1	1	1	1	1	1	1
GO:0006535_cysteine biosynthetic process from serine	1	1	1	1	1	1	1	1	1	1	1	1	1	1	1	1	1	1	1	1	1	1	1	1	0.585571	1	1	1	1	1	1	1	1	1	1	1	1	1
GO:0006536_glutamate metabolic process	1	1	1	1	1	1	1	0.66488	1	1	1	1	1	1	1	1	1	1	1	1	1	1	1	1	0.786723	1	1	1	1	1	1	1	1	1	1	1	1	1
GO:0006537_glutamate biosynthetic process	1	1	1	1	1	1	1	1	1	1	1	1	1	1	1	1	1	1	1	1	1	1	1	1	0.102845	1	1	1	1	1	1	1	1	1	1	1	1	1
GO:0006538_glutamate catabolic process	1	1	1	1	1	1	1	0.423024	1	1	1	1	1	1	1	1	1	1	1	1	1	1	1	1	0.554762	1	1	1	1	1	1	1	1	1	1	1	1	1
GO:0006540_glutamate decarboxylation to succinate	1	1	1	1	1	1	1	1	1	1	1	1	1	1	1	1	1	1	1	1	1	1	1	1	1	1	1	1	1	1	1	1	1	1	1	1	1	1
GO:0006541_glutamine metabolic process	1	1	1	1	1	1	1	1	1	1	1	1	1	1	1	1	1	1	1	1	1	1	1	1	1	1	1	1	1	1	1	1	1	1	1	1	1	1
GO:0006542_glutamine biosynthetic process	1	1	1	1	1	1	1	1	1	1	1	1	1	1	1	1	1	1	1	1	1	1	1	1	1	1	1	0.966708	1	1	1	1	1	1	1	1	1	1
GO:0006543_glutamine catabolic process	1	1	1	1	1	1	1	0.427333	1	1	1	1	1	1	1	1	1	1	1	1	1	1	1	1	1	1	1	1	1	1	1	1	1	1	1	1	1	1
GO:0006544_glycine metabolic process	1	1	1	1	1	1	1	1	1	1	1	1	1	1	1	1	1	1	1	1	0.917987	1	1	1	1	1	1	1	1	1	1	1	1	1	1	1	1	1
GO:0006545_glycine biosynthetic process	1	1	1	1	1	1	1	1	1	1	1	1	1	1	0.923058	1	1	1	1	1	1	1	1	1	1	1	1	1	1	1	1	1	1	1	1	1	1	1
GO:0006546_glycine catabolic process	1	1	1	1	1	1	1	1	1	1	1	1	1	1	1	1	1	1	1	1	0.224827	1	1	1	1	1	1	1	1	1	1	1	1	1	1	1	1	1
GO:0006547_histidine metabolic process	1	1	1	1	1	1	1	1	1	1	1	1	1	1	1	1	1	1	1	1	1	1	1	1	1	1	1	1	1	1	1	1	1	1	1	1	1	1
GO:0006548_histidine catabolic process	1	1	1	0.856055	1	1	1	1	1	1	1	1	1	1	1	1	1	1	1	1	1	1	1	1	1	1	1	1	1	1	1	1	1	1	1	1	1	1
GO:0006549_isoleucine metabolic process	1	1	1	1	1	1	1	1	1	1	1	1	1	1	1	1	1	1	1	1	1	1	1	1	1	1	1	1	1	1	1	1	1	1	1	1	1	1
GO:0006550_isoleucine catabolic process	1	1	1	1	1	1	1	1	1	1	1	1	1	1	1	1	1	1	1	1	1	1	1	1	1	1	1	1	1	1	1	1	1	1	1	1	1	1
GO:0006551_leucine metabolic process	1	1	1	1	1	1	1	1	1	1	1	1	1	1	1	1	1	1	1	1	1	1	1	1	1	1	1	1	1	1	1	1	1	1	1	1	1	1
GO:0006552_leucine catabolic process	1	1	1	1	1	1	1	1	1	1	1	1	1	1	1	1	1	1	1	1	1	1	1	1	1	1	1	1	1	1	1	1	1	1	1	1	1	1
GO:0006553_lysine metabolic process	1	1	1	1	1	1	1	1	1	1	1	1	1	1	1	1	1	1	1	1	1	1	1	1	1	1	1	1	1	1	1	1	1	1	1	1	1	1
GO:0006554_lysine catabolic process	1	1	1	1	1	1	1	1	1	1	1	1	1	1	1	1	1	1	1	1	1	1	1	1	1	1	1	1	1	1	1	1	1	1	1	1	1	1
GO:0006555_methionine metabolic process	1	1	1	1	1	1	1	1	1	1	1	1	1	1	1	1	1	1	1	1	1	1	1	1	1	1	1	1	1	1	1	1	1	1	1	1	1	1
GO:0006556_S-adenosylmethionine biosynthetic process	1	1	1	1	1	1	1	1	1	1	1	1	1	1	1	1	1	1	1	1	1	1	1	1	1	1	1	1	1	1	1	1	1	1	1	1	1	1
GO:0006557_S-adenosylmethioninamine biosynthetic process	1	1	1	1	1	1	1	1	1	1	1	1	1	1	1	1	1	1	1	1	1	1	1	1	1	1	1	1	1	1	1	1	1	1	1	1	1	1
GO:0006558_L-phenylalanine metabolic process	1	1	1	1	1	1	1	1	1	1	1	1	1	1	1	1	1	1	1	1	1	1	1	1	1	1	1	1	1	1	1	1	1	1	1	1	1	1
GO:0006559_L-phenylalanine catabolic process	1	1	1	1	1	1	1	1	1	1	1	1	1	1	1	1	1	1	1	1	1	1	1	1	1	1	1	1	1	1	1	1	1	1	1	1	1	1
GO:0006560_proline metabolic process	1	1	1	1	1	1	1	1	1	1	1	1	1	1	1	1	1	1	1	1	1	1	1	1	1	1	1	1	1	1	1	1	1	1	1	1	1	1
GO:0006561_proline biosynthetic process	1	1	1	1	1	1	1	1	1	1	1	1	1	1	1	1	1	1	1	1	1	1	1	1	1	1	1	1	1	1	1	1	1	1	1	1	1	1
GO:0006562_proline catabolic process	1	1	1	1	1	1	1	1	1	1	1	1	1	1	1	1	1	1	1	1	1	1	1	1	0.889841	1	1	1	1	1	1	1	1	1	1	1	1	1
GO:0006563_L-serine metabolic process	1	1	1	1	1	1	1	1	1	1	1	1	1	1	1	1	1	1	1	1	1	1	1	1	0.256763	1	1	1	1	1	1	1	1	1	1	1	1	1
GO:0006564_L-serine biosynthetic process	1	1	1	1	1	1	1	1	1	1	1	1	1	1	1	1	1	1	1	1	1	1	1	1	0.483821	1	1	1	1	1	1	1	1	1	1	1	1	1
GO:0006565_L-serine catabolic process	1	1	1	1	1	1	1	1	1	1	1	1	1	1	1	1	1	1	1	1	1	1	1	1	0.889841	1	1	1	1	1	1	1	1	1	1	1	1	1
GO:0006566_threonine metabolic process	1	1	1	1	1	1	1	1	1	1	1	1	1	1	1	1	1	1	1	1	1	1	1	1	0.889841	1	1	1	1	1	1	1	1	1	1	1	1	1
GO:0006567_threonine catabolic process	1	1	1	1	1	1	1	1	1	1	1	1	1	1	1	1	1	1	1	1	1	1	1	1	1	1	1	1	1	1	1	1	1	1	1	1	1	1
GO:0006568_tryptophan metabolic process	1	1	1	0.761062	1	1	1	1	1	1	1	1	1	1	1	1	1	1	1	1	1	1	1	1	1	1	1	1	1	1	1	1	1	1	1	1	1	1
GO:0006569_tryptophan catabolic process	1	1	1	0.609602	1	1	1	1	1	1	1	1	1	1	1	1	1	1	1	1	1	1	1	1	1	1	1	1	1	1	1	1	1	1	1	1	1	1
GO:0006570_tyrosine metabolic process	1	1	1	1	1	1	1	1	1	1	1	1	1	1	1	1	1	1	1	1	1	0.39841	1	1	1	1	1	1	1	1	1	1	1	1	1	1	1	1
GO:0006572_tyrosine catabolic process	1	1	1	1	1	1	1	1	1	1	1	1	1	1	1	1	1	1	1	1	1	1	1	1	1	1	1	1	1	1	1	1	1	1	1	1	1	1
GO:0006573_valine metabolic process	1	1	1	1	1	1	1	1	1	1	1	1	1	1	1	1	1	1	1	1	1	1	1	1	1	1	1	1	1	1	1	1	1	1	1	1	1	1
GO:0006574_valine catabolic process	1	1	1	1	1	1	1	1	1	1	1	1	1	1	1	1	1	1	1	1	1	1	1	1	1	1	1	1	1	1	1	1	1	1	1	1	1	1
GO:0006575_cellular modified amino acid metabolic process	1	1	0.740915	0.489553	1	1	1	1	1	1	1	1	1	1	1	1	1	1	1	1	1	1	1	1	0.988904	1	1	1	1	1	1	1	1	1	1	1	1	1
GO:0006576_cellular biogenic amine metabolic process	1	1	1	1	1	1	1	1	1	1	1	1	1	1	1	1	1	1	1	1	1	1	1	1	0.585571	1	1	1	1	1	1	1	1	1	1	1	1	1
GO:0006577_amino-acid betaine metabolic process	0.950113	1	1	1	1	1	1	1	1	1	1	1	1	1	1	1	1	1	1	1	1	1	1	1	1	1	1	1	1	1	1	1	1	1	1	1	1	1
GO:0006578_amino-acid betaine biosynthetic process	1	1	1	1	1	1	1	1	1	1	1	1	1	1	1	1	1	1	1	1	1	1	1	1	1	1	1	1	1	1	1	1	1	1	1	1	1	1
GO:0006579_amino-acid betaine catabolic process	1	1	1	1	1	1	1	1	1	1	1	1	1	1	1	1	1	1	1	1	1	1	1	1	1	1	1	1	1	1	1	1	1	1	1	1	1	1
GO:0006580_ethanolamine metabolic process	1	1	1	1	1	1	1	1	1	1	1	1	1	1	1	1	1	1	1	1	1	1	1	1	1	1	1	1	1	1	1	1	1	1	1	1	1	1
GO:0006581_acetylcholine catabolic process	1	1	1	1	1	1	1	1	1	1	1	1	1	1	1	1	1	1	1	1	1	1	1	1	1	1	1	1	1	1	1	1	1	1	1	1	1	1
GO:0006582_melanin metabolic process	1	1	1	1	1	0.896598	1	1	1	1	1	1	1	1	1	1	1	1	1	1	1	0.0537611	1	1	1	1	1	1	1	1	1	1	1	1	1	1	1	1
GO:0006583_melanin biosynthetic process from tyrosine	1	1	1	1	1	1	1	1	1	1	1	1	1	1	1	1	1	1	1	1	1	0.0382346	1	1	1	1	1	1	1	1	1	1	1	1	1	1	1	1
GO:0006584_catecholamine metabolic process	1	1	1	1	1	1	1	0.924574	1	1	1	1	1	1	1	1	1	1	1	1	1	1	1	1	0.882432	1	1	1	1	1	1	1	1	1	1	1	1	1
GO:0006585_dopamine biosynthetic process from tyrosine	1	1	1	1	1	1	1	1	1	1	1	1	1	1	1	1	1	1	1	1	1	1	1	1	1	1	1	1	1	1	1	1	1	1	1	1	1	1
GO:0006586_indolalkylamine metabolic process	1	1	1	0.950865	1	1	1	1	1	1	1	1	1	1	1	1	1	1	1	1	1	1	1	1	1	1	1	1	1	1	1	1	1	1	1	1	1	1
GO:0006589_octopamine biosynthetic process	1	1	1	1	1	1	1	1	1	1	1	1	1	1	1	1	1	1	1	1	1	1	1	1	1	1	1	1	1	1	1	1	1	1	1	1	1	1
GO:0006590_thyroid hormone generation	1	1	1	0.350445	1	0.855653	1	1	1	1	1	1	1	1	1	1	1	1	1	1	1	1	1	1	1	1	1	1	1	1	1	1	1	1	1	1	1	1
GO:0006591_ornithine metabolic process	1	1	1	1	1	1	1	1	1	1	1	1	1	1	1	1	1	1	1	1	1	1	1	1	1	1	1	1	1	1	1	1	1	1	1	1	1	1
GO:0006592_ornithine biosynthetic process	1	1	1	1	1	1	1	1	1	1	1	1	1	1	1	1	1	1	1	1	1	1	1	1	1	1	1	1	1	1	1	1	1	1	1	1	1	1
GO:0006593_ornithine catabolic process	1	1	1	1	1	1	1	1	1	1	1	1	1	1	1	1	1	1	1	1	1	1	1	1	1	1	1	1	1	1	1	1	1	1	1	1	1	1
GO:0006595_polyamine metabolic process	1	1	1	1	1	1	1	1	1	1	1	1	1	1	1	1	1	1	1	1	1	1	1	1	0.889841	1	1	1	1	1	1	1	1	1	1	1	1	1
GO:0006596_polyamine biosynthetic process	1	1	1	1	1	1	1	1	1	1	1	1	1	1	1	1	1	1	1	1	1	1	1	1	0.819686	1	1	1	1	1	1	1	1	1	1	1	1	1
GO:0006597_spermine biosynthetic process	1	1	1	1	1	1	1	1	1	1	1	1	1	1	0.536512	1	1	1	1	1	1	1	1	1	1	1	1	1	1	1	1	1	1	1	1	1	1	1
GO:0006598_polyamine catabolic process	1	1	1	1	1	1	1	1	1	1	1	1	1	1	1	1	1	1	1	1	1	1	1	1	1	1	1	1	1	1	1	1	1	1	1	1	1	1
GO:0006599_phosphagen metabolic process	1	1	1	1	1	1	1	1	1	1	1	1	1	1	1	1	1	1	1	1	1	1	1	1	1	1	1	1	1	1	1	1	1	1	1	1	1	1
GO:0006600_creatine metabolic process	1	1	1	1	1	1	1	1	1	1	1	1	1	1	1	1	1	1	1	1	1	1	1	1	1	1	1	1	1	1	1	1	1	1	1	1	1	1
GO:0006601_creatine biosynthetic process	1	1	1	1	1	1	1	1	1	1	1	1	1	1	1	1	1	1	1	1	1	1	1	1	1	1	1	1	1	1	1	1	1	1	1	1	1	1
GO:0006603_phosphocreatine metabolic process	1	1	1	1	1	1	1	1	1	1	1	1	1	1	1	1	1	1	1	1	1	1	1	1	1	1	1	1	1	1	1	1	1	1	1	1	1	1
GO:0006605_protein targeting	1	1	1	1	1	1	1	1	1	1	1	1	1	1	1	1	1	1	1	1	1	1	1	1	1	1	1	1	1	1	1	1	1	1	1	1	1	1
GO:0006606_protein import into nucleus	1	1	0.710841	1	1	1	1	1	1	1	1	1	1	1	0.139957	1	1	1	1	1	1	1	1	1	0.466192	1	1	1	1	1	1	1	1	1	1	1	1	1
GO:0006607_NLS-bearing protein import into nucleus	1	1	1	1	1	1	1	1	1	1	1	1	1	1	1	1	1	1	1	1	1	1	1	1	0.304308	1	1	1	1	1	1	1	1	1	1	1	1	1
GO:0006610_ribosomal protein import into nucleus	1	1	1	1	1	1	1	1	1	1	1	1	1	1	1	1	1	1	1	1	1	1	1	1	1	1	1	1	1	1	1	1	1	1	1	1	1	1
GO:0006611_protein export from nucleus	0.342446	1	1	1	1	1	1	1	0.00178348	1	1	1	1	1	1	1	1	1	1	1	1	1	1	1	1	1	1	1	1	1	1	1	1	1	1	1	1	1
GO:0006612_protein targeting to membrane	1	1	1	0.99583	1	1	1	1	1	1	1	1	1	1	1	1	1	1	1	1	1	1	1	1	1	1	1	1	1	1	1	1	1	1	1	1	1	1
GO:0006613_cotranslational protein targeting to membrane	1	1	1	0.350445	0.168288	1	1	1	1	1	1	1	1	1	1	1	1	1	1	0.0891607	1	1	1	1	1	1	1	1	1	1	1	1	1	1	1	1	1	1
GO:0006614_SRP-dependent cotranslational protein targeting to membrane	1	1	1	0.250955	0.269864	1	1	1	1	1	1	1	1	1	1	1	1	1	1	0.0551912	1	1	1	1	1	1	1	1	1	1	1	1	1	1	1	1	1	1
GO:0006616_SRP-dependent cotranslational protein targeting to membrane, translocation	1	1	0.710841	1	1	1	1	1	1	1	1	1	1	1	1	1	1	1	1	1	1	1	1	1	1	1	1	1	1	1	1	1	1	1	1	1	1	1
GO:0006617_SRP-dependent cotranslational protein targeting to membrane, signal sequence recognition	1	1	0.979004	1	1	1	1	1	1	1	1	1	1	1	1	1	1	1	1	1	1	1	1	1	1	1	1	1	1	1	1	1	1	1	1	1	1	1
GO:0006620_posttranslational protein targeting to endoplasmic reticulum membrane	1	1	1	1	1	1	1	1	1	1	1	1	1	1	1	1	1	1	1	1	1	1	1	1	1	1	1	1	1	1	1	1	1	1	1	1	1	1
GO:0006621_protein retention in ER lumen	1	1	1	1	1	1	1	1	1	1	1	1	1	1	1	1	1	1	1	1	1	1	1	1	1	1	1	1	1	1	1	1	1	1	1	1	1	1
GO:0006622_protein targeting to lysosome	1	1	1	1	1	1	1	1	1	1	1	1	1	1	1	1	1	1	1	1	1	1	1	1	1	1	1	1	1	1	1	1	1	1	1	1	1	1
GO:0006623_protein targeting to vacuole	1	1	1	1	1	1	1	1	1	1	1	1	1	1	1	1	1	1	1	1	1	1	1	1	1	1	1	1	1	1	1	1	1	1	1	1	1	1
GO:0006624_vacuolar protein processing	1	1	0.979004	1	1	1	1	1	1	1	1	1	1	1	1	1	1	1	1	1	1	1	1	1	1	1	1	1	1	1	1	1	1	1	1	1	1	1
GO:0006625_protein targeting to peroxisome	1	1	1	1	1	1	1	1	1	1	1	1	1	1	1	1	1	1	1	1	1	1	1	1	1	1	1	1	1	1	1	1	1	1	1	1	1	1
GO:0006626_protein targeting to mitochondrion	1	1	1	1	1	1	1	1	1	1	1	1	1	1	1	1	1	1	1	1	1	1	1	1	1	1	1	1	1	1	1	1	1	1	1	1	1	1
GO:0006627_protein processing involved in protein targeting to mitochondrion	1	1	1	1	1	1	1	1	1	1	1	1	1	1	1	1	1	1	1	1	1	1	1	1	1	1	1	1	1	1	1	1	1	1	1	1	1	1
GO:0006629_lipid metabolic process	1	1	1	1	1	1	1	1	1	1	1	1	1	1	1	1	1	1	1	0.818326	1	1	1	1	0.538005	1	1	1	1	1	1	1	1	1	1	1	1	1
GO:0006631_fatty acid metabolic process	1	1	1	1	1	1	1	1	1	1	1	1	1	1	1	1	1	1	1	1	1	1	1	1	1	1	0.503837	1	1	1	1	1	1	1	1	1	1	1
GO:0006633_fatty acid biosynthetic process	1	1	1	1	1	1	1	1	1	1	1	1	1	1	0.840526	1	1	1	1	1	1	1	1	1	1	1	1	1	1	1	1	1	1	1	1	1	1	1
GO:0006635_fatty acid beta-oxidation	1	1	1	1	1	1	1	1	1	1	1	1	1	1	1	1	1	1	1	1	1	1	1	1	1	1	1	1	1	1	1	1	1	1	1	1	1	1
GO:0006636_unsaturated fatty acid biosynthetic process	1	1	1	1	1	1	1	1	1	1	1	1	1	1	0.536512	1	1	0.811944	1	1	1	1	1	1	1	1	1	1	1	1	1	1	1	1	1	1	1	1
GO:0006637_acyl-CoA metabolic process	1	1	1	1	1	1	1	1	1	1	1	1	1	1	1	1	1	1	1	1	1	1	1	1	1	1	0.15308	1	1	1	1	1	1	1	1	1	1	1
GO:0006638_neutral lipid metabolic process	1	1	1	1	1	1	1	1	1	1	1	1	1	1	1	1	1	1	1	1	1	1	1	1	1	1	1	1	1	1	1	1	1	1	1	1	1	1
GO:0006639_acylglycerol metabolic process	1	1	1	1	1	1	1	1	1	1	1	1	1	1	1	1	1	1	1	1	1	1	1	1	1	1	1	1	1	1	1	1	1	1	1	1	1	1
GO:0006641_triglyceride metabolic process	1	1	1	1	1	1	1	1	1	1	1	1	1	1	1	1	1	1	1	1	1	1	1	1	1	1	1	1	1	1	1	1	1	1	1	1	1	1
GO:0006642_triglyceride mobilization	1	1	1	1	1	1	1	1	1	1	1	1	1	1	1	1	1	1	1	1	1	1	1	1	1	1	1	1	1	1	1	1	1	1	1	1	1	1
GO:0006643_membrane lipid metabolic process	1	1	1	1	1	1	1	1	1	1	1	1	1	1	1	1	1	0.565319	1	0.140304	1	1	1	1	1	1	1	1	1	1	1	1	1	1	1	1	1	1
GO:0006644_phospholipid metabolic process	1	1	0.0514619	1	1	1	1	0.863598	1	1	1	1	1	1	1	1	1	1	1	1	1	1	1	1	0.768293	1	1	1	1	1	1	1	1	1	1	1	1	1
GO:0006646_phosphatidylethanolamine biosynthetic process	1	1	1	1	1	1	1	1	1	1	1	1	1	1	1	1	1	1	1	1	1	1	1	1	1	1	1	1	1	1	1	1	1	1	1	1	1	1
GO:0006649_phospholipid transfer to membrane	1	1	1	1	1	1	1	1	1	1	1	1	1	1	1	1	1	0.852718	1	1	1	1	1	1	1	1	1	1	1	1	1	1	1	1	1	1	1	1
GO:0006650_glycerophospholipid metabolic process	1	1	0.284425	1	1	1	1	0.934194	1	1	1	1	1	1	1	1	1	1	1	1	1	1	1	1	0.762197	1	1	1	1	1	1	1	1	1	1	1	1	1
GO:0006651_diacylglycerol biosynthetic process	1	1	1	1	1	1	1	1	1	1	1	1	1	1	1	1	1	1	1	1	1	1	1	1	1	1	1	1	1	1	1	1	1	1	1	1	1	1
GO:0006654_phosphatidic acid biosynthetic process	1	1	0.979004	1	1	1	1	1	1	1	1	1	1	1	1	1	1	1	1	1	1	1	1	1	1	1	1	1	1	1	1	1	1	1	1	1	1	1
GO:0006655_phosphatidylglycerol biosynthetic process	1	1	1	1	1	1	1	1	1	1	1	1	1	1	1	1	1	1	1	1	1	1	1	1	1	1	1	1	1	1	1	1	1	1	1	1	1	1
GO:0006656_phosphatidylcholine biosynthetic process	1	1	1	1	1	1	1	1	1	1	1	1	1	1	1	1	1	1	1	1	1	1	1	1	1	1	1	1	1	1	1	1	1	1	1	1	1	1
GO:0006657_CDP-choline pathway	1	1	1	1	1	1	1	1	1	1	1	1	1	1	1	1	1	1	1	1	1	1	1	1	1	1	1	1	1	1	1	1	1	1	1	1	1	1
GO:0006658_phosphatidylserine metabolic process	1	1	1	1	1	1	1	1	1	1	1	1	1	1	1	1	1	1	1	1	1	1	1	1	1	1	1	1	1	1	1	1	1	1	1	1	1	1
GO:0006659_phosphatidylserine biosynthetic process	1	1	1	1	1	1	1	1	1	1	1	1	1	1	1	1	1	1	1	1	1	1	1	1	1	1	1	1	1	1	1	1	1	1	1	1	0.836365	1
GO:0006660_phosphatidylserine catabolic process	1	1	1	1	1	1	1	1	1	1	1	1	1	1	1	1	1	1	1	1	1	1	1	1	1	1	1	1	1	1	1	1	1	1	1	1	1	1
GO:0006661_phosphatidylinositol biosynthetic process	1	1	0.979004	1	1	1	1	1	1	1	1	1	1	1	1	1	1	1	1	1	1	1	1	1	0.756093	1	1	1	1	1	1	1	1	1	1	1	1	1
GO:0006662_glycerol ether metabolic process	1	1	1	1	1	1	1	1	1	1	1	1	1	1	1	1	1	1	1	1	1	1	1	1	1	1	1	1	1	1	1	1	1	1	1	1	1	1
GO:0006663_platelet activating factor biosynthetic process	1	1	1	1	1	0.959929	1	1	1	1	1	1	1	1	1	1	1	1	1	1	1	1	1	1	1	1	1	1	1	1	1	1	1	1	1	1	1	1
GO:0006664_glycolipid metabolic process	1	1	1	1	1	1	1	1	1	1	1	1	1	1	1	1	1	1	1	0.0891607	1	1	1	1	1	1	1	1	1	1	1	1	1	1	1	1	1	1
GO:0006665_sphingolipid metabolic process	1	1	1	1	1	1	1	1	1	1	1	1	1	1	1	1	1	0.399513	1	1	1	1	1	1	1	1	1	1	1	1	1	1	1	1	1	1	1	1
GO:0006666_3-keto-sphinganine metabolic process	1	1	1	1	1	1	1	1	1	1	1	1	1	1	1	1	1	1	1	1	1	1	1	1	1	1	1	1	1	1	1	1	1	1	1	1	1	1
GO:0006667_sphinganine metabolic process	1	1	1	1	1	1	1	1	1	1	0.936452	1	1	1	1	1	1	1	1	1	1	1	1	1	1	1	1	1	1	1	1	1	1	1	1	1	1	1
GO:0006668_sphinganine-1-phosphate metabolic process	1	1	1	1	1	1	1	1	1	1	1	1	1	1	1	1	1	0.852718	1	1	1	1	1	1	1	1	1	1	1	1	1	1	1	1	1	1	1	1
GO:0006669_sphinganine-1-phosphate biosynthetic process	1	1	1	1	1	1	1	1	1	1	1	1	1	1	1	1	1	1	1	1	1	1	1	1	1	1	1	1	1	1	1	1	1	1	1	1	1	1
GO:0006670_sphingosine metabolic process	1	1	1	1	1	1	1	1	1	1	1	1	1	1	1	1	1	1	1	1	1	1	1	1	1	1	1	1	1	1	1	1	1	1	1	1	1	1
GO:0006671_phytosphingosine metabolic process	1	1	1	1	1	1	1	1	1	1	1	1	1	1	1	1	1	1	1	1	1	1	1	1	1	1	1	1	1	1	1	1	1	1	1	1	1	1
GO:0006672_ceramide metabolic process	1	1	1	1	1	1	1	1	1	1	1	1	1	1	1	1	1	0.744555	1	1	1	1	1	1	1	1	1	1	1	1	1	1	1	1	1	1	1	1
GO:0006677_glycosylceramide metabolic process	1	1	1	1	1	1	1	1	1	1	1	1	1	1	1	1	1	1	1	1	1	1	1	1	1	1	1	1	1	1	1	1	1	1	1	1	1	1
GO:0006678_glucosylceramide metabolic process	1	1	0.710841	1	1	1	1	1	1	1	1	1	1	1	1	1	1	1	1	1	1	1	1	1	1	1	1	1	1	1	1	1	1	1	1	1	1	1
GO:0006679_glucosylceramide biosynthetic process	1	1	0.979004	1	1	1	1	1	1	1	1	1	1	1	1	1	1	1	1	1	1	1	1	1	1	1	1	1	1	1	1	1	1	1	1	1	1	1
GO:0006680_glucosylceramide catabolic process	1	1	1	1	1	1	1	1	1	1	1	1	1	1	1	1	1	0.852718	1	1	1	1	1	1	1	1	1	1	1	1	1	1	1	1	1	1	1	1
GO:0006681_galactosylceramide metabolic process	1	1	1	1	1	1	1	1	1	1	1	1	1	1	1	1	1	1	1	1	1	1	1	1	1	1	1	1	1	1	1	1	1	1	1	1	1	1
GO:0006682_galactosylceramide biosynthetic process	1	1	1	1	1	1	1	1	1	1	1	1	1	1	1	1	1	1	1	1	1	1	1	1	1	1	1	1	1	1	1	1	1	1	1	1	1	1
GO:0006683_galactosylceramide catabolic process	1	1	1	1	1	1	1	1	1	1	1	1	1	1	1	1	1	1	1	1	1	1	1	1	1	1	1	1	1	1	1	1	1	1	1	1	1	1
GO:0006684_sphingomyelin metabolic process	1	1	1	1	1	1	1	1	1	1	1	1	1	1	1	1	1	1	1	1	1	1	1	1	1	1	1	1	1	1	1	1	1	1	1	1	1	1
GO:0006685_sphingomyelin catabolic process	1	1	1	1	1	1	1	1	1	1	1	1	1	1	1	1	1	1	1	1	1	1	1	1	1	1	1	1	1	1	1	1	1	1	1	1	1	1
GO:0006686_sphingomyelin biosynthetic process	1	1	1	1	1	1	1	1	1	1	1	1	1	1	1	1	1	1	1	1	1	1	1	1	1	1	1	1	1	1	1	1	1	1	1	1	1	1
GO:0006687_glycosphingolipid metabolic process	1	1	1	1	1	1	1	1	1	1	1	1	1	1	1	1	1	1	1	1	1	1	1	1	1	1	1	1	1	1	1	1	1	1	1	1	1	1
GO:0006688_glycosphingolipid biosynthetic process	1	1	1	1	1	1	1	0.260026	1	1	1	1	1	1	1	1	1	1	1	1	1	1	1	1	1	1	1	1	1	1	1	1	1	1	1	1	1	1
GO:0006689_ganglioside catabolic process	1	1	1	1	1	1	1	1	1	1	1	1	1	1	1	1	1	1	1	1	1	1	1	1	1	1	1	1	1	1	1	1	1	1	1	1	1	1
GO:0006690_icosanoid metabolic process	1	1	1	1	1	1	1	1	1	1	1	1	1	1	1	1	1	0.91308	1	1	1	1	1	1	1	1	1	1	1	1	1	1	1	1	1	1	1	1
GO:0006691_leukotriene metabolic process	1	1	0.707215	1	1	1	1	1	1	1	1	1	1	1	1	1	1	0.914643	1	1	1	1	1	1	0.786723	1	1	1	1	1	1	1	1	1	1	1	1	1
GO:0006692_prostanoid metabolic process	1	1	1	0.649958	1	1	1	1	1	1	1	1	1	1	1	1	1	1	1	1	1	1	1	1	1	1	1	1	1	1	1	1	1	1	1	1	1	1
GO:0006693_prostaglandin metabolic process	1	1	1	0.649958	1	1	1	1	1	1	1	1	1	1	1	1	1	1	1	1	1	1	1	1	1	1	1	1	1	1	1	1	1	1	1	1	1	1
GO:0006694_steroid biosynthetic process	1	1	1	1	1	1	1	1	1	1	1	1	1	1	0.201262	1	1	1	1	1	1	1	1	1	1	1	1	1	1	1	1	1	1	1	1	1	1	1
GO:0006695_cholesterol biosynthetic process	1	1	1	1	1	1	1	1	0.40107	1	1	1	1	1	1	1	1	1	1	1	1	1	1	1	1	1	1	1	1	1	1	1	1	1	1	1	1	1
GO:0006696_ergosterol biosynthetic process	1	1	1	1	1	1	1	1	1	1	1	1	1	1	1	1	1	1	1	1	1	1	1	1	1	1	1	1	1	1	1	1	1	1	1	1	1	1
GO:0006699_bile acid biosynthetic process	1	1	1	1	1	1	1	1	1	1	1	1	1	1	1	1	1	1	1	1	1	1	1	1	1	1	1	1	1	1	1	1	1	1	1	1	1	1
GO:0006700_C21-steroid hormone biosynthetic process	1	1	1	1	1	1	1	1	1	1	1	1	1	1	1	1	1	1	1	1	1	1	1	1	1	1	1	1	1	1	1	1	1	1	1	1	1	1
GO:0006701_progesterone biosynthetic process	1	1	1	1	1	1	1	1	1	1	1	1	1	1	0.923058	1	1	1	1	1	1	1	1	1	1	1	1	1	1	1	1	1	1	1	1	1	1	0.501534
GO:0006702_androgen biosynthetic process	1	1	1	1	1	1	1	1	1	1	1	1	1	1	1	1	1	1	1	1	1	1	1	1	1	1	1	1	1	1	1	1	1	1	1	1	1	1
GO:0006703_estrogen biosynthetic process	1	1	1	1	1	1	1	1	1	1	1	1	1	1	1	1	1	1	1	1	1	1	1	1	1	1	1	1	1	1	1	1	1	1	1	1	1	1
GO:0006704_glucocorticoid biosynthetic process	1	1	0.476702	1	1	1	1	1	1	1	1	1	1	1	1	1	1	1	1	1	1	1	1	1	0.497894	1	1	1	1	1	1	1	1	1	1	1	1	1
GO:0006705_mineralocorticoid biosynthetic process	1	1	1	1	1	1	1	1	1	1	1	1	1	1	1	1	1	1	1	1	1	1	1	1	0.762197	1	1	1	1	1	1	1	1	1	1	1	1	1
GO:0006706_steroid catabolic process	1	1	1	1	1	1	1	1	1	1	1	1	1	1	0.886744	1	1	0.914643	1	1	1	1	1	1	1	1	1	1	1	1	1	1	1	1	1	1	1	1
GO:0006707_cholesterol catabolic process	1	1	1	1	1	1	1	1	1	1	1	1	1	1	1	1	1	1	1	1	1	1	1	1	1	1	1	1	1	1	1	1	1	1	1	1	1	1
GO:0006710_androgen catabolic process	1	1	1	1	1	1	1	1	1	1	1	1	1	1	1	1	1	0.317808	1	1	1	1	1	1	1	1	1	1	1	1	1	1	1	1	1	1	1	1
GO:0006711_estrogen catabolic process	1	1	1	1	1	1	1	1	1	1	1	1	1	1	1	1	1	1	1	1	1	1	1	1	1	1	1	1	1	1	1	1	1	1	1	1	1	0.24885
GO:0006713_glucocorticoid catabolic process	1	1	1	1	1	1	1	0.924574	1	1	1	1	1	1	1	1	1	1	1	1	1	1	1	1	1	1	1	1	1	1	1	1	1	1	1	1	1	1
GO:0006714_sesquiterpenoid metabolic process	1	1	0.979004	1	1	1	1	1	1	1	1	1	1	1	1	1	1	1	1	1	1	1	1	1	1	1	1	1	1	1	1	1	1	1	1	1	1	1
GO:0006720_isoprenoid metabolic process	1	1	1	1	1	1	1	1	1	1	1	1	1	1	1	1	1	1	1	1	1	1	1	1	1	1	1	1	1	1	1	1	1	1	1	1	1	1
GO:0006721_terpenoid metabolic process	1	1	1	1	1	1	1	1	1	1	1	1	1	1	1	1	1	1	1	1	1	1	1	1	1	1	1	1	1	1	1	1	1	1	1	1	1	1
GO:0006722_triterpenoid metabolic process	1	1	1	1	1	1	1	1	1	1	1	1	1	1	1	1	1	1	1	1	1	1	1	1	1	1	1	1	1	1	1	1	1	1	1	1	1	1
GO:0006725_cellular aromatic compound metabolic process	1.17466e-05	1	1	1	1	1	1	1	1.08038e-33	1	1	1	1	1	1	1	1	1	1	1	1	1	1	1	1	1	1	1	4.4215e-08	1	1	1	1	1	1	1	1	0.00274398
GO:0006726_eye pigment biosynthetic process	1	1	1	1	1	1	1	1	1	1	1	1	1	1	1	1	1	1	1	1	1	1	1	1	1	1	1	1	1	1	1	1	1	1	1	1	1	1
GO:0006729_tetrahydrobiopterin biosynthetic process	1	1	1	1	1	1	1	1	1	1	1	1	1	1	1	1	1	1	1	1	1	1	1	1	1	1	1	1	1	1	1	1	1	1	1	1	1	1
GO:0006730_one-carbon metabolic process	1	1	1	1	1	1	1	1	1	1	1	1	1	1	1	1	1	1	1	1	1	1	1	1	1	1	1	1	1	1	1	1	1	1	1	1	1	1
GO:0006732_coenzyme metabolic process	1	1	0.99423	1	1	1	1	1	1	1	1	1	1	1	1	1	1	1	1	1	1	1	1	1	1	1	0.557141	1	1	1	1	1	1	1	1	1	1	1
GO:0006733_oxidoreduction coenzyme metabolic process	1	1	0.979004	1	1	1	1	1	1	1	1	1	1	1	0.788314	1	1	1	1	1	1	1	1	1	1	1	1	1	1	1	1	1	1	1	1	1	1	1
GO:0006734_NADH metabolic process	1	1	1	1	1	1	1	0.813401	1	1	1	1	1	1	0.208319	1	1	1	1	1	1	1	1	1	1	1	1	1	1	1	1	1	1	1	1	1	1	1
GO:0006735_NADH regeneration	1	1	1	1	1	1	1	1	1	1	1	1	1	1	0.107595	1	1	1	1	1	1	1	1	1	1	1	1	1	1	1	1	1	1	1	1	1	1	1
GO:0006738_nicotinamide riboside catabolic process	1	1	1	1	1	1	1	1	1	1	1	1	1	1	1	1	1	1	1	1	1	1	1	1	1	1	1	1	1	1	1	1	1	1	1	1	1	1
GO:0006739_NADP metabolic process	1	1	0.532543	1	1	1	1	1	1	1	1	1	1	1	1	1	1	1	1	1	1	1	1	1	1	1	1	1	1	1	1	1	1	1	1	1	1	1
GO:0006740_NADPH regeneration	1	1	1	1	1	1	1	1	1	1	1	1	1	1	1	1	1	1	1	1	1	1	1	1	1	1	1	1	1	1	1	1	1	1	1	1	1	1
GO:0006741_NADP biosynthetic process	1	1	1	1	1	1	1	1	1	1	1	1	1	1	1	1	1	1	1	1	1	1	1	1	1	1	1	1	1	1	1	1	1	1	1	1	1	1
GO:0006742_NADP catabolic process	1	1	1	1	1	1	1	1	1	1	1	1	1	1	1	1	1	1	1	1	1	1	1	1	1	1	1	1	1	1	1	1	1	1	1	1	1	1
GO:0006743_ubiquinone metabolic process	1	1	0.979004	1	1	1	1	1	1	1	1	1	1	1	1	1	1	1	1	1	1	1	1	1	1	1	1	1	1	1	1	1	1	1	1	1	1	1
GO:0006744_ubiquinone biosynthetic process	1	1	1	1	1	1	1	1	1	1	1	1	1	1	1	1	1	1	1	1	1	1	1	1	1	1	1	1	1	1	1	1	1	1	1	1	1	1
GO:0006747_FAD biosynthetic process	1	1	1	1	1	1	1	1	1	1	1	1	1	1	1	1	1	1	1	1	1	1	1	1	1	1	1	1	1	1	1	1	1	1	1	1	1	1
GO:0006749_glutathione metabolic process	1	1	0.318296	1	1	1	1	1	1	1	1	1	1	1	1	1	1	1	1	1	1	1	1	1	0.768293	1	1	1	1	1	1	1	1	1	1	1	1	1
GO:0006750_glutathione biosynthetic process	1	1	1	1	1	1	1	1	1	1	1	1	1	1	1	1	1	1	1	1	1	1	1	1	1	1	1	1	1	1	1	1	1	1	1	1	1	1
GO:0006751_glutathione catabolic process	1	1	0.851858	1	1	1	1	1	1	1	1	1	1	1	1	1	1	1	1	1	1	1	1	1	1	1	1	1	1	1	1	1	1	1	1	1	1	1
GO:0006753_nucleoside phosphate metabolic process	1	1	1	1	1	1	1	0.0061577	1	1	1	1	1	1	1	1	1	1	1	1	1	1	1	1	1	1	3.01331e-05	1	1	1	1	1	1	1	1	1	1	1
GO:0006754_ATP biosynthetic process	1	1	1	1	1	1	1	1	1	1	1	1	1	1	1	1	1	1	1	1	1	1	1	1	1	1	0.0488881	1	1	1	1	1	1	1	1	1	1	1
GO:0006756_AMP phosphorylation	1	1	1	1	1	1	1	1	1	1	1	1	1	1	1	1	1	1	1	1	1	1	1	1	1	1	1	1	1	1	1	1	1	1	1	1	1	1
GO:0006757_ATP generation from ADP	1	1	1	1	1	1	1	1	1	1	1	1	1	1	0.304143	1	1	1	1	1	1	1	1	1	1	1	1	1	1	1	1	1	1	1	1	1	1	1
GO:0006760_folic acid-containing compound metabolic process	1	1	0.979004	1	1	1	1	1	1	1	1	1	1	1	1	1	1	1	1	1	1	1	1	1	1	1	1	1	1	1	1	1	1	1	1	1	1	1
GO:0006766_vitamin metabolic process	1	1	0.528396	0.637551	1	1	1	1	1	1	1	1	1	1	0.540607	1	1	1	1	1	1	1	1	1	0.826669	1	1	1	1	1	1	1	1	1	1	1	1	1
GO:0006767_water-soluble vitamin metabolic process	1	1	0.705489	0.617222	1	1	1	1	1	1	1	1	1	1	1	1	1	1	1	1	1	1	1	1	1	1	1	1	1	1	1	1	1	1	1	1	1	0.745302
GO:0006768_biotin metabolic process	1	1	1	0.517207	1	1	1	1	1	1	1	1	1	1	1	1	1	1	1	1	1	1	1	1	1	1	1	0.680108	1	1	1	1	1	1	1	1	1	1
GO:0006771_riboflavin metabolic process	1	1	1	1	1	1	1	1	1	1	1	1	1	1	1	1	1	1	1	1	1	1	1	1	1	1	1	1	1	1	1	1	1	1	1	1	1	1
GO:0006772_thiamine metabolic process	1	1	1	1	1	1	1	1	1	1	1	1	1	1	1	1	1	1	1	1	1	1	1	1	1	1	1	1	1	1	1	1	1	1	1	1	1	1
GO:0006775_fat-soluble vitamin metabolic process	1	1	1	1	1	0.896598	1	1	1	1	1	1	1	1	0.0946016	1	1	1	1	1	1	1	1	1	0.768293	1	1	1	1	1	1	1	1	1	1	1	1	1
GO:0006776_vitamin A metabolic process	1	1	1	1	1	1	1	1	1	1	1	1	1	1	1	1	1	1	1	1	1	1	1	1	1	1	1	1	1	1	1	1	1	1	1	1	1	1
GO:0006777_Mo-molybdopterin cofactor biosynthetic process	1	1	1	1	1	1	1	1	1	1	1	1	1	1	1	1	1	1	1	1	1	1	1	1	1	1	1	1	1	1	1	1	1	1	1	1	1	1
GO:0006778_porphyrin-containing compound metabolic process	1	1	1	1	1	1	1	1	1	1	1	1	1	1	1	1	1	1	1	1	1	1	1	1	1	1	1	1	1	1	1	1	1	1	1	1	1	1
GO:0006779_porphyrin-containing compound biosynthetic process	1	1	1	1	1	1	1	1	1	1	1	1	1	1	1	1	1	1	1	1	1	1	1	1	1	1	1	1	1	1	1	1	1	1	1	1	1	1
GO:0006780_uroporphyrinogen III biosynthetic process	1	1	1	1	1	1	1	0.213275	1	1	1	1	1	1	1	1	1	1	1	1	1	1	1	1	1	1	1	1	1	1	1	1	1	1	1	1	1	1
GO:0006781_succinyl-CoA pathway	1	1	1	1	1	1	1	0.924574	1	1	1	1	1	1	1	1	1	1	1	1	1	1	1	1	1	1	1	1	1	1	1	1	1	1	1	1	1	1
GO:0006782_protoporphyrinogen IX biosynthetic process	1	1	1	1	1	1	1	1	1	1	1	1	1	1	1	1	1	1	1	1	1	1	1	1	1	1	1	1	1	1	1	1	1	1	1	1	1	1
GO:0006783_heme biosynthetic process	1	1	1	1	1	1	1	1	1	1	1	1	1	1	1	1	1	1	1	1	1	1	1	1	1	1	1	1	1	1	1	1	1	1	1	1	1	1
GO:0006784_heme a biosynthetic process	1	1	1	1	1	1	1	1	1	1	1	1	1	1	1	1	1	0.852718	1	1	1	1	1	1	1	1	1	1	1	1	1	1	1	1	1	1	1	1
GO:0006787_porphyrin-containing compound catabolic process	1	1	0.710841	1	1	1	1	1	1	1	1	1	1	1	1	1	1	1	1	1	1	1	1	1	1	1	1	1	1	1	1	1	1	1	1	1	1	1
GO:0006788_heme oxidation	1	1	1	1	1	1	1	1	1	1	1	1	1	1	1	1	1	0.852718	1	1	1	1	1	1	1	1	1	1	1	1	1	1	1	1	1	1	1	1
GO:0006789_bilirubin conjugation	1	1	1	1	1	1	1	1	1	1	1	1	1	1	1	1	1	1	1	1	1	1	1	1	1	1	1	1	1	1	1	1	1	1	1	1	1	1
GO:0006790_sulfur compound metabolic process	1	1	1	0.800139	1	0.959929	1	1	1	1	1	1	1	1	1	1	1	1	1	1	1	1	1	1	1	1	1	1	1	1	1	1	1	1	1	1	1	1
GO:0006793_phosphorus metabolic process	1	1	0.00253276	1	1	1	1	6.23476e-05	1	1	1	1	1	1	0.594284	1	1	1	1	1	1	1	1	1	0.6829	1	1	0.932541	1	1	1	1	1	1	1	1	1	0.0202143
GO:0006796_phosphate-containing compound metabolic process	1	1	0.0011889	1	1	1	1	2.53597e-05	1	1	1	1	1	1	0.705366	1	1	1	1	1	1	1	1	1	0.603504	1	1	1	1	1	1	1	1	1	1	1	1	0.013881
GO:0006797_polyphosphate metabolic process	1	1	1	1	1	1	1	1	1	1	1	1	1	1	1	1	1	1	1	1	1	1	1	1	1	1	1	0.680108	1	1	1	1	1	1	1	1	1	1
GO:0006801_superoxide metabolic process	1	1	0.979004	1	1	1	1	1	1	1	1	1	1	1	1	1	1	1	1	1	1	1	1	1	1	1	1	1	1	1	1	1	1	1	1	1	1	1
GO:0006805_xenobiotic metabolic process	1	1	0.49214	1	1	1	1	1	1	1	0.625991	1	1	1	1	1	1	1	1	1	1	1	1	1	1	1	1	1	1	1	1	1	1	1	1	1	1	1
GO:0006807_nitrogen compound metabolic process	2.75316e-06	1	1	0.800139	1	1	1	1	4.36181e-26	1	1	1	1	1	1	1	1	1	1	1	1	1	1	1	1	1	0.102801	1	4.15378e-06	1	1	1	1	1	1	1	1	0.0321047
GO:0006808_regulation of nitrogen utilization	1	1	1	1	1	0.896598	1	1	1	1	1	1	1	1	1	1	1	1	1	1	1	1	1	1	1	1	1	1	1	1	1	1	1	1	1	1	1	1
GO:0006809_nitric oxide biosynthetic process	1	1	0.0606249	1	1	1	1	1	1	1	1	1	1	1	0.227994	1	1	1	1	1	1	1	1	1	1	1	1	1	1	1	1	1	1	1	1	1	1	1
GO:0006810_transport	1	1	0.00629371	1	0.454042	0.896598	1	9.62086e-13	1	1	1	1	1	1	0.281965	1	1	0.445636	1	1	1	1	1	1	0.439391	1	1	0.680108	1	1	1	1	1	1	1	1	1	1
GO:0006811_ion transport	1	1	1	1	1	1	1	2.10934e-18	1	1	1	1	1	1	1	1	1	1	1	1	1	1	1	1	0.0531359	1	0.855321	1	1	1	1	1	1	1	1	1	1	1
GO:0006812_cation transport	1	1	1	1	1	1	1	4.70827e-15	1	1	1	1	1	1	1	1	1	1	1	1	1	1	1	1	0.102454	1	1	1	1	1	1	1	1	1	1	1	1	1
GO:0006813_potassium ion transport	1	1	1	1	1	1	1	6.06116e-07	1	1	1	1	1	1	1	1	1	1	1	1	1	1	1	1	0.882432	1	1	1	1	1	1	1	1	1	1	1	1	1
GO:0006814_sodium ion transport	1	1	1	1	1	1	1	0.077634	1	1	1	1	1	1	1	1	1	1	1	1	1	1	1	1	0.00439385	1	1	1	1	1	1	1	1	1	1	1	1	1
GO:0006816_calcium ion transport	1	1	0.863902	1	1	1	1	0.00011032	1	1	1	1	1	1	0.356005	1	1	1	1	1	1	1	1	1	0.541426	1	1	1	1	1	1	1	1	1	1	1	1	1
GO:0006817_phosphate ion transport	1	1	1	1	1	1	1	1	1	1	1	1	1	1	1	1	1	1	1	1	1	1	1	1	1	1	1	1	1	1	1	1	1	1	1	1	1	1
GO:0006818_hydrogen transport	1	1	1	1	1	1	1	0.0951783	1	1	1	1	1	1	1	1	1	1	1	1	1	1	1	1	1	1	0.753812	1	1	1	1	1	1	1	1	1	1	1
GO:0006820_anion transport	1	1	1	1	1	1	1	0.041001	1	1	1	1	1	1	1	1	1	1	1	1	1	1	1	1	0.585571	1	1	0.680108	1	1	1	1	1	1	1	1	1	1
GO:0006821_chloride transport	1	1	1	1	1	1	1	0.0734872	1	1	1	1	1	1	1	1	1	1	1	1	1	1	1	1	1	1	1	1	1	1	1	1	1	1	1	1	1	1
GO:0006824_cobalt ion transport	1	1	1	1	1	1	1	1	1	1	1	1	1	1	0.84213	1	1	1	1	1	1	1	1	1	1	1	1	1	1	1	1	1	1	1	1	1	1	1
GO:0006825_copper ion transport	1	1	0.555172	1	1	1	1	1	1	1	1	1	1	1	0.181024	1	1	1	1	1	1	1	1	1	1	1	1	1	1	1	1	1	1	1	1	1	1	1
GO:0006826_iron ion transport	1	1	1	1	1	1	1	0.00195738	1	1	1	1	1	1	0.465018	1	1	1	1	1	1	1	1	1	1	1	1	1	1	1	1	1	1	1	1	1	1	1
GO:0006828_manganese ion transport	1	1	1	1	1	1	1	1	1	1	1	1	1	1	1	1	1	1	1	0.651613	1	1	1	1	1	1	1	1	1	1	1	1	1	1	1	1	1	1
GO:0006829_zinc II ion transport	1	1	1	1	1	1	1	1	1	1	1	1	1	1	1	1	1	1	1	1	1	1	1	1	1	1	1	1	1	1	1	1	1	1	1	1	1	1
GO:0006833_water transport	1	1	1	1	1	1	1	1	1	1	1	1	1	1	1	1	1	1	1	1	1	1	1	1	1	1	1	0.966708	1	0.529945	1	1	1	1	1	1	1	1
GO:0006835_dicarboxylic acid transport	1	1	1	1	1	1	1	1.95687e-09	1	1	1	1	1	1	1	1	1	1	1	1	1	1	1	1	0.585571	1	1	1	1	1	1	1	1	1	1	1	1	1
GO:0006836_neurotransmitter transport	1	1	1	1	1	1	1	1.44863e-15	1	1	1	1	1	1	1	1	1	1	1	1	1	1	1	1	0.585571	1	1	1	1	1	1	1	1	1	1	1	1	1
GO:0006837_serotonin transport	1	1	1	1	1	1	1	1	1	1	1	1	1	1	1	1	1	1	1	1	1	1	1	1	1	1	1	1	1	1	1	1	1	1	1	1	1	1
GO:0006839_mitochondrial transport	1	1	1	1	1	1	1	1	1	1	1	1	1	1	1	1	1	1	1	1	1	1	1	1	1	1	1	1	1	1	1	1	1	1	1	1	1	1
GO:0006842_tricarboxylic acid transport	1	1	1	1	1	1	1	1	1	1	1	1	1	1	1	1	1	1	1	1	1	1	1	1	1	1	1	1	1	1	1	1	1	1	1	1	1	1
GO:0006843_mitochondrial citrate transport	1	1	1	1	1	1	1	1	1	1	1	1	1	1	1	1	1	1	1	1	1	1	1	1	1	1	1	1	1	1	1	1	1	1	1	1	1	1
GO:0006844_acyl carnitine transport	1	1	1	1	1	1	1	1	1	1	1	1	1	1	1	1	1	1	1	1	1	1	1	1	1	1	1	1	1	1	1	1	1	1	1	1	1	1
GO:0006848_pyruvate transport	1	1	1	1	1	1	1	1	1	1	1	1	1	1	1	1	1	1	1	1	1	1	1	1	1	1	1	1	1	1	1	1	1	1	1	1	1	1
GO:0006850_mitochondrial pyruvate transport	1	1	1	1	1	1	1	1	1	1	1	1	1	1	1	1	1	1	1	1	1	1	1	1	1	1	1	1	1	1	1	1	1	1	1	1	1	1
GO:0006851_mitochondrial calcium ion transport	1	1	1	1	1	1	1	1	1	1	1	1	1	1	1	1	1	1	1	1	1	1	1	1	0.819686	1	1	1	1	1	1	1	1	1	1	1	1	1
GO:0006853_carnitine shuttle	1	1	1	1	1	1	1	1	1	1	1	1	1	1	1	1	1	1	1	1	1	1	1	1	1	1	1	1	1	1	1	1	1	1	1	1	1	1
GO:0006855_drug transmembrane transport	1	1	1	1	1	0.687649	1	1	1	1	1	1	1	1	1	1	1	1	1	1	1	1	1	1	1	1	1	1	1	1	1	1	1	1	1	1	1	1
GO:0006857_oligopeptide transport	1	1	1	1	1	1	1	1	1	1	1	1	1	1	1	1	1	1	1	1	1	1	1	1	1	1	1	1	1	1	1	1	1	1	1	1	1	1
GO:0006858_extracellular transport	1	1	1	1	1	1	1	1	1	1	1	1	1	1	1	1	1	1	1	1	1	1	1	1	1	1	1	1	1	1	1	1	1	1	1	1	1	1
GO:0006860_extracellular amino acid transport	1	1	1	1	1	1	1	1	1	1	1	1	1	1	1	1	1	1	1	1	1	1	1	1	1	1	1	1	1	1	1	1	1	1	1	1	1	1
GO:0006862_nucleotide transport	1	1	1	1	1	1	1	1	1	1	1	1	1	1	1	1	1	1	1	1	1	1	1	1	1	1	1	1	1	1	1	1	1	1	1	1	1	0.944339
GO:0006863_purine nucleobase transport	1	1	1	1	1	1	1	1	1	1	1	1	1	1	0.993144	1	1	1	1	1	1	1	1	1	1	1	1	1	1	1	1	1	1	1	1	1	1	1
GO:0006864_pyrimidine nucleotide transport	1	1	1	1	1	1	1	1	1	1	1	1	1	1	1	1	1	1	1	1	1	1	1	1	1	1	1	1	1	1	1	1	1	1	1	1	1	1
GO:0006865_amino acid transport	1	1	1	1	1	1	1	1.54685e-06	1	1	1	1	1	1	1	1	1	1	1	1	1	1	1	1	0.510361	1	1	1	1	1	1	1	1	1	1	1	1	1
GO:0006867_asparagine transport	1	1	0.979004	1	1	1	1	1	1	1	1	1	1	1	1	1	1	1	1	1	1	1	1	1	1	1	1	1	1	1	1	1	1	1	1	1	1	1
GO:0006868_glutamine transport	1	1	1	1	1	1	1	1	1	1	1	1	1	1	1	1	1	1	1	1	1	1	1	1	1	1	1	1	1	1	1	1	1	1	1	1	1	1
GO:0006869_lipid transport	1	1	1	1	1	1	1	1	1	1	1	1	1	1	0.87316	1	1	0.93116	1	1	1	1	1	1	1	1	1	0.58261	1	1	1	1	1	1	1	1	1	1
GO:0006873_cellular ion homeostasis	1	1	0.143073	1	1	1	1	0.0386592	1	1	1	1	1	1	1	1	1	0.852718	1	1	1	1	1	1	0.440564	1	1	1	1	1	1	1	1	1	1	1	1	1
GO:0006874_cellular calcium ion homeostasis	1	1	0.145307	1	1	1	1	0.312309	1	1	1	1	1	1	0.76964	1	1	0.906168	1	1	1	1	1	1	0.191528	1	1	1	1	1	1	1	1	1	1	1	1	1
GO:0006875_cellular metal ion homeostasis	1	1	0.0507634	1	1	1	1	0.312124	1	1	1	1	1	1	0.84699	1	1	0.60353	1	1	1	1	1	1	0.107806	1	1	1	1	1	1	1	1	1	1	1	1	1
GO:0006876_cellular cadmium ion homeostasis	1	1	1	1	1	1	1	1	1	1	1	1	1	1	1	1	1	0.673359	1	1	1	1	1	1	1	1	1	1	1	1	1	1	1	1	1	1	1	1
GO:0006878_cellular copper ion homeostasis	1	1	0.715947	1	1	1	1	1	1	1	1	1	1	1	1	1	1	1	1	1	1	1	1	1	1	1	1	1	1	1	1	1	1	1	1	1	1	1
GO:0006879_cellular iron ion homeostasis	1	1	1	1	1	1	1	1	1	1	1	1	1	1	1	1	1	0.673359	1	1	1	1	1	1	0.859649	1	1	1	1	1	1	1	1	1	1	1	1	1
GO:0006880_intracellular sequestering of iron ion	1	1	1	1	1	1	1	1	1	1	1	1	1	1	1	1	1	1	1	1	1	1	1	1	1	1	1	1	1	1	1	1	1	1	1	1	1	1
GO:0006882_cellular zinc ion homeostasis	1	1	1	1	1	1	1	1	1	1	1	1	1	1	1	1	1	1	1	1	1	1	1	1	1	1	1	1	1	1	1	1	1	1	1	1	1	1
GO:0006883_cellular sodium ion homeostasis	1	1	0.715947	1	1	1	1	1	1	1	1	1	1	1	1	1	1	1	1	1	1	1	1	1	0.3893	1	1	1	1	1	1	1	1	1	1	1	1	1
GO:0006884_cell volume homeostasis	1	1	1	1	1	1	1	1	1	1	1	1	1	1	1	1	1	1	1	1	1	1	1	1	1	1	1	1	1	1	1	1	1	1	1	1	1	1
GO:0006885_regulation of pH	1	1	1	1	1	1	1	0.0790697	1	1	1	1	1	1	1	1	1	1	1	1	1	1	1	1	1	1	1	1	1	1	1	1	1	1	1	1	1	1
GO:0006886_intracellular protein transport	1	1	1	1	1	1	0.0674549	1	1	1	1	1	1	1	1	1	1	1	1	1	1	1	1	1	1	1	1	1	1	1	1	1	1	1	1	1	1	1
GO:0006887_exocytosis	1	1	2.52501e-10	1	1	1	1	0.0173024	1	1	0.149866	1	1	1	0.273342	1	1	2.84728e-11	1	1	1	1	1	1	1	1	1	1	1	1	1	1	1	1	1	1	1	1
GO:0006888_ER to Golgi vesicle-mediated transport	1	1	1	1	0.566701	1	1	1	1	1	1	1	1	1	1	1	1	1	1	1	1	1	1	1	1	1	1	1	1	1	1	1	1	1	1	1	1	1
GO:0006890_retrograde vesicle-mediated transport, Golgi to ER	1	1	1	1	1	1	1	0.427333	1	1	1	1	1	1	1	1	1	1	1	1	1	1	1	1	1	1	1	1	1	1	1	1	1	1	1	1	1	1
GO:0006891_intra-Golgi vesicle-mediated transport	1	1	1	1	1	1	1	1	1	1	1	1	1	1	1	1	1	1	1	1	1	1	1	1	1	1	1	1	1	1	1	1	1	1	1	1	1	1
GO:0006892_post-Golgi vesicle-mediated transport	1	1	0.597836	1	1	1	1	0.934054	1	1	1	1	1	1	1	1	1	1	1	1	1	1	1	1	1	1	1	1	1	1	1	1	1	1	1	1	1	1
GO:0006893_Golgi to plasma membrane transport	1	1	1	1	1	1	1	1	1	1	1	1	1	1	1	1	1	1	1	1	1	1	1	1	1	1	1	1	1	1	1	1	1	1	1	1	1	1
GO:0006895_Golgi to endosome transport	1	1	1	1	1	1	1	1	1	1	1	1	1	1	1	1	1	1	1	1	1	1	1	1	1	1	1	1	1	1	1	1	1	1	1	1	1	1
GO:0006896_Golgi to vacuole transport	1	1	1	1	1	1	1	1	1	1	1	1	1	1	1	1	1	1	1	1	1	1	1	1	1	1	1	1	1	1	1	1	1	1	1	1	1	1
GO:0006897_endocytosis	1	1	4.04793e-12	1	1	1	1	0.887856	1	1	1	1	1	1	0.378619	1	1	2.5003e-05	1	1	1	1	1	1	1	1	1	1	1	1	1	1	1	1	1	1	1	1
GO:0006898_receptor-mediated endocytosis	1	1	1.20816e-05	1	1	1	1	0.821613	1	1	1	1	1	1	1	1	1	0.744555	1	1	1	1	1	1	1	1	1	1	1	1	1	1	1	1	1	1	1	1
GO:0006900_membrane budding	1	1	1	1	1	1	1	1	1	1	1	1	1	1	1	1	1	1	1	1	1	1	1	1	1	1	1	1	1	1	1	1	1	1	1	1	1	1
GO:0006901_vesicle coating	1	1	1	1	1	1	1	1	1	1	1	1	1	1	1	1	1	1	1	1	1	1	1	1	1	1	1	1	1	1	1	1	1	1	1	1	1	1
GO:0006903_vesicle targeting	1	1	1	1	1	1	1	1	1	1	1	1	1	1	1	1	1	1	1	1	1	1	1	1	1	1	1	1	1	1	1	1	1	1	1	1	1	1
GO:0006904_vesicle docking involved in exocytosis	1	1	1	1	1	1	1	0.00314466	1	1	1	1	1	1	1	1	1	1	1	1	1	1	1	1	1	1	1	1	1	1	1	1	1	1	1	1	1	1
GO:0006906_vesicle fusion	1	1	1	1	1	1	1	0.304496	1	1	1	1	1	1	1	1	1	1	1	1	1	1	1	1	1	1	1	1	1	1	1	1	1	1	1	1	1	1
GO:0006907_pinocytosis	1	1	1	0.950865	1	1	1	1	1	1	1	1	1	1	0.653863	1	1	1	1	1	1	1	1	1	1	1	1	1	1	1	1	1	1	1	1	1	1	1
GO:0006909_phagocytosis	1	1	6.784e-11	1	1	1	1	1	1	1	1	1	1	1	0.993144	1	1	1.61356e-09	1	1	1	1	1	1	1	1	1	1	1	1	1	1	1	1	1	1	1	1
GO:0006910_phagocytosis, recognition	1	1	0.00061361	1	1	1	1	1	1	1	1	1	1	1	1	1	1	1	1	1	1	1	1	1	1	1	1	1	1	1	1	1	1	1	1	1	1	1
GO:0006911_phagocytosis, engulfment	1	1	0.000160873	1	1	1	1	1	1	1	1	1	1	1	1	1	1	0.0366287	1	1	1	1	1	1	1	1	1	1	1	1	1	1	1	1	1	1	1	1
GO:0006913_nucleocytoplasmic transport	1	1	1	1	1	1	1	1	0.0795206	1	1	1	1	1	0.942914	1	1	1	1	1	1	1	1	1	0.585571	1	1	1	1	1	1	1	1	1	1	1	1	1
GO:0006914_autophagy	1	1	1	1	1	1	1	0.243496	1	1	1	1	1	1	0.908983	1	1	1	1	1	1	1	1	1	1	1	1	1	1	1	1	1	1	1	1	1	1	1
GO:0006915_apoptotic process	1	1	0.00033917	1	1	1	1	1	1	1	1	1	1	1	0.000156893	1	1	0.990755	1	1	1	1	1	1	1	1	1	1	1	1	1	1	1	1	1	1	0.216384	0.00236159
GO:0006919_activation of cysteine-type endopeptidase activity involved in apoptotic process	1	1	0.399239	1	1	1	1	1	1	1	1	1	1	1	1	1	1	1	1	1	1	1	1	1	1	1	1	1	1	1	1	1	1	1	1	1	1	1
GO:0006921_cellular component disassembly involved in execution phase of apoptosis	1	1	1	1	1	1	1	1	1	1	1	1	1	1	1	1	1	1	1	1	1	1	1	1	0.889841	1	1	1	0.276958	1	1	1	1	1	1	1	1	1
GO:0006924_activation-induced cell death of T cells	1	1	0.645513	1	1	1	1	1	1	1	1	1	1	1	1	1	1	1	1	1	1	1	1	1	1	1	1	1	1	1	1	1	1	1	1	1	1	1
GO:0006925_inflammatory cell apoptotic process	1	1	1	1	1	1	1	1	1	1	1	1	1	1	0.587187	1	1	1	1	1	1	1	1	1	1	1	1	1	1	1	1	1	1	1	1	1	1	1
GO:0006928_movement of cell or subcellular component	1	1	0.00244344	0.800139	1	0.959929	0.0305187	1	1	1	0.625991	1	2.48609e-06	1	0.173014	1	1	1	1	1	1	1	1	1	0.129575	1	1	1	1	1	1	1	1	1	1	1	1	0.00130125
GO:0006929_substrate-dependent cell migration	1	1	1	1	1	1	1	1	1	1	1	1	1	1	0.923058	1	1	1	1	1	1	1	1	1	1	1	1	1	1	1	1	1	1	1	1	1	1	1
GO:0006930_substrate-dependent cell migration, cell extension	1	1	0.995443	1	1	1	1	1	1	1	1	1	1	1	1	1	1	1	1	1	1	1	1	1	1	1	1	1	1	1	1	1	1	1	1	1	1	1
GO:0006931_substrate-dependent cell migration, cell attachment to substrate	1	1	1	1	1	1	1	1	1	1	1	1	1	1	0.753824	1	1	1	1	1	1	1	1	1	1	1	1	1	1	1	1	1	1	1	1	1	1	1
GO:0006933_negative regulation of cell adhesion involved in substrate-bound cell migration	1	1	1	1	1	1	1	1	1	1	1	1	1	1	1	1	1	1	1	1	1	1	1	1	1	1	1	1	1	1	1	1	1	1	1	1	1	1
GO:0006935_chemotaxis	1	1	0.00177199	1	1	0.826651	1	1	1	1	0.626791	1	1	1	0.201802	1	1	0.0146091	1	1	1	1	1	1	0.209138	1	1	1	1	1	1	1	1	1	1	1	1	0.000669433
GO:0006936_muscle contraction	1	1	1	1	1	1	1	1	1	1	1	1	1	1	0.225311	1	1	1	1	1	1	1	1	1	0.850384	1	1	1	1	1	1	1	1	1	1	1	1	1
GO:0006937_regulation of muscle contraction	1	1	1	1	1	0.826651	1	1	1	1	1	1	1	1	0.484661	1	1	1	1	1	1	1	1	1	0.866819	1	1	1	1	1	1	1	1	1	1	1	1	1
GO:0006939_smooth muscle contraction	1	1	1	1	1	1	1	1	1	1	1	1	1	1	0.149704	1	1	1	1	1	1	1	1	1	0.763735	1	1	1	1	1	1	1	1	1	1	1	1	0.872239
GO:0006940_regulation of smooth muscle contraction	1	1	1	1	1	1	1	1	1	1	1	1	1	1	0.196271	1	1	1	1	1	1	1	1	1	0.683868	1	1	1	1	1	1	1	1	1	1	1	1	0.501534
GO:0006941_striated muscle contraction	1	1	1	1	1	1	1	0.519	1	1	1	1	1	1	1	1	1	1	1	1	1	1	1	1	1	1	1	1	1	1	1	1	1	1	1	1	1	1
GO:0006942_regulation of striated muscle contraction	1	1	1	1	1	0.826651	1	1	1	1	1	1	1	1	1	1	1	1	1	1	1	1	1	1	1	1	1	1	1	1	1	1	1	1	1	1	1	1
GO:0006948_induction by virus of host cell-cell fusion	1	1	0.710841	1	1	1	1	1	1	1	1	1	1	1	1	1	1	1	1	1	1	1	1	1	1	1	1	1	1	1	1	1	1	1	1	1	1	1
GO:0006949_syncytium formation	1	1	0.870704	1	1	1	1	1	1	1	0.938727	1	1	1	0.154182	1	1	1	1	1	1	1	1	1	1	1	1	1	1	1	1	1	1	1	1	1	1	1
GO:0006950_response to stress	1	1	4.1382e-18	1	1	1	1	1	0.547449	1	1	1	1	1	6.1191e-06	1	1	1.19455e-05	1	1	1	1	1	1	1	1	1	0.251269	1	1	1	1	1	1	1	1	6.6953e-11	0.0267734
GO:0006952_defense response	1	1	2.83372e-41	1	1	1	1	1	1	1	0.568121	1	1	1	0.00521003	1	1	1.10227e-17	1	1	1	1	1	1	1	1	1	0.179759	1	1	1	1	1	1	1	1	1.19865e-18	0.7375
GO:0006953_acute-phase response	1	1	0.56851	1	1	1	1	1	1	1	1	1	1	1	0.271949	1	1	0.852718	1	1	1	1	1	1	1	1	1	1	1	1	1	1	1	1	1	1	1	1
GO:0006954_inflammatory response	1	1	1.53579e-23	1	1	0.896598	1	1	1	1	0.625991	1	1	1	3.5234e-05	1	1	3.92119e-08	1	1	1	1	1	1	1	1	1	1	1	1	1	1	1	1	1	1	1	0.0352104
GO:0006955_immune response	1	1	6.22745e-60	1	1	0.687649	1	1	1	1	0.481366	1	1	1	0.00584394	1	1	3.63841e-25	1	1	1	1	1	1	1	1	1	0.551187	1	1	1	1	1	1	1	1	7.81422e-15	1
GO:0006956_complement activation	1	1	1.46977e-10	1	1	1	1	1	1	1	1	1	1	1	1	1	1	0.111614	1	1	1	1	1	1	1	1	1	1	1	1	1	1	1	1	1	1	1	1
GO:0006957_complement activation, alternative pathway	1	1	0.0867747	1	1	0.826651	1	1	1	1	1	1	1	1	1	1	1	0.99522	1	1	1	1	1	1	1	1	1	1	1	1	1	1	1	1	1	1	1	1
GO:0006958_complement activation, classical pathway	1	1	1.96624e-09	1	1	0.894277	1	1	1	1	1	1	1	1	1	1	1	1	1	1	1	1	1	1	1	1	1	1	1	1	1	1	1	1	1	1	1	1
GO:0006959_humoral immune response	1	1	1.14762e-10	1	1	1	1	1	1	1	1	1	1	1	1	1	1	0.0156792	1	1	1	1	1	1	1	1	1	0.0114062	1	1	1	1	1	1	1	1	1	1
GO:0006968_cellular defense response	1	1	5.29734e-05	1	1	1	1	1	1	1	1	1	1	1	1	1	1	0.523053	1	1	1	1	1	1	1	1	1	1	1	1	1	1	1	1	1	1	1	1
GO:0006970_response to osmotic stress	1	1	0.629325	1	1	0.896598	1	1	1	1	1	1	1	1	0.320689	1	1	1	1	1	1	1	1	1	1	1	1	1	1	1	1	1	1	1	1	1	1	1
GO:0006971_hypotonic response	1	1	1	1	1	1	1	1	1	1	1	1	1	1	1	1	1	1	1	1	1	1	1	1	1	1	1	1	1	1	1	1	1	1	1	1	1	1
GO:0006972_hyperosmotic response	1	1	0.825958	1	1	0.959929	1	1	1	1	1	1	1	1	1	1	1	1	1	1	1	1	1	1	1	1	1	1	1	1	1	1	1	1	1	1	1	1
GO:0006974_cellular response to DNA damage stimulus	1	1	1	1	1	1	1	1	1.89603e-27	1	1	1	1	1	1	1	1	1	1	1	1	1	1	1	1	1	1	1	1	1	1	1	1	1	1	1	1	1
GO:0006975_DNA damage induced protein phosphorylation	1	1	1	1	1	1	1	1	1	1	1	1	1	1	1	1	1	1	1	1	1	1	1	1	1	1	1	1	1	1	1	1	1	1	1	1	1	1
GO:0006977_DNA damage response, signal transduction by p53 class mediator resulting in cell cycle arrest	1	1	1	1	1	1	1	1	0.00527923	1	1	1	1	1	1	1	1	1	1	1	1	1	1	1	1	1	1	1	1	1	1	1	1	1	1	1	1	0.54575
GO:0006978_DNA damage response, signal transduction by p53 class mediator resulting in transcription of p21 class mediator	1	1	1	1	1	1	1	1	1	1	1	1	1	1	1	1	1	1	1	1	1	1	1	1	0.939099	1	1	1	1	1	1	1	1	1	1	1	1	1
GO:0006979_response to oxidative stress	1	1	1	1	1	1	1	1	1	1	1	1	0.560103	1	0.147247	1	1	0.541833	1	1	1	1	1	1	1	1	1	1	1	1	1	1	1	1	1	1	1	0.105665
GO:0006982_response to lipid hydroperoxide	1	1	1	1	1	1	1	1	1	1	1	1	1	1	1	1	1	1	1	1	1	1	1	1	1	1	1	1	1	1	1	1	1	1	1	1	1	1
GO:0006983_ER overload response	1	1	1	1	1	1	1	1	1	1	1	1	1	1	0.0872464	1	1	1	1	1	1	1	1	1	1	1	1	1	1	1	1	1	1	1	1	1	1	1
GO:0006984_ER-nucleus signaling pathway	1	1	1	1	1	1	1	1	1	1	1	1	1	1	0.0321891	1	1	1	1	1	1	1	1	1	1	1	1	1	1	1	1	1	1	1	1	1	1	0.0602964
GO:0006986_response to unfolded protein	1	1	1	1	0.404704	1	1	1	1	1	1	1	1	1	0.107053	1	1	1	1	1	1	1	1	1	1	1	1	1	1	1	1	1	1	1	1	1	1	0.204948
GO:0006987_activation of signaling protein activity involved in unfolded protein response	1	1	1	1	1	1	1	1	1	1	1	1	1	1	1	1	1	1	1	1	1	1	1	1	1	1	1	1	1	1	1	1	1	1	1	1	1	1
GO:0006990_positive regulation of transcription from RNA polymerase II promoter involved in unfolded protein response	1	1	1	1	1	1	1	1	1	1	1	1	1	1	1	1	1	1	1	1	1	1	1	1	1	1	1	1	1	1	1	1	1	1	1	1	1	1
GO:0006991_response to sterol depletion	1	1	1	1	1	1	1	1	1	1	1	1	1	1	1	1	1	1	1	1	1	1	1	1	1	1	1	1	1	1	1	1	1	1	1	1	1	0.628106
GO:0006995_cellular response to nitrogen starvation	1	1	1	1	1	0.959929	1	1	1	1	1	1	1	1	1	1	1	1	1	1	1	1	1	1	1	1	1	1	1	1	1	1	1	1	1	1	1	1
GO:0006996_organelle organization	1	1	1	1	1	1	1.62902e-09	1	6.23818e-21	1	1	1	1	1	1	1	1	1	1	1	1	1	1	1	1	1	1	1	1	1	1	0.889285	1	1	1	1	1	1
GO:0006997_nucleus organization	1	1	1	1	1	1	1	1	0.0309236	1	1	1	1	1	1	1	1	1	1	1	1	1	1	1	1	1	1	1	1	1	1	1	1	1	1	1	1	1
GO:0006998_nuclear envelope organization	1	1	1	1	1	1	1	1	0.00554112	1	1	1	1	1	1	1	1	1	1	1	1	1	1	1	1	1	1	1	1	1	1	1	1	1	1	1	1	1
GO:0006999_nuclear pore organization	1	1	1	1	1	1	1	1	1	1	1	1	1	1	1	1	1	1	1	1	1	1	1	1	1	1	1	1	1	1	1	1	1	1	1	1	1	1
GO:0007000_nucleolus organization	1	1	1	1	1	1	1	1	1	1	1	1	1	1	1	1	1	1	1	1	1	1	1	1	1	1	1	1	1	1	1	1	1	1	1	1	1	1
GO:0007004_telomere maintenance via telomerase	1	1	1	1	1	1	1	1	0.799004	1	1	1	1	1	1	1	1	1	1	1	1	1	1	1	1	1	1	1	1	1	1	1	1	1	1	1	1	1
GO:0007005_mitochondrion organization	1	1	1	1	1	1	1	0.297195	1	1	1	1	1	1	1	1	1	1	1	1	1	1	1	1	1	1	0.000361151	1	1	1	1	1	1	1	1	1	1	1
GO:0007006_mitochondrial membrane organization	1	1	1	1	1	1	1	0.394995	1	1	1	1	1	1	1	1	1	1	1	1	1	1	1	1	1	1	1	1	1	1	1	1	1	1	1	1	1	1
GO:0007007_inner mitochondrial membrane organization	1	1	1	1	1	1	1	1	1	1	1	1	1	1	1	1	1	1	1	1	1	1	1	1	1	1	1	1	1	1	1	1	1	1	1	1	1	1
GO:0007008_outer mitochondrial membrane organization	1	1	1	1	1	1	1	1	1	1	1	1	1	1	1	1	1	1	1	1	1	1	1	1	1	1	1	1	1	1	1	1	1	1	1	1	1	1
GO:0007009_plasma membrane organization	1	1	0.710841	1	1	1	1	0.014706	1	1	1	1	1	1	1	1	1	1	1	1	1	1	1	1	0.603504	1	1	1	1	1	1	1	1	1	1	1	1	1
GO:0007010_cytoskeleton organization	1	1	1	0.568101	1	1	0.0365061	0.0306734	0.286871	1	1	1	1	1	1	1	1	1	1	1	1	1	1	1	1	1	1	1	1	1	1	1	1	1	1	1	1	0.888597
GO:0007014_actin ubiquitination	1	1	1	1	1	1	1	1	1	1	1	1	1	1	1	1	1	1	1	1	1	1	1	1	1	1	1	1	1	1	1	1	1	1	1	1	1	1
GO:0007015_actin filament organization	1	1	0.000160873	0.800139	1	1	1	0.413973	1	1	1	1	1	1	1	1	1	0.673359	1	1	1	1	1	1	0.889841	1	1	1	1	1	1	1	1	1	1	1	1	1
GO:0007016_cytoskeletal anchoring at plasma membrane	1	1	1	1	1	1	1	0.260026	1	1	1	1	1	1	1	1	1	1	1	1	1	1	1	1	1	1	1	1	1	1	1	1	1	1	1	1	1	1
GO:0007017_microtubule-based process	1	1	1	1	1	1	8.87174e-32	0.321934	4.58538e-10	1	1	1	1	1	1	1	1	1	1	1	1	1	1	1	1	1	1	1	1	1	1	1	1	1	1	1	1	1
GO:0007018_microtubule-based movement	1	1	1	1	1	1	9.13751e-33	1	1	1	1	1	1	1	1	1	1	1	1	1	1	1	1	1	1	1	1	1	1	1	1	1	1	1	1	1	1	1
GO:0007019_microtubule depolymerization	1	1	1	1	1	1	1	0.000139569	1	1	1	1	1	1	1	1	1	1	1	1	1	1	1	1	1	1	1	1	1	1	1	1	1	1	1	1	1	1
GO:0007020_microtubule nucleation	1	1	1	1	1	1	1	0.292079	1	1	1	1	1	1	1	1	1	1	1	1	1	1	1	1	1	1	1	1	1	1	1	1	1	1	1	1	1	1
GO:0007021_tubulin complex assembly	1	1	1	1	1	1	1	1	1	1	1	1	1	1	1	1	1	1	1	1	1	1	1	1	1	1	1	1	1	1	1	1	1	1	1	1	1	1
GO:0007023_post-chaperonin tubulin folding pathway	1	1	1	1	1	1	1	1	1	1	1	1	1	1	1	1	1	1	1	1	1	1	1	1	1	1	1	1	1	1	1	1	1	1	1	1	1	1
GO:0007026_negative regulation of microtubule depolymerization	1	1	1	1	1	1	1	0.000855447	1	1	1	1	1	1	1	1	1	1	1	1	1	1	1	1	1	1	1	1	1	1	1	1	1	1	1	1	1	1
GO:0007028_cytoplasm organization	1	1	1	0.976684	1	1	1	1	1	1	1	1	1	1	1	1	1	1	1	1	1	1	1	1	1	1	1	1	1	1	1	1	1	1	1	1	1	1
GO:0007029_endoplasmic reticulum organization	1	1	1	1	0.166206	1	1	1	1	1	1	1	1	1	1	1	1	1	1	1	1	1	1	1	1	1	1	1	1	1	1	1	1	1	1	1	1	1
GO:0007030_Golgi organization	1	1	1	1	1	1	1	0.297195	1	1	1	1	1	1	1	1	1	1	1	1	1	1	1	1	1	1	1	1	1	1	1	1	1	1	1	1	1	1
GO:0007031_peroxisome organization	1	1	1	1	1	1	1	1	0.890905	1	1	1	1	1	1	1	1	1	1	1	1	1	1	1	1	1	1	1	1	1	1	1	1	1	1	1	1	1
GO:0007032_endosome organization	1	1	1	1	1	1	1	1	1	1	1	1	1	1	0.29349	1	1	1	1	1	1	1	1	1	1	1	1	1	1	1	1	1	1	1	1	1	1	1
GO:0007033_vacuole organization	1	1	1	1	1	1	1	1	1	1	1	1	1	1	1	1	1	0.52922	1	1	1	1	1	1	1	1	1	1	1	1	1	1	1	1	1	1	1	1
GO:0007034_vacuolar transport	1	1	1	1	1	1	1	1	1	1	1	1	1	1	1	1	1	1	1	1	1	1	1	1	1	1	1	1	1	1	1	1	1	1	1	1	1	1
GO:0007035_vacuolar acidification	1	1	1	1	1	1	1	0.165493	1	1	1	1	1	1	1	1	1	1	1	1	1	1	1	1	1	1	1	1	1	1	1	1	1	1	1	1	1	1
GO:0007037_vacuolar phosphate transport	1	1	1	1	1	1	1	1	1	1	1	1	1	1	1	1	1	1	1	1	1	1	1	1	1	1	1	1	1	1	1	1	1	1	1	1	1	1
GO:0007039_protein catabolic process in the vacuole	1	1	1	1	1	1	1	1	1	1	1	1	1	1	1	1	1	1	1	1	1	1	1	1	1	1	1	1	1	1	1	1	1	1	1	1	1	1
GO:0007040_lysosome organization	1	1	0.979004	1	1	1	1	1	1	1	1	1	1	1	1	1	1	0.202184	1	1	1	1	1	1	1	1	1	1	1	1	1	1	1	1	1	1	1	1
GO:0007041_lysosomal transport	1	1	1	1	1	1	1	1	1	1	1	1	1	1	1	1	1	1	1	1	1	1	1	1	1	1	1	1	1	1	1	1	1	1	1	1	1	1
GO:0007042_lysosomal lumen acidification	1	1	1	1	1	1	1	1	1	1	1	1	1	1	1	1	1	1	1	1	1	1	1	1	1	1	1	1	1	1	1	1	1	1	1	1	1	1
GO:0007043_cell-cell junction assembly	1	1	1	1	1	1	1	1	1	1	1	1	1	1	1	1	1	1	1	1	1	1	1	1	0.6613	1	1	1	1	1	1	1	1	1	1	1	1	0.840199
GO:0007044_cell-substrate junction assembly	1	1	0.995091	0.234872	1	1	1	0.924574	1	1	1	1	1	1	0.494665	1	1	1	1	1	1	1	1	1	0.889841	1	1	1	1	1	1	1	1	1	1	1	1	1
GO:0007045_cell-substrate adherens junction assembly	1	1	1	0.377532	1	1	1	0.652339	1	1	1	1	1	1	0.653863	1	1	1	1	1	1	1	1	1	1	1	1	1	1	1	1	1	1	1	1	1	1	1
GO:0007049_cell cycle	1	1	1	1	1	1	0.742851	1	1.13301e-57	1	1	1	1	1	1	1	1	1	1	1	1	1	1	1	1	1	1	1	1	1	1	1	1	1	1	1	1	0.026888
GO:0007050_cell cycle arrest	1	1	1	0.856055	1	0.959929	1	1	0.0750503	1	1	1	1	1	0.923361	1	1	1	1	1	1	1	1	1	1	1	1	1	1	1	1	1	1	1	1	1	1	0.485924
GO:0007051_spindle organization	1	1	1	1	1	1	1	1	1.60605e-14	1	1	1	1	1	1	1	1	1	1	1	1	1	1	1	1	1	1	1	1	1	1	1	1	1	1	1	1	1
GO:0007052_mitotic spindle organization	1	1	1	1	1	1	1	1	5.16539e-10	1	1	1	1	1	1	1	1	1	1	1	1	1	1	1	1	1	1	1	1	1	1	1	1	1	1	1	1	1
GO:0007056_spindle assembly involved in female meiosis	1	1	1	1	1	1	1	1	0.139549	1	1	1	1	1	1	1	1	1	1	1	1	1	1	1	1	1	1	1	1	1	1	1	1	1	1	1	1	1
GO:0007057_spindle assembly involved in female meiosis I	1	1	1	1	1	1	1	1	0.139549	1	1	1	1	1	1	1	1	1	1	1	1	1	1	1	1	1	1	1	1	1	1	1	1	1	1	1	1	1
GO:0007059_chromosome segregation	1	1	1	1	1	1	1	1	6.72613e-47	1	1	1	1	1	1	1	1	1	1	1	1	1	1	1	1	1	1	1	0.825836	1	1	1	1	1	1	1	1	1
GO:0007060_male meiosis chromosome segregation	1	1	1	1	1	1	1	1	1	1	1	1	1	1	1	1	1	1	1	1	1	1	1	1	1	1	1	1	1	1	1	1	1	1	1	1	1	1
GO:0007062_sister chromatid cohesion	1	1	1	1	1	1	1	1	4.96999e-31	1	1	1	1	1	1	1	1	1	1	1	1	1	1	1	1	1	1	1	1	1	1	1	1	1	1	1	1	1
GO:0007063_regulation of sister chromatid cohesion	1	1	1	1	1	1	1	1	0.000143443	1	1	1	1	1	1	1	1	1	1	1	1	1	1	1	1	1	1	1	1	1	1	1	1	1	1	1	1	1
GO:0007064_mitotic sister chromatid cohesion	1	1	1	1	1	1	1	1	0.0176863	1	1	1	1	1	1	1	1	1	1	1	1	1	1	1	1	1	1	1	1	1	1	1	1	1	1	1	1	1
GO:0007066_female meiosis sister chromatid cohesion	1	1	1	1	1	1	1	1	1	1	1	1	1	1	1	1	1	1	1	1	1	1	1	1	1	1	1	1	1	1	1	1	1	1	1	1	1	1
GO:0007067_mitotic nuclear division	1	1	1	1	1	1	1	1	1.91194e-38	1	1	1	1	1	1	1	1	1	1	1	1	1	1	1	1	1	1	1	1	1	1	1	1	1	1	1	1	1
GO:0007068_negative regulation of transcription during mitotic cell cycle	1	1	1	1	1	1	1	1	1	1	1	1	1	1	1	1	1	1	1	1	1	1	1	1	1	1	1	1	1	1	1	1	1	1	1	1	1	1
GO:0007070_negative regulation of transcription from RNA polymerase II promoter during mitotic cell cycle	1	1	1	1	1	1	1	1	1	1	1	1	1	1	1	1	1	1	1	1	1	1	1	1	1	1	1	1	1	1	1	1	1	1	1	1	1	1
GO:0007072_positive regulation of transcription involved in exit from mitosis	1	1	1	1	1	1	1	1	1	1	1	1	1	1	1	1	1	1	1	1	1	1	1	1	1	1	1	1	1	1	1	1	1	1	1	1	1	1
GO:0007076_mitotic chromosome condensation	1	1	1	1	1	1	1	1	5.73374e-05	1	1	1	1	1	1	1	1	1	1	1	1	1	1	1	1	1	1	1	1	1	1	1	1	1	1	1	1	1
GO:0007077_mitotic nuclear envelope disassembly	1	1	1	1	1	1	1	1	0.000170185	1	1	1	1	1	1	1	1	1	1	1	1	1	1	1	1	1	1	1	1	1	1	1	1	1	1	1	1	1
GO:0007079_mitotic chromosome movement towards spindle pole	1	1	1	1	1	1	1	1	0.324977	1	1	1	1	1	1	1	1	1	1	1	1	1	1	1	1	1	1	1	1	1	1	1	1	1	1	1	1	1
GO:0007080_mitotic metaphase plate congression	1	1	1	1	1	1	1	1	7.18188e-05	1	1	1	1	1	1	1	1	1	1	1	1	1	1	1	1	1	1	1	1	1	1	1	1	1	1	1	1	1
GO:0007084_mitotic nuclear envelope reassembly	1	1	1	1	1	1	1	1	1	1	1	1	1	1	1	1	1	1	1	1	1	1	1	1	1	1	1	1	1	1	1	1	1	1	1	1	1	0.665765
GO:0007088_regulation of mitotic nuclear division	1	1	1	1	1	1	1	1	1.45263e-11	1	1	1	1	1	1	1	1	1	1	1	1	1	1	1	1	1	1	1	1	1	1	1	1	1	1	1	1	1
GO:0007089_traversing start control point of mitotic cell cycle	1	1	1	1	1	1	1	1	1	1	1	1	1	1	1	1	1	1	1	1	1	1	1	1	1	1	1	1	1	1	1	1	1	1	1	1	1	1
GO:0007091_metaphase/anaphase transition of mitotic cell cycle	1	1	1	1	1	1	1	1	2.97814e-08	1	1	1	1	1	1	1	1	1	1	1	1	1	1	1	1	1	1	1	1	1	1	1	1	1	1	1	1	1
GO:0007093_mitotic cell cycle checkpoint	1	1	1	1	1	1	1	1	7.45062e-12	1	1	1	1	1	1	1	1	1	1	1	1	1	1	1	1	1	1	1	1	1	1	1	1	1	1	1	1	0.547132
GO:0007094_mitotic spindle assembly checkpoint	1	1	1	1	1	1	1	1	0.000312896	1	1	1	1	1	1	1	1	1	1	1	1	1	1	1	1	1	1	1	1	1	1	1	1	1	1	1	1	1
GO:0007095_mitotic G2 DNA damage checkpoint	1	1	1	0.800139	1	1	1	1	0.444143	1	1	1	1	1	1	1	1	1	1	1	1	1	1	1	1	1	1	1	1	1	1	1	1	1	1	1	1	1
GO:0007096_regulation of exit from mitosis	1	1	1	1	1	1	1	1	1	1	1	1	1	1	1	1	1	1	1	1	1	1	1	1	1	1	1	1	1	1	1	1	1	1	1	1	1	1
GO:0007097_nuclear migration	1	1	0.995443	1	1	1	1	1	1	1	1	1	1	1	1	1	1	1	1	1	1	1	1	1	1	1	1	1	1	1	1	1	1	1	1	1	1	1
GO:0007098_centrosome cycle	1	1	1	1	1	1	1	1	8.5059e-08	1	1	1	1	1	1	1	1	1	1	1	1	1	1	1	1	1	1	1	1	1	1	1	1	1	1	1	1	1
GO:0007099_centriole replication	1	1	1	1	1	1	1	1	5.73374e-05	1	1	1	1	1	1	1	1	1	1	1	1	1	1	1	1	1	1	1	1	1	1	1	1	1	1	1	1	1
GO:0007100_mitotic centrosome separation	1	1	1	1	1	1	1	1	0.00022446	1	1	1	1	1	1	1	1	1	1	1	1	1	1	1	1	1	1	1	1	1	1	1	1	1	1	1	1	1
GO:0007113_endomitotic cell cycle	1	1	1	1	1	1	1	1	1	1	1	1	1	1	1	1	1	1	1	1	1	1	1	1	1	1	1	1	1	1	1	1	1	1	1	1	1	0.326075
GO:0007126_meiotic nuclear division	1	1	1	1	1	1	1	1	5.49411e-12	1	1	1	1	1	1	1	1	1	1	1	1	1	1	1	1	1	1	1	1	1	1	1	1	1	1	1	1	1
GO:0007127_meiosis I	1	1	1	1	1	1	1	1	4.25667e-05	1	1	1	1	1	1	1	1	1	1	1	1	1	1	1	1	1	1	1	1	1	1	1	1	1	1	1	1	1
GO:0007129_synapsis	1	1	1	1	1	1	1	1	1	1	1	1	1	1	1	1	1	1	1	1	1	1	1	1	1	1	1	1	1	1	1	1	1	1	1	1	1	1
GO:0007130_synaptonemal complex assembly	1	1	1	1	1	1	1	1	1	1	1	1	1	1	1	1	1	1	1	1	1	1	1	1	1	1	1	1	1	1	1	1	1	1	1	1	1	1
GO:0007131_reciprocal meiotic recombination	1	1	1	1	1	1	1	1	0.0632242	1	1	1	1	1	1	1	1	1	1	1	1	1	1	1	1	1	1	1	1	1	1	1	1	1	1	1	1	1
GO:0007135_meiosis II	1	1	1	1	1	1	1	1	0.0429684	1	1	1	1	1	1	1	1	1	1	1	1	1	1	1	1	1	1	1	1	1	1	1	1	1	1	1	1	1
GO:0007140_male meiosis	1	1	1	1	1	1	1	1	1	1	1	1	1	1	1	1	1	1	1	1	1	1	1	1	1	1	1	1	1	1	1	1	1	1	1	1	1	1
GO:0007141_male meiosis I	1	1	1	1	1	1	1	1	1	1	1	1	1	1	1	1	1	1	1	1	1	1	1	1	1	1	1	1	1	1	1	1	1	1	1	1	1	1
GO:0007143_female meiotic division	1	1	1	1	1	1	1	1	0.39266	1	1	1	1	1	1	1	1	1	1	1	1	1	1	1	1	1	1	1	1	1	1	1	1	1	1	1	1	1
GO:0007144_female meiosis I	1	1	1	1	1	1	1	1	1	1	1	1	1	1	1	1	1	1	1	1	1	1	1	1	1	1	1	1	1	1	1	1	1	1	1	1	1	1
GO:0007146_meiotic recombination nodule assembly	1	1	1	1	1	1	1	1	1	1	1	1	1	1	1	1	1	1	1	1	1	1	1	1	1	1	1	1	1	1	1	1	1	1	1	1	1	1
GO:0007147_female meiosis II	1	1	1	1	1	1	1	1	1	1	1	1	1	1	1	1	1	1	1	1	1	1	1	1	1	1	1	1	1	1	1	1	1	1	1	1	1	1
GO:0007154_cell communication	1	1	1.97853e-11	1	1	0.687649	1	1.46404e-13	1	1	1	1	0.0132274	1	0.0323154	1	1	0.830103	1	1	1	1	1	1	0.384323	1	1	1	1	1	1	1	1	1	1	1	0.000448706	0.00145716
GO:0007155_cell adhesion	1	1	5.19916e-23	0.0862328	1	0.983394	1	1	1	1	1	1	0.278849	1	0.0641038	1	1	0.681389	1	1	1	1	1	1	0.0370483	0.215403	1	1	1	1	1	1	1	1	1	1	1	1
GO:0007156_homophilic cell adhesion via plasma membrane adhesion molecules	1	1	1	1	1	1	1	0.028251	1	1	1	1	1	1	1	1	1	1	1	1	1	1	1	1	1	1	1	1	1	1	1	1	1	1	1	1	1	1
GO:0007157_heterophilic cell-cell adhesion via plasma membrane cell adhesion molecules	1	1	0.134757	1	1	1	1	0.423024	1	1	1	1	1	1	1	1	1	1	1	1	1	1	1	1	1	1	1	1	1	1	1	1	1	1	1	1	1	1
GO:0007158_neuron cell-cell adhesion	1	1	1	1	1	1	1	0.0747141	1	1	1	1	1	1	1	1	1	1	1	1	1	1	1	1	0.889841	1	1	1	1	1	1	1	1	1	1	1	1	1
GO:0007159_leukocyte cell-cell adhesion	1	1	8.43112e-23	1	1	1	1	1	1	1	1	1	1	1	0.103499	1	1	0.00622525	1	1	1	1	1	1	1	1	1	1	1	1	1	1	1	1	1	1	1	0.16148
GO:0007160_cell-matrix adhesion	1	1	0.0571742	0.687106	1	1	1	1	1	1	1	1	0.904567	1	0.191057	1	1	1	1	1	1	1	1	1	1	1	1	1	1	1	1	1	1	1	1	1	1	1
GO:0007161_calcium-independent cell-matrix adhesion	1	1	0.979004	1	1	1	1	1	1	1	1	1	1	1	1	1	1	1	1	1	1	1	1	1	1	1	1	1	1	1	1	1	1	1	1	1	1	1
GO:0007162_negative regulation of cell adhesion	1	1	0.00877776	0.770164	1	1	1	1	1	1	1	1	1	1	0.117923	1	1	0.93116	1	1	1	1	1	1	0.0720157	1	1	1	1	1	1	1	1	1	1	1	1	1
GO:0007163_establishment or maintenance of cell polarity	1	1	1	1	1	1	1	0.269239	1	1	1	1	1	1	1	1	1	1	1	1	1	1	1	1	1	1	1	1	1	1	1	1	1	1	1	1	1	0.628106
GO:0007164_establishment of tissue polarity	1	1	1	1	1	1	1	1	1	1	1	1	1	1	1	1	1	1	1	1	1	1	1	1	1	1	1	1	1	1	1	1	1	1	1	1	1	1
GO:0007165_signal transduction	1	1	3.82154e-15	1	1	0.687649	1	0.000174896	1	1	1	1	0.00620821	1	0.0149308	1	1	0.380541	1	1	1	1	1	1	0.626018	1	1	1	1	1	1	1	1	1	1	1	7.29694e-05	0.00233094
GO:0007166_cell surface receptor signaling pathway	1	1	4.80303e-16	0.218167	1	0.649528	1	1	1	1	1	1	0.281886	1	0.139957	1	1	0.022018	1	1	1	1	1	1	0.466192	1	1	1	1	1	1	1	1	1	1	1	5.11239e-06	0.0488082
GO:0007167_enzyme linked receptor protein signaling pathway	1	1	0.0387693	0.0023154	1	0.896598	1	1	1	1	1	1	0.0124495	1	0.769552	1	1	1	1	1	1	1	1	1	0.956808	1	1	1	1	1	1	1	1	1	1	1	1	0.0272309
GO:0007168_receptor guanylyl cyclase signaling pathway	1	1	1	1	1	1	1	1	1	1	1	1	1	1	1	1	1	1	1	1	1	1	1	1	1	1	1	1	1	1	1	1	1	1	1	1	1	1
GO:0007169_transmembrane receptor protein tyrosine kinase signaling pathway	1	1	0.00908358	0.0711636	1	1	1	0.316764	1	1	1	1	0.013198	1	1	1	1	1	1	1	1	1	1	1	1	1	1	1	1	1	1	1	1	1	1	1	1	0.580392
GO:0007171_activation of transmembrane receptor protein tyrosine kinase activity	1	1	1	1	1	1	1	1	1	1	1	1	1	1	1	1	1	1	1	1	1	1	1	1	0.0878516	1	1	1	1	1	1	1	1	1	1	1	1	1
GO:0007172_signal complex assembly	1	1	0.979004	1	1	1	1	1	1	1	1	1	1	1	1	1	1	1	1	1	1	1	1	1	1	1	1	1	1	1	1	1	1	1	1	1	1	1
GO:0007173_epidermal growth factor receptor signaling pathway	1	1	0.190369	1	1	1	1	1	1	1	1	1	1	1	1	1	1	1	1	1	1	1	1	1	1	1	1	1	1	1	1	1	1	1	1	1	1	1
GO:0007174_epidermal growth factor catabolic process	1	1	1	1	1	1	1	1	1	1	1	1	1	1	1	1	1	1	1	1	1	1	1	1	1	1	1	1	1	1	1	1	1	1	1	1	1	1
GO:0007175_negative regulation of epidermal growth factor-activated receptor activity	1	1	0.167735	1	1	1	1	1	1	1	1	1	1	1	1	1	1	1	1	1	1	1	1	1	1	1	1	1	1	1	1	1	1	1	1	1	1	1
GO:0007176_regulation of epidermal growth factor-activated receptor activity	1	1	0.528396	1	1	1	1	0.924574	1	1	1	1	1	1	1	1	1	1	1	1	1	1	1	1	1	1	1	0.466929	1	1	1	1	1	1	1	1	1	1
GO:0007178_transmembrane receptor protein serine/threonine kinase signaling pathway	1	1	1	0.119638	1	1	1	1	1	1	1	1	1	1	1	1	1	1	1	1	1	1	1	1	1	1	1	1	1	1	1	1	1	1	1	1	1	0.0321047
GO:0007179_transforming growth factor beta receptor signaling pathway	1	1	0.349958	0.573664	1	1	1	1	1	1	1	1	1	1	1	1	1	1	1	1	1	1	1	1	1	1	1	1	1	1	1	1	1	1	1	0.384697	1	0.216888
GO:0007181_transforming growth factor beta receptor complex assembly	1	1	1	0.350445	1	1	1	1	1	1	1	1	1	1	1	1	1	1	1	1	1	1	1	1	1	1	1	1	1	1	1	1	1	1	1	1	1	1
GO:0007182_common-partner SMAD protein phosphorylation	1	1	0.710841	1	1	1	1	1	1	1	1	1	1	1	1	1	1	1	1	1	1	1	1	1	1	1	1	1	1	1	1	1	1	1	1	1	1	1
GO:0007183_SMAD protein complex assembly	1	1	1	1	1	1	1	1	1	1	1	1	1	1	1	1	1	1	1	1	1	1	1	1	1	1	1	1	1	1	1	1	1	1	1	1	1	1
GO:0007184_SMAD protein import into nucleus	1	1	0.892406	1	1	1	1	1	1	1	1	1	1	1	1	1	1	1	1	1	1	1	1	1	1	1	1	1	1	1	1	1	1	1	1	1	1	1
GO:0007185_transmembrane receptor protein tyrosine phosphatase signaling pathway	1	1	1	1	1	1	1	1	1	1	1	1	1	1	0.993144	1	1	1	1	1	1	1	1	1	1	1	1	1	1	1	1	1	1	1	1	1	1	1
GO:0007186_G-protein coupled receptor signaling pathway	1	1	0.979004	1	1	1	1	0.00115808	1	1	0.938727	1	0.904567	1	1	1	1.29201e-11	1	1	1	1	1	1	1	1	1	1	1	1	1	1	1	1	1	1	1	1	0.665765
GO:0007187_G-protein coupled receptor signaling pathway, coupled to cyclic nucleotide second messenger	1	1	1	1	1	1	1	0.0171414	1	1	1	1	1	1	1	1	1	1	1	1	1	1	1	1	1	1	1	0.416096	1	1	1	1	1	1	1	1	1	0.23916
GO:0007188_adenylate cyclase-modulating G-protein coupled receptor signaling pathway	1	1	1	1	1	1	1	0.0022114	1	1	1	1	1	1	1	1	1	1	1	1	1	1	1	1	1	1	1	0.506097	1	1	1	1	1	1	1	1	1	0.522344
GO:0007189_adenylate cyclase-activating G-protein coupled receptor signaling pathway	1	1	1	1	1	1	1	1	1	1	1	1	1	1	1	1	1	1	1	1	1	1	1	1	1	1	1	0.725256	1	1	1	1	1	1	1	1	1	0.580392
GO:0007190_activation of adenylate cyclase activity	1	1	1	1	1	1	1	1	1	1	1	1	1	1	1	1	1	1	1	1	1	1	1	1	1	1	1	1	1	1	1	1	1	1	1	1	1	1
GO:0007191_adenylate cyclase-activating dopamine receptor signaling pathway	1	1	1	1	1	1	1	1	1	1	1	1	1	1	1	1	1	1	1	1	1	1	1	1	1	1	1	1	1	1	1	1	1	1	1	1	1	1
GO:0007193_adenylate cyclase-inhibiting G-protein coupled receptor signaling pathway	1	1	1	1	1	1	1	0.0132085	1	1	1	1	1	1	1	1	1	1	1	1	1	1	1	1	0.889841	1	1	0.361306	1	1	1	1	1	1	1	1	1	1
GO:0007194_negative regulation of adenylate cyclase activity	1	1	1	1	1	1	1	1	1	1	1	1	1	1	1	1	1	1	1	1	1	1	1	1	1	1	1	0.11109	1	1	1	1	1	1	1	1	1	1
GO:0007195_adenylate cyclase-inhibiting dopamine receptor signaling pathway	1	1	1	1	1	1	1	1	1	1	1	1	1	1	1	1	1	1	1	1	1	1	1	1	1	1	1	1	1	1	1	1	1	1	1	1	1	1
GO:0007196_adenylate cyclase-inhibiting G-protein coupled glutamate receptor signaling pathway	1	1	1	1	1	1	1	0.689717	1	1	1	1	1	1	1	1	1	1	1	1	1	1	1	1	0.603504	1	1	1	1	1	1	1	1	1	1	1	1	1
GO:0007197_adenylate cyclase-inhibiting G-protein coupled acetylcholine receptor signaling pathway	1	1	1	1	1	1	1	0.923488	1	1	1	1	1	1	1	1	1	1	1	1	1	1	1	1	1	1	1	1	1	1	1	1	1	1	1	1	1	1
GO:0007198_adenylate cyclase-inhibiting serotonin receptor signaling pathway	1	1	1	1	1	1	1	1	1	1	1	1	1	1	1	1	1	1	1	1	1	1	1	1	1	1	1	1	1	1	1	1	1	1	1	1	1	1
GO:0007199_G-protein coupled receptor signaling pathway coupled to cGMP nucleotide second messenger	1	1	1	1	1	1	1	1	1	1	1	1	1	1	1	1	1	1	1	1	1	1	1	1	1	1	1	1	1	1	1	1	1	1	1	1	1	1
GO:0007200_phospholipase C-activating G-protein coupled receptor signaling pathway	1	1	1	1	1	0.929523	1	1	1	1	1	1	1	1	1	1	1	1	1	1	1	1	1	1	0.785055	1	1	1	1	1	1	1	1	1	1	1	1	0.917263
GO:0007202_activation of phospholipase C activity	1	1	0.264357	1	1	1	1	1	1	1	1	1	1	1	1	1	1	1	1	1	1	1	1	1	1	1	1	1	1	1	1	1	1	1	1	1	1	1
GO:0007204_positive regulation of cytosolic calcium ion concentration	1	1	0.061999	1	1	1	1	1	1	1	1	1	1	1	0.53508	1	1	0.852718	1	1	1	1	1	1	0.183327	1	1	1	1	1	1	1	1	1	1	1	1	1
GO:0007205_protein kinase C-activating G-protein coupled receptor signaling pathway	1	1	1	1	1	1	1	0.13718	1	1	1	1	1	1	1	1	1	1	1	1	1	1	1	1	1	1	1	1	1	1	1	1	1	1	1	1	1	1
GO:0007206_phospholipase C-activating G-protein coupled glutamate receptor signaling pathway	1	1	1	1	1	1	1	0.213275	1	1	1	1	1	1	1	1	1	1	1	1	1	1	1	1	1	1	1	1	1	1	1	1	1	1	1	1	1	1
GO:0007207_phospholipase C-activating G-protein coupled acetylcholine receptor signaling pathway	1	1	1	1	1	1	1	1	1	1	1	1	1	1	1	1	1	1	1	1	1	1	1	1	1	1	1	1	1	1	1	1	1	1	1	1	1	1
GO:0007208_phospholipase C-activating serotonin receptor signaling pathway	1	1	1	1	1	1	1	1	1	1	1	1	1	1	1	1	1	1	1	1	1	1	1	1	1	1	1	1	1	1	1	1	1	1	1	1	1	1
GO:0007210_serotonin receptor signaling pathway	1	1	1	1	1	0.896598	1	1	1	1	1	1	1	1	1	1	1	1	1	1	1	1	1	1	1	1	1	1	1	1	1	1	1	1	1	1	1	1
GO:0007212_dopamine receptor signaling pathway	1	1	1	1	1	1	1	0.122785	1	1	1	1	1	1	1	1	1	1	1	1	1	1	1	1	1	1	1	1	1	1	1	1	1	1	1	1	1	1
GO:0007213_G-protein coupled acetylcholine receptor signaling pathway	1	1	1	1	1	1	1	0.0218207	1	1	1	1	1	1	1	1	1	1	1	1	1	1	1	1	1	1	1	1	1	1	1	1	1	1	1	1	1	1
GO:0007214_gamma-aminobutyric acid signaling pathway	1	1	1	1	1	1	1	8.46409e-05	1	1	1	1	1	1	1	1	1	1	1	1	1	1	1	1	1	1	1	1	1	1	1	1	1	1	1	1	1	1
GO:0007215_glutamate receptor signaling pathway	1	1	1	1	1	1	1	2.76337e-14	1	1	1	1	1	1	1	1	1	1	1	1	1	1	1	1	0.50456	1	1	1	1	1	1	1	1	1	1	1	1	1
GO:0007216_G-protein coupled glutamate receptor signaling pathway	1	1	1	1	1	1	1	0.619358	1	1	1	1	1	1	1	1	1	1	1	1	1	1	1	1	0.428473	1	1	1	1	1	1	1	1	1	1	1	1	1
GO:0007217_tachykinin receptor signaling pathway	1	1	1	1	1	1	1	1	1	1	1	1	1	1	0.248196	1	1	1	1	1	1	1	1	1	1	1	1	1	1	1	1	1	1	1	1	1	1	1
[truncated: 13,380 more rows]

## Sheet: GO MF
	blue	midnightblue	yellow	pink	black	salmon	brown	turquoise	red	lightyellow	royalblue	tan	violet	darkturquoise	cyan	skyblue	grey	magenta	paleturquoise	green	darkorange	saddlebrown	yellowgreen	darkolivegreen	purple	darkred	greenyellow	grey60	lightcyan	white	sienna3	lightgreen	darkgreen	darkgrey	orange	darkmagenta	skyblue3	steelblue
GO:0000009_alpha-1,6-mannosyltransferase activity	1	1	1	1	1	1	1	1	1	1	1	1	1	1	1	1	1	1	1	1	1	1	1	1	1	1	1	1	1	1	1	1	1	1	1	1	1	1
GO:0000010_trans-hexaprenyltranstransferase activity	1	1	1	1	1	1	1	1	1	1	1	1	1	1	1	1	1	1	1	1	1	1	1	1	1	1	1	1	1	1	1	1	1	1	1	1	1	1
GO:0000014_single-stranded DNA endodeoxyribonuclease activity	1	1	1	1	1	1	1	1	1	1	1	1	1	1	1	1	1	1	1	1	1	1	1	1	1	1	1	1	1	1	1	1	1	1	1	1	1	1
GO:0000016_lactase activity	1	1	1	1	1	1	1	1	1	1	1	1	1	1	1	1	1	1	1	1	1	1	1	1	1	1	1	1	1	1	1	1	1	1	1	1	1	1
GO:0000026_alpha-1,2-mannosyltransferase activity	1	1	1	1	1	1	1	1	1	1	1	1	1	1	1	1	1	1	1	1	1	1	1	1	1	1	1	1	1	1	1	1	1	1	1	1	1	1
GO:0000030_mannosyltransferase activity	1	1	1	1	1	1	1	1	1	1	1	1	1	1	1	1	1	1	1	1	1	1	1	1	1	1	1	1	1	1	1	1	1	1	1	1	1	1
GO:0000033_alpha-1,3-mannosyltransferase activity	1	1	1	1	0.181485	1	1	1	1	1	1	1	1	1	1	1	1	1	1	1	1	1	1	1	1	1	1	1	1	1	1	1	1	1	1	1	1	1
GO:0000035_acyl binding	1	1	1	1	1	1	1	1	1	1	1	1	1	1	1	1	1	1	1	1	1	1	1	1	1	1	1	1	1	1	1	1	1	1	1	1	1	1
GO:0000036_ACP phosphopantetheine attachment site binding involved in fatty acid biosynthetic process	1	1	1	1	1	1	1	1	1	1	1	1	1	1	1	1	1	1	1	1	1	1	1	1	1	1	1	1	1	1	1	1	1	1	1	1	1	1
GO:0000049_tRNA binding	1	1	1	1	1	1	1	1	1	1	1	1	1	1	1	1	1	1	1	1	1	1	1	1	1	1	1	1	1	1	1	1	1	1	1	1	1	1
GO:0000062_fatty-acyl-CoA binding	1	1	1	1	1	1	1	1	1	1	1	1	1	1	1	1	1	1	1	1	1	1	1	1	1	1	1	1	1	1	1	1	1	1	1	1	1	1
GO:0000064_L-ornithine transmembrane transporter activity	1	1	1	1	1	1	1	1	1	1	1	1	1	1	1	1	1	1	1	1	1	1	1	1	1	1	1	1	1	1	1	1	1	1	1	1	1	1
GO:0000095_S-adenosyl-L-methionine transmembrane transporter activity	1	1	1	1	1	1	1	0.969874	1	1	1	1	1	1	1	1	1	1	1	1	1	1	1	1	1	1	1	1	1	1	1	1	1	1	1	1	1	1
GO:0000099_sulfur amino acid transmembrane transporter activity	1	1	1	1	1	1	1	1	1	1	1	1	1	1	1	1	1	1	1	1	1	1	1	1	1	1	1	1	1	1	1	1	1	1	1	1	1	1
GO:0000104_succinate dehydrogenase activity	1	1	1	1	1	1	1	1	1	1	1	1	1	1	1	1	1	1	1	1	1	1	1	1	1	1	1	1	1	1	1	1	1	1	1	1	1	1
GO:0000121_glycerol-1-phosphatase activity	1	1	1	1	1	1	1	0.969874	1	1	1	1	1	1	1	1	1	1	1	1	1	1	1	1	1	1	1	1	1	1	1	1	1	1	1	1	1	1
GO:0000146_microfilament motor activity	1	1	1	1	1	1	1	1	1	1	1	1	1	1	1	1	1	1	1	1	1	1	1	1	1	1	1	1	1	1	1	1	1	1	1	1	1	1
GO:0000149_SNARE binding	1	1	1	1	1	1	1	0.0082795	1	1	1	1	1	1	1	1	1	1	1	1	1	1	1	1	1	1	1	1	1	1	1	1	1	1	1	1	1	1
GO:0000150_recombinase activity	1	1	1	1	1	1	1	1	1	1	1	1	1	1	1	1	1	1	1	1	1	1	1	1	1	1	1	1	1	1	1	1	1	1	1	1	1	1
GO:0000155_phosphorelay sensor kinase activity	1	1	1	1	1	1	1	1	1	1	1	1	1	1	1	1	1	1	1	1	1	1	1	1	1	1	1	1	1	1	1	1	1	1	1	1	1	1
GO:0000166_nucleotide binding	1	1	1	1	1	1	1	0.0058233	0.00181013	1	1	1	1	1	1	1	1	1	1	1	1	1	1	1	1	1	1	1	1	1	1	1	1	1	1	1	0.0804696	1
GO:0000170_sphingosine hydroxylase activity	1	1	1	1	1	1	1	1	1	1	1	1	1	1	1	1	1	1	1	1	1	1	1	1	1	1	1	1	1	1	1	1	1	1	1	1	1	1
GO:0000171_ribonuclease MRP activity	1	1	1	1	1	1	1	1	1	1	1	1	1	1	1	1	1	1	1	1	1	1	1	1	1	1	1	1	1	1	1	1	1	1	1	1	1	1
GO:0000175_3'-5'-exoribonuclease activity	1	1	1	1	1	1	1	1	1	1	1	1	1	1	1	1	1	1	1	1	1	1	1	1	1	1	1	1	1	1	1	1	1	1	1	1	1	1
GO:0000179_rRNA (adenine-N6,N6-)-dimethyltransferase activity	1	1	1	1	1	1	1	1	1	1	1	1	1	1	1	1	1	1	1	1	1	1	1	1	1	1	1	1	1	1	1	1	1	1	1	1	1	1
GO:0000182_rDNA binding	1	1	1	1	1	1	1	1	1	1	1	1	1	1	1	1	0.432487	1	1	1	1	1	1	1	1	1	1	1	1	1	1	1	1	1	1	1	1	1
GO:0000210_NAD+ diphosphatase activity	1	1	1	1	1	1	1	1	1	1	1	1	1	1	1	1	1	1	1	1	1	1	1	1	1	1	1	1	1	1	1	1	1	1	1	1	1	1
GO:0000213_tRNA-intron endonuclease activity	1	1	1	1	1	1	1	1	1	1	1	1	1	1	1	1	1	1	1	1	1	1	1	1	1	1	1	1	1	1	1	1	1	1	1	1	1	1
GO:0000215_tRNA 2'-phosphotransferase activity	1	1	1	1	1	1	1	1	1	1	1	1	1	1	1	1	1	1	1	1	1	1	1	1	1	1	1	1	1	1	1	1	1	1	1	1	1	1
GO:0000217_DNA secondary structure binding	1	1	1	1	1	1	1	1	0.166878	1	1	1	1	1	1	1	1	1	1	1	1	1	1	1	1	1	1	1	1	1	1	1	1	1	1	1	1	1
GO:0000224_peptide-N4-(N-acetyl-beta-glucosaminyl)asparagine amidase activity	1	1	1	1	1	1	1	1	1	1	1	1	1	1	0.990168	1	1	1	1	1	1	1	1	1	1	1	1	1	1	1	1	1	1	1	1	1	1	1
GO:0000225_N-acetylglucosaminylphosphatidylinositol deacetylase activity	1	1	1	1	1	1	1	1	1	1	1	1	1	1	1	1	1	1	1	1	1	1	1	1	1	1	1	1	1	1	1	1	1	1	1	1	1	1
GO:0000246_delta24(24-1) sterol reductase activity	1	1	1	1	1	1	1	0.969874	1	1	1	1	1	1	1	1	1	1	1	1	1	1	1	1	1	1	1	1	1	1	1	1	1	1	1	1	1	1
GO:0000247_C-8 sterol isomerase activity	1	1	1	1	1	1	1	1	1	1	1	1	1	1	1	1	1	1	1	1	1	1	1	1	1	1	1	1	1	1	1	1	1	1	1	1	1	1
GO:0000248_C-5 sterol desaturase activity	1	1	1	1	1	1	1	1	1	1	1	1	1	1	1	1	1	1	1	1	1	1	1	1	1	1	1	1	1	1	1	1	1	1	1	1	1	1
GO:0000250_lanosterol synthase activity	1	1	1	1	1	1	1	1	1	1	1	1	1	1	1	1	1	1	1	1	1	1	1	1	1	1	1	1	1	1	1	1	1	1	1	1	1	1
GO:0000252_C-3 sterol dehydrogenase (C-4 sterol decarboxylase) activity	1	1	1	1	1	1	1	1	1	1	1	1	1	1	1	1	1	1	1	1	1	1	1	1	1	1	1	1	1	1	1	1	1	1	1	1	1	1
GO:0000253_3-keto sterol reductase activity	1	1	1	1	1	1	1	1	1	1	1	1	1	1	1	1	1	1	1	1	1	1	1	1	1	1	1	1	1	1	1	1	1	1	1	1	1	1
GO:0000254_C-4 methylsterol oxidase activity	1	1	1	1	1	1	1	1	1	1	1	1	1	1	1	1	1	1	1	1	1	1	1	1	1	1	1	1	1	1	1	1	1	1	1	1	1	1
GO:0000257_nitrilase activity	1	1	1	1	1	1	1	1	1	1	1	1	1	1	1	1	1	1	1	1	1	1	1	1	1	1	1	1	1	1	1	1	1	1	1	1	1	1
GO:0000268_peroxisome targeting sequence binding	1	1	1	1	1	1	1	1	1	1	1	1	1	1	1	1	1	1	1	1	1	1	1	1	1	1	1	1	1	1	1	1	1	1	1	1	1	1
GO:0000285_1-phosphatidylinositol-3-phosphate 5-kinase activity	1	1	1	1	1	1	1	1	1	1	1	1	1	1	1	1	1	1	1	1	1	1	1	1	1	1	1	1	1	1	1	1	1	1	1	1	1	1
GO:0000287_magnesium ion binding	1	1	1	1	1	1	1	0.868088	1	1	1	1	1	1	1	1	1	1	1	1	1	1	1	1	1	1	1	1	1	1	1	1	1	1	1	1	1	1
GO:0000293_ferric-chelate reductase activity	1	1	1	1	1	1	1	1	1	1	1	1	1	1	1	1	1	1	1	1	1	1	1	1	1	1	1	1	1	1	1	1	1	1	1	1	1	1
GO:0000295_adenine nucleotide transmembrane transporter activity	1	1	1	1	1	1	1	0.969874	1	1	1	1	1	1	1	1	1	1	1	1	1	1	1	1	1	1	1	1	1	1	1	1	1	1	1	1	1	1
GO:0000298_endopolyphosphatase activity	1	1	1	1	1	1	1	1	1	1	1	1	1	1	1	1	1	1	1	1	1	1	1	1	1	1	1	1	1	1	1	1	1	1	1	1	1	1
GO:0000309_nicotinamide-nucleotide adenylyltransferase activity	1	1	1	1	1	1	1	1	1	1	1	1	1	1	1	1	1	1	1	1	1	1	1	1	1	1	1	1	1	1	1	1	1	1	1	1	1	1
GO:0000334_3-hydroxyanthranilate 3,4-dioxygenase activity	1	1	1	1	1	1	1	1	1	1	1	1	1	1	1	1	1	1	1	1	1	1	1	1	1	1	1	1	1	1	1	1	1	1	1	1	1	1
GO:0000339_RNA cap binding	1	1	1	1	1	1	1	1	1	1	1	1	1	1	1	1	1	1	1	1	1	1	1	1	1	1	1	1	1	1	1	1	1	1	1	1	1	1
GO:0000340_RNA 7-methylguanosine cap binding	1	1	1	1	1	1	1	1	1	1	1	1	1	1	1	1	1	0.535148	1	1	1	1	1	1	1	1	1	1	1	1	1	1	1	1	1	1	1	1
GO:0000384_first spliceosomal transesterification activity	1	1	1	1	1	1	1	1	1	1	1	1	1	1	1	1	1	1	1	1	1	1	1	1	1	1	1	1	1	1	1	1	1	1	1	1	1	1
GO:0000386_second spliceosomal transesterification activity	1	1	1	1	1	1	1	1	1	1	1	1	1	1	1	1	1	1	1	1	1	1	1	1	1	1	1	1	1	1	1	1	1	1	1	1	1	1
GO:0000400_four-way junction DNA binding	1	1	1	1	1	1	1	1	0.163456	1	1	1	1	1	1	1	1	1	1	1	1	1	1	1	1	1	1	1	1	1	1	1	1	1	1	1	1	1
GO:0000403_Y-form DNA binding	1	1	1	1	1	1	1	1	1	1	1	1	1	1	1	1	1	1	1	1	1	1	1	1	1	1	1	1	1	1	1	1	1	1	1	1	1	1
GO:0000404_heteroduplex DNA loop binding	1	1	1	1	1	1	1	1	1	1	1	1	1	1	1	1	1	1	1	1	1	1	1	1	1	1	1	1	1	1	1	1	1	1	1	1	1	1
GO:0000405_bubble DNA binding	1	1	1	1	1	1	1	1	1	1	1	1	1	1	1	1	1	1	1	1	1	1	1	1	1	1	1	1	1	1	1	1	1	1	1	1	1	1
GO:0000700_mismatch base pair DNA N-glycosylase activity	1	1	1	1	1	1	1	1	1	1	1	1	1	1	1	1	1	1	1	1	1	1	1	1	1	1	1	1	1	1	1	1	1	1	1	1	1	1
GO:0000701_purine-specific mismatch base pair DNA N-glycosylase activity	1	1	1	1	1	1	1	1	1	1	1	1	1	1	1	1	1	1	1	1	1	1	1	1	1	1	1	1	1	1	1	1	1	1	1	1	1	1
GO:0000702_oxidized base lesion DNA N-glycosylase activity	1	1	1	1	1	1	1	1	1	1	1	1	1	1	1	1	1	1	1	1	1	1	1	1	1	1	1	1	1	1	1	1	1	1	1	1	1	1
GO:0000703_oxidized pyrimidine nucleobase lesion DNA N-glycosylase activity	1	1	1	1	1	1	1	1	1	1	1	1	1	1	1	1	1	1	1	1	1	1	1	1	1	1	1	1	1	1	1	1	1	1	1	1	1	1
GO:0000773_phosphatidyl-N-methylethanolamine N-methyltransferase activity	1	1	1	1	1	1	1	1	1	1	1	1	1	1	1	1	1	1	1	1	1	1	1	1	1	1	1	1	1	1	1	1	1	1	1	1	1	1
GO:0000774_adenyl-nucleotide exchange factor activity	1	1	1	1	1	1	1	1	1	1	1	1	1	1	1	1	1	1	1	1	1	1	1	1	1	1	1	1	1	1	1	1	1	1	1	1	1	1
GO:0000822_inositol hexakisphosphate binding	1	1	1	1	1	1	1	1	1	1	1	1	1	1	1	1	1	1	1	1	1	1	1	1	1	1	1	1	1	1	1	1	1	1	1	1	1	1
GO:0000823_inositol-1,4,5-trisphosphate 6-kinase activity	1	1	1	1	1	1	1	1	1	1	1	1	1	1	1	1	1	1	1	1	1	1	1	1	1	1	1	1	1	1	1	1	1	1	1	1	1	1
GO:0000824_inositol tetrakisphosphate 3-kinase activity	1	1	1	1	1	1	1	1	1	1	1	1	1	1	1	1	1	1	1	1	1	1	1	1	1	1	1	1	1	1	1	1	1	1	1	1	1	1
GO:0000825_inositol tetrakisphosphate 6-kinase activity	1	1	1	1	1	1	1	1	1	1	1	1	1	1	1	1	1	1	1	1	1	1	1	1	1	1	1	1	1	1	1	1	1	1	1	1	1	1
GO:0000827_inositol-1,3,4,5,6-pentakisphosphate kinase activity	1	1	1	1	1	1	1	1	1	1	1	1	1	1	1	1	1	1	1	1	1	1	1	1	1	1	1	1	1	1	1	1	1	1	1	1	1	1
GO:0000828_inositol hexakisphosphate kinase activity	1	1	1	1	1	1	1	1	1	1	1	1	1	1	1	1	1	1	1	1	1	1	1	1	1	1	1	1	1	1	1	1	1	1	1	1	1	1
GO:0000829_inositol heptakisphosphate kinase activity	1	1	1	1	1	1	1	1	1	1	1	1	1	1	1	1	1	1	1	1	1	1	1	1	1	1	1	1	1	1	1	1	1	1	1	1	1	1
GO:0000831_inositol hexakisphosphate 6-kinase activity	1	1	1	1	1	1	1	1	1	1	1	1	1	1	1	1	1	1	1	1	1	1	1	1	1	1	1	1	1	1	1	1	1	1	1	1	1	1
GO:0000832_inositol hexakisphosphate 5-kinase activity	1	1	1	1	1	1	1	1	1	1	1	1	1	1	1	1	1	1	1	1	1	1	1	1	1	1	1	1	1	1	1	1	1	1	1	1	1	1
GO:0000900_translation repressor activity, nucleic acid binding	1	1	1	1	1	1	1	1	0.347716	1	1	1	1	1	1	1	1	1	1	1	1	1	1	1	1	1	1	1	1	1	1	1	1	1	1	1	1	1
GO:0000975_regulatory region DNA binding	1	1	1	0.00119481	1	1	1	1	1	1	1	1	1	1	1	1	1	1	1	1	0.70231	1	1	1	1	1	1	1	1	1	1	1	1	1	1	1	1	1.6562e-05
GO:0000976_transcription regulatory region sequence-specific DNA binding	1	1	1	0.00119481	1	1	1	1	1	1	1	1	1	1	1	1	1	1	1	1	0.70231	1	1	1	1	1	1	1	1	1	1	1	1	1	1	1	1	0.000174368
GO:0000977_RNA polymerase II regulatory region sequence-specific DNA binding	1	1	1	0.00119481	1	0.821114	1	1	1	1	1	1	0.852506	1	1	1	1	1	1	1	0.70231	1	1	1	1	1	1	1	1	1	1	1	1	1	1	1	1	0.000205685
GO:0000978_RNA polymerase II core promoter proximal region sequence-specific DNA binding	1	1	1	0.0713707	1	1	1	1	1	1	1	1	1	1	1	1	1	1	1	1	0.70231	1	1	1	1	1	1	1	1	1	1	1	1	1	1	1	1	0.00352255
GO:0000979_RNA polymerase II core promoter sequence-specific DNA binding	1	1	1	1	1	1	1	1	1	1	1	1	1	1	1	1	1	1	1	1	1	1	1	1	1	1	1	1	1	1	1	1	1	1	1	1	1	0.302983
GO:0000980_RNA polymerase II distal enhancer sequence-specific DNA binding	1	1	1	1	1	1	1	1	1	1	1	1	1	1	1	1	1	1	1	1	1	1	1	1	1	1	1	1	1	1	1	1	1	1	1	1	1	1
GO:0000981_RNA polymerase II transcription factor activity, sequence-specific DNA binding	1	1	1	0.00119481	1	1	1	1	1	1	1	1	0.741826	1	1	1	1	1	1	1	0.70231	1	1	1	1	1	1	1	1	1	1	1	1	1	1	1	1	3.83131e-06
GO:0000982_transcription factor activity, RNA polymerase II core promoter proximal region sequence-specific binding	1	1	1	0.00222794	1	1	1	1	1	1	1	1	0.277316	1	1	1	1	1	1	1	0.712424	1	1	1	1	1	1	1	1	1	1	1	1	1	1	1	1	1.7547e-08
GO:0000983_transcription factor activity, RNA polymerase II core promoter sequence-specific	1	1	1	1	1	1	1	1	1	1	1	1	1	1	1	1	1	1	1	1	1	1	1	1	1	1	1	1	1	1	1	1	1	1	1	1	1	1
GO:0000987_core promoter proximal region sequence-specific DNA binding	1	1	1	0.109582	1	1	1	1	1	1	1	1	1	1	1	1	1	1	1	1	0.70231	1	1	1	1	1	1	1	1	1	1	1	1	1	1	1	1	0.00446169
GO:0000988_transcription factor activity, protein binding	0.968105	1	1	1	1	1	1	1	1	1	1	1	1	1	1	1	1	1	1	1	1	1	1	1	1	1	1	1	1	1	1	1	1	1	1	1	1	0.173323
GO:0000989_transcription factor activity, transcription factor binding	1	1	1	1	1	1	1	1	1	1	1	1	1	1	1	1	1	1	1	1	1	1	1	1	1	1	1	1	1	1	1	1	1	1	1	1	1	0.1667
GO:0000990_transcription factor activity, core RNA polymerase binding	0.981564	1	1	1	1	1	1	1	1	1	1	1	1	1	1	1	1	1	1	1	1	1	1	1	1	1	1	1	1	1	1	1	1	1	1	1	1	1
GO:0000991_transcription factor activity, core RNA polymerase II binding	1	1	1	1	1	1	1	1	1	1	1	1	1	1	1	1	1	1	1	1	1	1	1	1	1	1	1	1	1	1	1	1	1	1	1	1	1	1
GO:0000992_polymerase III regulatory region sequence-specific DNA binding	1	1	1	1	1	1	1	1	1	1	1	1	1	1	1	1	0.797289	1	1	1	1	1	1	1	1	1	1	1	1	1	1	1	1	1	1	1	1	1
GO:0000993_RNA polymerase II core binding	1	1	1	1	1	1	0.929348	1	1	1	1	1	1	1	1	1	1	1	1	1	1	1	1	1	1	1	1	1	1	1	1	1	1	1	1	1	1	1
GO:0000994_RNA polymerase III core binding	1	1	1	1	1	1	1	1	1	1	1	1	1	1	1	1	1	1	1	1	1	1	1	1	1	1	1	1	1	1	1	1	1	1	1	1	1	1
GO:0000995_transcription factor activity, core RNA polymerase III binding	1	1	1	1	1	1	1	1	1	1	1	1	1	1	1	1	1	1	1	1	1	1	1	1	1	1	1	1	1	1	1	1	1	1	1	1	1	1
GO:0000997_mitochondrial RNA polymerase core promoter sequence-specific DNA binding	1	1	1	1	1	1	1	1	1	1	1	1	1	1	1	1	1	1	1	1	1	1	1	1	1	1	1	1	1	1	1	1	1	1	1	1	1	1
GO:0001002_RNA polymerase III type 1 promoter sequence-specific DNA binding	1	1	1	1	1	1	1	1	1	1	1	1	1	1	1	1	0.797289	1	1	1	1	1	1	1	1	1	1	1	1	1	1	1	1	1	1	1	1	1
GO:0001003_RNA polymerase III type 2 promoter sequence-specific DNA binding	1	1	1	1	1	1	1	1	1	1	1	1	1	1	1	1	0.797289	1	1	1	1	1	1	1	1	1	1	1	1	1	1	1	1	1	1	1	1	1
GO:0001004_transcription factor activity, RNA polymerase III promoter sequence-specific binding, TFIIIB recruiting	1	1	1	1	1	1	1	1	1	1	1	1	1	1	1	1	1	1	1	1	1	1	1	1	1	1	1	1	1	1	1	1	1	1	1	1	1	1
GO:0001005_transcription factor activity, RNA polymerase III type 1 promoter sequence-specific binding, TFIIIB recruiting	1	1	1	1	1	1	1	1	1	1	1	1	1	1	1	1	1	1	1	1	1	1	1	1	1	1	1	1	1	1	1	1	1	1	1	1	1	1
GO:0001007_transcription factor activity, RNA polymerase III transcription factor binding	1	1	1	1	1	1	1	1	1	1	1	1	1	1	1	1	1	1	1	1	1	1	1	1	1	1	1	1	1	1	1	1	1	1	1	1	1	1
GO:0001010_transcription factor activity, sequence-specific DNA binding transcription factor recruiting	1	1	1	1	1	1	1	1	1	1	1	1	1	1	1	1	1	1	1	1	1	1	1	1	1	1	1	1	1	1	1	1	1	1	1	1	1	1
GO:0001011_transcription factor activity, sequence-specific DNA binding, RNA polymerase recruiting	1	1	1	1	1	1	1	1	1	1	1	1	1	1	1	1	1	1	1	1	1	1	1	1	1	1	1	1	1	1	1	1	1	1	1	1	1	1
GO:0001012_RNA polymerase II regulatory region DNA binding	1	1	1	0.00119481	1	0.821114	1	1	1	1	1	1	0.852506	1	1	1	1	1	1	1	0.70231	1	1	1	1	1	1	1	1	1	1	1	1	1	1	1	1	0.000205685
GO:0001013_RNA polymerase I regulatory region DNA binding	1	1	1	1	1	1	1	1	1	1	1	1	1	1	1	1	1	1	1	1	1	1	1	1	1	1	1	1	1	1	1	1	1	1	1	1	1	1
GO:0001016_RNA polymerase III regulatory region DNA binding	1	1	1	1	1	1	1	1	1	1	1	1	1	1	1	1	0.521655	1	1	1	1	1	1	1	1	1	1	1	1	1	1	1	1	1	1	1	1	1
GO:0001018_mitochondrial RNA polymerase regulatory region DNA binding	1	1	1	1	1	1	1	1	1	1	1	1	1	1	1	1	1	1	1	1	1	1	1	1	1	1	1	1	1	1	1	1	1	1	1	1	1	1
GO:0001025_RNA polymerase III transcription factor binding	1	1	1	1	1	1	1	0.969874	1	1	1	1	1	1	1	1	1	1	1	1	1	1	1	1	1	1	1	1	1	1	1	1	1	1	1	1	1	1
GO:0001026_TFIIIB-type transcription factor activity	1	1	1	1	1	1	1	1	1	1	1	1	1	1	1	1	1	1	1	1	1	1	1	1	1	1	1	1	1	1	1	1	1	1	1	1	1	1
GO:0001030_RNA polymerase III type 1 promoter DNA binding	1	1	1	1	1	1	1	1	1	1	1	1	1	1	1	1	0.197395	1	1	1	1	1	1	1	1	1	1	1	1	1	1	1	1	1	1	1	1	1
GO:0001031_RNA polymerase III type 2 promoter DNA binding	1	1	1	1	1	1	1	1	1	1	1	1	1	1	1	1	0.197395	1	1	1	1	1	1	1	1	1	1	1	1	1	1	1	1	1	1	1	1	1
GO:0001032_RNA polymerase III type 3 promoter DNA binding	1	1	1	1	1	1	1	1	1	1	1	1	1	1	1	1	1	1	1	1	1	1	1	1	1	1	1	1	1	1	1	1	1	1	1	1	1	1
GO:0001034_RNA polymerase III transcription factor activity, sequence-specific DNA binding	1	1	1	1	1	1	1	1	1	1	1	1	1	1	1	1	1	1	1	1	1	1	1	1	1	1	1	1	1	1	1	1	1	1	1	1	1	1
GO:0001042_RNA polymerase I core binding	1	1	1	1	1	1	1	1	1	1	1	1	1	1	1	1	1	1	1	1	1	1	1	1	1	1	1	1	1	1	1	1	1	1	1	1	1	1
GO:0001044_mitochondrial RNA polymerase regulatory region sequence-specific DNA binding	1	1	1	1	1	1	1	1	1	1	1	1	1	1	1	1	1	1	1	1	1	1	1	1	1	1	1	1	1	1	1	1	1	1	1	1	1	1
GO:0001046_core promoter sequence-specific DNA binding	1	1	1	1	1	1	1	1	1	1	1	1	1	1	1	1	1	1	1	1	1	1	1	1	1	1	1	1	1	1	1	1	1	1	1	1	1	0.224611
GO:0001047_core promoter binding	1	1	1	1	1	1	1	1	0.913088	1	1	1	1	1	1	1	1	1	1	1	1	1	1	1	1	1	1	1	1	1	1	1	1	1	1	1	1	0.546243
GO:0001054_RNA polymerase I activity	1	1	1	1	1	1	1	1	1	1	1	1	1	1	1	1	1	1	1	1	1	1	1	1	1	1	1	1	1	1	1	1	1	1	1	1	1	1
GO:0001055_RNA polymerase II activity	1	1	1	1	1	1	1	1	1	1	1	1	1	1	1	1	1	1	1	1	1	1	1	1	1	1	1	1	1	1	1	1	1	1	1	1	1	1
GO:0001056_RNA polymerase III activity	1	1	1	1	1	1	1	1	1	1	1	1	1	1	1	1	1	1	1	1	1	1	1	1	1	1	1	1	1	1	1	1	1	1	1	1	1	1
GO:0001067_regulatory region nucleic acid binding	1	1	1	0.00119481	1	1	1	1	1	1	1	1	1	1	1	1	1	1	1	1	0.70231	1	1	1	1	1	1	1	1	1	1	1	1	1	1	1	1	1.6562e-05
GO:0001069_regulatory region RNA binding	1	1	1	1	1	1	1	1	1	1	1	1	1	1	1	1	1	1	1	1	1	1	1	1	1	1	1	1	1	1	1	1	1	1	1	1	1	1
GO:0001071_nucleic acid binding transcription factor activity	0.183291	1	1	0.0788921	1	1	1	1	0.0064467	0.315674	1	1	1	1	1	1	1	1	1	1	0.70231	1	1	1	1	1	1	1	1	1	1	1	1	1	1	1	1	7.32794e-07
GO:0001075_transcription factor activity, RNA polymerase II core promoter sequence-specific binding involved in preinitiation complex assembly	1	1	1	1	1	1	1	1	1	1	1	1	1	1	1	1	1	1	1	1	1	1	1	1	1	1	1	1	1	1	1	1	1	1	1	1	1	1
GO:0001076_transcription factor activity, RNA polymerase II transcription factor binding	1	1	1	1	1	1	1	1	1	1	1	1	1	1	1	1	1	1	1	1	1	1	1	1	1	1	1	1	1	1	1	1	1	1	1	1	1	0.0941749
GO:0001077_transcriptional activator activity, RNA polymerase II core promoter proximal region sequence-specific binding	1	1	1	1	1	1	1	1	1	1	1	1	0.06487	1	1	1	1	1	1	1	0.712424	1	1	1	1	1	1	1	1	1	1	1	1	1	1	1	1	1.16112e-05
GO:0001078_transcriptional repressor activity, RNA polymerase II core promoter proximal region sequence-specific binding	1	1	1	0.000852586	1	1	1	1	1	1	1	1	1	1	1	1	1	1	1	1	1	1	1	1	1	1	1	1	1	1	1	1	1	1	1	1	1	0.0309617
GO:0001082_transcription factor activity, RNA polymerase I transcription factor binding	1	1	1	1	1	1	1	1	1	1	1	1	1	1	1	1	1	1	1	1	0.70231	1	1	1	1	1	1	1	1	1	1	1	1	1	1	1	1	1
GO:0001083_transcription factor activity, RNA polymerase II basal transcription factor binding	0.981564	1	1	1	1	1	1	1	1	1	1	1	1	1	1	1	1	1	1	1	1	1	1	1	1	1	1	1	1	1	1	1	1	1	1	1	1	1
GO:0001085_RNA polymerase II transcription factor binding	1	1	1	1	1	1	1	1	1	1	1	1	1	1	1	1	1	1	1	1	1	1	1	1	1	1	1	1	1	1	1	1	1	1	1	1	1	0.248326
GO:0001087_transcription factor activity, TFIIB-class binding	1	1	1	1	1	1	1	1	1	1	1	1	1	1	1	1	1	1	1	1	1	1	1	1	1	1	1	1	1	1	1	1	1	1	1	1	1	1
GO:0001091_RNA polymerase II basal transcription factor binding	1	1	1	1	1	1	1	1	1	1	1	1	1	1	1	1	1	1	1	1	1	1	1	1	1	1	1	1	1	1	1	1	1	1	1	1	1	1
GO:0001093_TFIIB-class transcription factor binding	1	1	1	1	1	1	1	1	1	1	1	1	1	1	1	1	1	1	1	1	1	1	1	1	1	1	1	1	1	1	1	1	1	1	1	1	1	1
GO:0001094_TFIID-class transcription factor binding	1	1	1	1	1	1	1	1	1	1	1	1	1	1	1	1	1	1	1	1	1	1	1	1	1	1	1	1	1	1	1	1	1	1	1	1	1	1
GO:0001096_TFIIF-class transcription factor binding	1	1	1	1	1	1	1	1	1	1	1	1	1	1	1	1	1	1	1	1	1	1	1	1	1	1	1	1	1	1	1	1	1	1	1	1	1	1
GO:0001098_basal transcription machinery binding	1	1	1	1	1	1	0.922096	1	1	1	1	1	1	1	1	1	1	1	1	1	1	1	1	1	1	1	1	1	1	1	1	1	1	1	1	1	1	1
GO:0001099_basal RNA polymerase II transcription machinery binding	1	1	1	1	1	1	0.922096	1	1	1	1	1	1	1	1	1	1	1	1	1	1	1	1	1	1	1	1	1	1	1	1	1	1	1	1	1	1	1
GO:0001102_RNA polymerase II activating transcription factor binding	1	1	1	1	1	1	1	1	1	1	1	1	1	1	1	1	1	1	1	1	1	1	1	1	1	1	1	1	1	1	1	1	1	1	1	1	1	0.00602051
GO:0001103_RNA polymerase II repressing transcription factor binding	1	1	1	0.976676	1	1	1	1	1	1	1	1	1	1	1	1	1	1	1	1	1	1	1	1	1	1	1	1	1	1	1	1	1	1	1	1	1	1
GO:0001104_RNA polymerase II transcription cofactor activity	1	1	1	1	1	1	1	1	1	1	1	1	1	1	1	1	1	1	1	1	1	1	1	1	1	1	1	1	1	1	1	1	1	1	1	1	1	1
GO:0001105_RNA polymerase II transcription coactivator activity	1	1	1	1	1	1	1	1	1	1	1	1	1	1	1	1	1	1	1	1	1	1	1	1	1	1	1	1	1	1	1	1	1	1	1	1	1	1
GO:0001106_RNA polymerase II transcription corepressor activity	1	1	1	1	1	1	1	1	1	1	1	1	1	1	1	1	1	1	1	1	1	1	1	1	1	1	1	1	1	1	1	1	1	1	1	1	1	1
GO:0001128_RNA polymerase II transcription coactivator activity involved in preinitiation complex assembly	1	1	1	1	1	1	1	1	1	1	1	1	1	1	1	1	1	1	1	1	1	1	1	1	1	1	1	1	1	1	1	1	1	1	1	1	1	1
GO:0001129_RNA polymerase II transcription factor activity, TBP-class protein binding, involved in preinitiation complex assembly	0.92017	1	1	1	1	1	1	1	1	1	1	1	1	1	1	1	1	1	1	1	1	1	1	1	1	1	1	1	1	1	1	1	1	1	1	1	1	1
GO:0001132_RNA polymerase II transcription factor activity, TBP-class protein binding	0.92017	1	1	1	1	1	1	1	1	1	1	1	1	1	1	1	1	1	1	1	1	1	1	1	1	1	1	1	1	1	1	1	1	1	1	1	1	1
GO:0001133_RNA polymerase II transcription factor activity, sequence-specific transcription regulatory region DNA binding	1	1	1	1	1	1	1	1	1	1	1	1	1	1	1	1	1	1	1	1	1	1	1	1	1	1	1	1	1	1	1	1	1	1	1	1	1	1
GO:0001134_transcription factor activity, transcription factor recruiting	1	1	1	1	1	1	1	1	1	1	1	1	1	1	1	1	1	1	1	1	1	1	1	1	1	1	1	1	1	1	1	1	1	1	1	1	1	1
GO:0001135_transcription factor activity, RNA polymerase II transcription factor recruiting	1	1	1	1	1	1	1	1	1	1	1	1	1	1	1	1	1	1	1	1	1	1	1	1	1	1	1	1	1	1	1	1	1	1	1	1	1	1
GO:0001147_transcription termination site sequence-specific DNA binding	1	1	1	1	1	1	1	1	1	1	1	1	1	1	1	1	1	1	1	1	1	1	1	1	1	1	1	1	1	1	1	1	1	1	1	1	1	1
GO:0001153_transcription factor activity, RNA polymerase III transcription factor recruiting	1	1	1	1	1	1	1	1	1	1	1	1	1	1	1	1	1	1	1	1	1	1	1	1	1	1	1	1	1	1	1	1	1	1	1	1	1	1
GO:0001156_TFIIIC-class transcription factor binding	1	1	1	1	1	1	1	1	1	1	1	1	1	1	1	1	1	1	1	1	1	1	1	1	1	1	1	1	1	1	1	1	1	1	1	1	1	1
GO:0001158_enhancer sequence-specific DNA binding	1	1	1	1	1	1	1	1	1	1	1	1	1	1	1	1	1	1	1	1	1	1	1	1	1	1	1	1	1	1	1	1	1	1	1	1	1	1
GO:0001159_core promoter proximal region DNA binding	1	1	1	0.121834	1	1	1	1	1	1	1	1	1	1	1	1	1	1	1	1	0.70231	1	1	1	1	1	1	1	1	1	1	1	1	1	1	1	1	0.00454915
GO:0001160_transcription termination site DNA binding	1	1	1	1	1	1	1	1	1	1	1	1	1	1	1	1	1	1	1	1	1	1	1	1	1	1	1	1	1	1	1	1	1	1	1	1	1	1
GO:0001161_intronic transcription regulatory region sequence-specific DNA binding	1	1	1	1	1	1	1	1	1	1	1	1	1	1	1	1	1	1	1	1	1	1	1	1	1	1	1	1	1	1	1	1	1	1	1	1	1	1
GO:0001162_RNA polymerase II intronic transcription regulatory region sequence-specific DNA binding	1	1	1	1	1	1	1	1	1	1	1	1	1	1	1	1	1	1	1	1	1	1	1	1	1	1	1	1	1	1	1	1	1	1	1	1	1	1
GO:0001163_RNA polymerase I regulatory region sequence-specific DNA binding	1	1	1	1	1	1	1	1	1	1	1	1	1	1	1	1	1	1	1	1	1	1	1	1	1	1	1	1	1	1	1	1	1	1	1	1	1	1
GO:0001164_RNA polymerase I CORE element sequence-specific DNA binding	1	1	1	1	1	1	1	1	1	1	1	1	1	1	1	1	1	1	1	1	1	1	1	1	1	1	1	1	1	1	1	1	1	1	1	1	1	1
GO:0001165_RNA polymerase I upstream control element sequence-specific DNA binding	1	1	1	1	1	1	1	1	1	1	1	1	1	1	1	1	1	1	1	1	1	1	1	1	1	1	1	1	1	1	1	1	1	1	1	1	1	1
GO:0001167_RNA polymerase I transcription factor activity, sequence-specific DNA binding	1	1	1	1	1	1	1	1	1	1	1	1	1	1	1	1	1	1	1	1	0.70231	1	1	1	1	1	1	1	1	1	1	1	1	1	1	1	1	1
GO:0001169_transcription factor activity, RNA polymerase I CORE element sequence-specific binding	1	1	1	1	1	1	1	1	1	1	1	1	1	1	1	1	1	1	1	1	0.70231	1	1	1	1	1	1	1	1	1	1	1	1	1	1	1	1	1
GO:0001179_RNA polymerase I transcription factor binding	1	1	1	1	1	1	1	1	1	1	1	1	1	1	1	1	1	1	1	1	1	1	1	1	1	1	1	1	1	1	1	1	1	1	1	1	1	1
GO:0001181_transcription factor activity, core RNA polymerase I binding	0.981564	1	1	1	1	1	1	1	1	1	1	1	1	1	1	1	1	1	1	1	1	1	1	1	1	1	1	1	1	1	1	1	1	1	1	1	1	1
GO:0001186_transcription factor activity, RNA polymerase I transcription factor recruiting	1	1	1	1	1	1	1	1	1	1	1	1	1	1	1	1	1	1	1	1	0.70231	1	1	1	1	1	1	1	1	1	1	1	1	1	1	1	1	1
GO:0001187_transcription factor activity, RNA polymerase I CORE element binding transcription factor recruiting	1	1	1	1	1	1	1	1	1	1	1	1	1	1	1	1	1	1	1	1	0.70231	1	1	1	1	1	1	1	1	1	1	1	1	1	1	1	1	1
GO:0001190_transcriptional activator activity, RNA polymerase II transcription factor binding	1	1	1	1	1	1	1	1	1	1	1	1	1	1	1	1	1	1	1	1	1	1	1	1	1	1	1	1	1	1	1	1	1	1	1	1	1	1
GO:0001191_transcriptional repressor activity, RNA polymerase II transcription factor binding	1	1	1	1	1	1	1	1	1	1	1	1	1	1	1	1	1	1	1	1	1	1	1	1	1	1	1	1	1	1	1	1	1	1	1	1	1	0.116208
GO:0001205_transcriptional activator activity, RNA polymerase II distal enhancer sequence-specific binding	1	1	1	1	1	1	1	1	1	1	1	1	1	1	1	1	1	1	1	1	1	1	1	1	1	1	1	1	1	1	1	1	1	1	1	1	1	1
GO:0001206_transcriptional repressor activity, RNA polymerase II distal enhancer sequence-specific binding	1	1	1	1	1	1	1	1	1	1	1	1	1	1	1	1	1	1	1	1	1	1	1	1	1	1	1	1	1	1	1	1	1	1	1	1	1	1
GO:0001221_transcription cofactor binding	1	1	1	1	1	1	1	1	1	1	1	1	1	1	1	1	1	1	1	1	1	1	1	1	1	1	1	1	1	1	1	1	1	1	1	1	1	1
GO:0001222_transcription corepressor binding	1	1	1	1	1	1	1	1	1	1	1	1	1	1	1	1	1	1	1	1	1	1	1	1	1	1	1	1	1	1	1	1	1	1	1	1	1	1
GO:0001223_transcription coactivator binding	1	1	1	1	1	1	1	1	0.788067	1	1	1	1	1	1	1	1	1	1	1	1	1	1	1	1	1	1	1	1	1	1	1	1	1	1	1	1	1
GO:0001224_RNA polymerase II transcription cofactor binding	1	1	1	1	1	1	1	1	1	1	1	1	1	1	1	1	1	1	1	1	1	1	1	1	1	1	1	1	1	1	1	1	1	1	1	1	1	1
GO:0001225_RNA polymerase II transcription coactivator binding	1	1	1	1	1	1	1	1	1	1	1	1	1	1	1	1	1	1	1	1	1	1	1	1	1	1	1	1	1	1	1	1	1	1	1	1	1	1
GO:0001226_RNA polymerase II transcription corepressor binding	1	1	1	1	1	1	1	1	1	1	1	1	1	1	1	1	1	1	1	1	1	1	1	1	1	1	1	1	1	1	1	1	1	1	1	1	1	1
GO:0001227_transcriptional repressor activity, RNA polymerase II transcription regulatory region sequence-specific binding	1	1	1	0.000798016	1	1	1	1	1	1	1	1	1	1	1	1	1	1	1	1	1	1	1	1	1	1	1	1	1	1	1	1	1	1	1	1	1	0.173323
GO:0001228_transcriptional activator activity, RNA polymerase II transcription regulatory region sequence-specific binding	1	1	1	0.254023	1	1	1	1	1	1	1	1	0.250062	1	1	1	1	1	1	1	0.70231	1	1	1	1	1	1	1	1	1	1	1	1	1	1	1	1	3.83131e-06
GO:0001512_dihydronicotinamide riboside quinone reductase activity	1	1	1	1	1	1	1	1	1	1	1	1	1	1	1	1	1	1	1	1	1	1	1	1	1	1	1	1	1	1	1	1	1	1	1	1	1	1
GO:0001515_opioid peptide activity	1	1	1	1	1	1	1	1	1	1	1	1	1	1	1	1	1	1	1	1	1	1	1	1	1	1	1	1	1	1	1	1	1	1	1	1	1	1
GO:0001517_N-acetylglucosamine 6-O-sulfotransferase activity	1	1	1	1	1	1	1	1	1	1	1	1	1	1	1	1	1	1	1	1	1	1	1	1	1	1	1	1	1	1	1	1	1	1	1	1	1	1
GO:0001530_lipopolysaccharide binding	1	1	0.884078	1	1	1	1	1	1	1	1	1	1	1	1	1	1	0.25141	1	1	1	1	1	1	1	1	1	1	1	1	1	1	1	1	1	1	1	1
GO:0001532_interleukin-21 receptor activity	1	1	0.884078	1	1	1	1	1	1	1	1	1	1	1	1	1	1	1	1	1	1	1	1	1	1	1	1	1	1	1	1	1	1	1	1	1	1	1
GO:0001537_N-acetylgalactosamine 4-O-sulfotransferase activity	1	1	1	1	1	1	1	1	1	1	1	1	1	1	1	1	1	1	1	1	1	1	1	1	1	1	1	1	1	1	1	1	1	1	1	1	1	1
GO:0001540_beta-amyloid binding	1	1	1	1	1	1	1	0.588145	1	1	1	1	1	1	1	1	1	1	1	1	1	1	1	1	1	1	1	1	1	1	1	1	1	1	1	1	1	1
GO:0001567_cholesterol 25-hydroxylase activity	1	1	1	1	1	1	1	1	1	1	1	1	1	1	1	1	1	1	1	1	1	1	1	1	1	1	1	1	1	1	1	1	1	1	1	1	1	1
GO:0001587_Gq/11-coupled serotonin receptor activity	1	1	1	1	1	1	1	1	1	1	1	1	1	1	1	1	1	1	1	1	1	1	1	0.922437	1	1	1	1	1	1	1	1	1	1	1	1	1	1
GO:0001588_dopamine neurotransmitter receptor activity, coupled via Gs	1	1	1	1	1	1	1	1	1	1	1	1	1	1	1	1	1	1	1	1	1	1	1	1	1	1	1	1	1	1	1	1	1	1	1	1	1	1
GO:0001591_dopamine neurotransmitter receptor activity, coupled via Gi/Go	1	1	1	1	1	1	1	1	1	1	1	1	1	1	1	1	1	1	1	1	1	1	1	1	1	1	1	1	1	1	1	1	1	1	1	1	1	1
GO:0001594_trace-amine receptor activity	1	1	1	1	1	1	1	1	1	1	1	1	1	1	1	1	1	1	1	1	1	1	1	1	1	1	1	1	1	1	1	1	1	1	1	1	1	1
GO:0001595_angiotensin receptor activity	1	1	1	1	1	1	1	1	1	1	1	1	1	1	1	1	1	1	1	1	1	1	1	1	1	1	1	1	1	1	1	1	1	1	1	1	1	1
GO:0001596_angiotensin type I receptor activity	1	1	1	1	1	1	1	1	1	1	1	1	1	1	1	1	1	1	1	1	1	1	1	1	1	1	1	1	1	1	1	1	1	1	1	1	1	1
GO:0001601_peptide YY receptor activity	1	1	1	1	1	1	1	1	1	1	1	1	1	1	1	1	1	1	1	1	1	1	1	1	0.71362	1	1	1	1	1	1	1	1	1	1	1	1	1
GO:0001602_pancreatic polypeptide receptor activity	1	1	1	1	1	1	1	1	1	1	1	1	1	1	1	1	1	1	1	1	1	1	1	1	1	1	1	1	1	1	1	1	1	1	1	1	1	1
GO:0001604_urotensin II receptor activity	1	1	1	1	1	1	1	1	1	1	1	1	1	1	1	1	1	1	1	1	1	1	1	1	1	1	1	1	1	1	1	1	1	1	1	1	1	1
GO:0001605_adrenomedullin receptor activity	1	1	1	1	1	1	1	1	1	1	1	1	1	1	1	1	1	1	1	1	1	1	1	1	1	1	1	1	1	1	1	1	1	1	1	1	1	1
GO:0001607_neuromedin U receptor activity	1	1	1	1	1	1	1	1	1	1	1	1	1	1	1	1	1	1	1	1	1	1	1	1	1	1	1	1	1	1	1	1	1	1	1	1	1	1
GO:0001608_G-protein coupled nucleotide receptor activity	1	1	0.182809	1	1	1	1	1	1	1	1	1	1	1	1	1	1	0.329693	1	1	1	1	1	1	1	1	1	1	1	1	1	1	1	1	1	1	1	1
GO:0001609_G-protein coupled adenosine receptor activity	1	1	1	1	1	1	1	1	1	1	1	1	1	1	1	1	1	1	1	1	1	1	1	1	1	1	1	1	1	1	1	1	1	1	1	1	1	1
GO:0001614_purinergic nucleotide receptor activity	1	1	0.546298	1	1	1	1	1	1	1	1	1	1	1	1	1	1	0.274724	1	1	1	1	1	1	1	1	1	1	1	1	1	1	1	1	1	1	1	1
GO:0001616_growth hormone secretagogue receptor activity	1	1	1	1	1	1	1	1	1	1	1	1	1	1	1	1	1	1	1	1	1	1	1	1	1	1	1	1	1	1	1	1	1	1	1	1	1	1
GO:0001618_virus receptor activity	1	1	0.433685	1	1	1	1	1	1	1	1	1	1	1	1	1	1	1	1	1	1	1	1	1	1	1	1	1	1	1	1	1	1	1	1	1	1	1
GO:0001621_ADP receptor activity	1	1	1	1	1	1	1	1	1	1	1	1	1	1	1	1	1	1	1	1	1	1	1	1	1	1	1	1	1	1	1	1	1	1	1	1	1	1
GO:0001626_nociceptin receptor activity	1	1	1	1	1	1	1	0.969874	1	1	1	1	1	1	1	1	1	1	1	1	1	1	1	1	1	1	1	1	1	1	1	1	1	1	1	1	1	1
GO:0001631_cysteinyl leukotriene receptor activity	1	1	1	1	1	1	1	1	1	1	1	1	1	1	1	1	1	1	1	1	1	1	1	1	1	1	1	1	1	1	1	1	1	1	1	1	1	1
GO:0001632_leukotriene B4 receptor activity	1	1	1	1	1	1	1	1	1	1	1	1	1	1	1	1	1	1	1	1	1	1	1	1	1	1	1	1	1	1	1	1	1	1	1	1	1	1
GO:0001635_calcitonin gene-related peptide receptor activity	1	1	1	1	1	1	1	1	1	1	1	1	1	1	1	1	1	1	1	1	1	1	1	1	1	1	1	1	1	1	1	1	1	1	1	1	1	1
GO:0001637_G-protein coupled chemoattractant receptor activity	1	1	0.019848	1	1	1	1	1	1	1	1	1	1	1	1	1	1	1	1	1	1	1	1	1	1	1	1	1	1	1	1	1	1	1	1	1	1	1
GO:0001640_adenylate cyclase inhibiting G-protein coupled glutamate receptor activity	1	1	1	1	1	1	1	0.969874	1	1	1	1	1	1	1	1	1	1	1	1	1	1	1	1	1	1	1	1	1	1	1	1	1	1	1	1	1	1
GO:0001641_group II metabotropic glutamate receptor activity	1	1	1	1	1	1	1	1	1	1	1	1	1	1	1	1	1	1	1	1	1	1	1	1	1	1	1	1	1	1	1	1	1	1	1	1	1	1
GO:0001642_group III metabotropic glutamate receptor activity	1	1	1	1	1	1	1	0.969874	1	1	1	1	1	1	1	1	1	1	1	1	1	1	1	1	1	1	1	1	1	1	1	1	1	1	1	1	1	1
GO:0001653_peptide receptor activity	1	1	1	1	1	1	1	1	1	1	1	1	1	1	1	1	1	1	1	1	1	1	1	1	1	1	1	1	1	1	1	1	1	1	1	1	1	1
GO:0001664_G-protein coupled receptor binding	1	1	1	1	1	1	1	0.521054	1	1	1	1	1	1	0.276943	1	1	1	1	1	1	1	1	1	1	1	1	1	1	1	1	1	1	1	1	1	1	1
GO:0001665_alpha-N-acetylgalactosaminide alpha-2,6-sialyltransferase activity	1	1	1	1	1	1	1	1	1	1	1	1	1	1	1	1	1	1	1	1	1	1	1	1	1	1	1	1	1	1	1	1	1	1	1	1	1	1
GO:0001671_ATPase activator activity	1	1	1	1	1	1	1	1	1	1	1	1	1	1	1	1	1	1	1	1	1	1	1	1	1	1	1	1	1	1	1	1	1	1	1	1	1	1
GO:0001681_sialate O-acetylesterase activity	1	1	1	1	1	1	1	1	1	1	1	1	1	1	1	1	1	1	1	1	1	1	1	1	1	1	1	1	1	1	1	1	1	1	1	1	1	1
GO:0001716_L-amino-acid oxidase activity	1	1	0.884078	1	1	1	1	1	1	1	1	1	1	1	1	1	1	1	1	1	1	1	1	1	1	1	1	1	1	1	1	1	1	1	1	1	1	1
GO:0001727_lipid kinase activity	1	1	1	1	1	1	1	1	1	1	1	1	1	1	1	1	1	1	1	1	1	1	1	1	1	1	1	1	1	1	1	1	1	1	1	1	1	1
GO:0001729_ceramide kinase activity	1	1	1	1	1	1	1	1	1	1	1	1	1	1	1	1	1	1	1	1	1	1	1	1	1	1	1	1	1	1	1	1	1	1	1	1	1	1
GO:0001730_2'-5'-oligoadenylate synthetase activity	1	1	1	1	1	1	1	1	1	1	1	1	1	1	1	1	1	1	1	1	1	1	1	1	1	1	1	1	1	1	1	1	1	1	1	1	1.54638e-05	1
GO:0001733_galactosylceramide sulfotransferase activity	1	1	1	1	1	1	1	1	1	1	1	1	1	1	1	1	1	1	1	1	1	1	1	1	1	1	1	1	1	1	1	1	1	1	1	1	1	1
GO:0001735_prenylcysteine oxidase activity	1	1	1	1	1	1	1	1	1	1	1	1	1	1	1	1	1	1	1	1	1	1	1	1	1	1	1	1	1	1	1	1	1	1	1	1	1	1
GO:0001758_retinal dehydrogenase activity	1	1	1	1	1	1	1	1	1	1	1	1	1	1	1	1	1	1	1	1	1	1	1	1	1	1	1	1	1	1	1	1	1	1	1	1	1	1
GO:0001760_aminocarboxymuconate-semialdehyde decarboxylase activity	1	1	1	1	1	1	1	1	1	1	1	1	1	1	1	1	1	1	1	1	1	1	1	1	1	1	1	1	1	1	1	1	1	1	1	1	1	1
GO:0001784_phosphotyrosine binding	1	1	0.301641	1	1	1	1	1	1	1	1	1	1	1	1	1	1	1	1	1	1	1	1	1	1	1	1	1	1	1	1	1	1	1	1	1	1	1
GO:0001785_prostaglandin J receptor activity	1	1	1	1	1	1	1	1	1	1	1	1	1	1	1	1	1	1	1	1	1	1	1	1	1	1	1	1	1	1	1	1	1	1	1	1	1	1
GO:0001786_phosphatidylserine binding	1	1	0.321539	1	1	1	1	1	1	1	1	1	1	1	1	1	1	1	1	1	1	1	1	1	1	1	1	1	1	1	1	1	1	1	1	1	1	1
GO:0001791_IgM binding	1	1	1	1	1	1	1	1	1	1	1	1	1	1	1	1	1	1	1	1	1	1	1	1	1	1	1	1	1	1	1	1	1	1	1	1	1	1
GO:0001792_polymeric immunoglobulin receptor activity	1	1	1	1	1	1	1	1	1	1	1	1	1	1	1	1	1	1	1	1	1	1	1	1	1	1	1	1	1	1	1	1	1	1	1	1	1	1
GO:0001846_opsonin binding	1	1	1	1	1	1	1	1	1	1	1	1	1	1	1	1	1	1	1	1	1	1	1	1	1	1	1	1	1	1	1	1	1	1	1	1	1	1
GO:0001847_opsonin receptor activity	1	1	0.155635	1	1	1	1	1	1	1	1	1	1	1	1	1	1	1	1	1	1	1	1	1	1	1	1	1	1	1	1	1	1	1	1	1	1	1
GO:0001848_complement binding	1	1	0.363637	1	1	1	1	1	1	1	1	1	1	1	1	1	1	1	1	1	1	1	1	1	1	1	1	1	1	1	1	1	1	1	1	1	1	1
GO:0001849_complement component C1q binding	1	1	1	1	1	1	1	1	1	1	1	1	1	1	1	1	1	1	1	1	1	1	1	1	1	1	1	1	1	1	1	1	1	1	1	1	1	1
GO:0001850_complement component C3a binding	1	1	1	1	1	1	1	1	1	1	1	1	1	1	1	1	1	1	1	1	1	1	1	1	1	1	1	1	1	1	1	1	1	1	1	1	1	1
GO:0001851_complement component C3b binding	1	1	1	1	1	1	1	1	1	1	1	1	1	1	1	1	1	1	1	1	1	1	1	1	1	1	1	1	1	1	1	1	1	1	1	1	1	1
GO:0001855_complement component C4b binding	1	1	1	1	1	1	1	1	1	1	1	1	1	1	1	1	1	1	1	1	1	1	1	1	1	1	1	1	1	1	1	1	1	1	1	1	1	1
GO:0001856_complement component C5a binding	1	1	0.884078	1	1	1	1	1	1	1	1	1	1	1	1	1	1	1	1	1	1	1	1	1	1	1	1	1	1	1	1	1	1	1	1	1	1	1
GO:0001861_complement component C4b receptor activity	1	1	0.884078	1	1	1	1	1	1	1	1	1	1	1	1	1	1	1	1	1	1	1	1	1	1	1	1	1	1	1	1	1	1	1	1	1	1	1
GO:0001871_pattern binding	1	1	1	1	1	1	1	1	1	1	1	1	1	1	1	1	1	1	1	1	1	1	1	1	1	1	1	1	1	1	1	1	1	1	1	1	1	1
GO:0001872_(1->3)-beta-D-glucan binding	1	1	1	1	1	1	1	1	1	1	1	1	1	1	0.990168	1	1	1	1	1	1	1	1	1	1	1	1	1	1	1	1	1	1	1	1	1	1	1
GO:0001875_lipopolysaccharide receptor activity	1	1	0.884078	1	1	1	1	1	1	1	1	1	1	1	1	1	1	1	1	1	1	1	1	1	1	1	1	1	1	1	1	1	1	1	1	1	1	1
GO:0001882_nucleoside binding	1	1	1	1	1	1	1	0.0766816	1	1	1	1	1	1	1	1	1	1	1	1	1	1	1	1	1	1	1	1	1	1	1	1	1	1	1	1	1	1
GO:0001883_purine nucleoside binding	1	1	1	1	1	1	1	0.0530471	1	1	1	1	1	1	1	1	1	1	1	1	1	1	1	1	1	1	1	1	1	1	1	1	1	1	1	1	1	1
GO:0001884_pyrimidine nucleoside binding	1	1	1	1	1	1	1	1	1	1	1	1	1	1	1	1	1	1	1	1	1	1	1	1	1	1	1	1	1	1	1	1	1	1	1	1	1	1
GO:0001888_glucuronyl-galactosyl-proteoglycan 4-alpha-N-acetylglucosaminyltransferase activity	1	1	1	1	1	1	1	1	1	1	1	1	1	1	1	1	1	1	1	1	1	1	1	1	1	1	1	1	1	1	1	1	1	1	1	1	1	1
GO:0001918_farnesylated protein binding	1	1	1	1	1	1	1	1	1	1	1	1	1	1	1	1	1	1	1	1	1	1	1	1	1	1	1	1	1	1	1	1	1	1	1	1	1	1
GO:0001948_glycoprotein binding	1	1	0.530861	1	1	1	1	1	1	1	1	1	1	1	1	1	1	1	1	1	1	1	1	1	1	1	1	1	1	1	1	1	1	1	1	1	1	1
GO:0001965_G-protein alpha-subunit binding	1	1	0.442575	1	1	1	1	1	1	1	1	1	1	1	1	1	1	1	1	1	1	1	1	1	1	1	1	1	1	1	1	1	1	1	1	1	1	1
GO:0001968_fibronectin binding	1	1	1	1	1	1	1	1	1	1	1	1	1	1	0.465451	1	1	1	1	1	1	1	1	1	1	1	1	1	1	1	1	1	1	1	1	1	1	1
GO:0001972_retinoic acid binding	1	1	1	1	1	1	1	1	1	1	1	1	1	1	1	1	1	1	1	1	1	1	1	1	1	1	1	1	1	1	1	1	1	1	1	1	1	1
GO:0002020_protease binding	1	1	1	1	1	1	1	1	1	1	1	1	1	1	1	1	1	1	1	1	1	1	1	1	1	1	1	1	1	1	1	1	1	1	1	1	1	1
GO:0002039_p53 binding	1	1	1	1	1	1	1	1	1	1	1	1	1	1	1	1	1	1	1	1	1	1	1	1	1	1	1	1	1	1	1	1	1	1	1	1	1	1
GO:0002046_opsin binding	1	1	1	1	1	1	1	1	1	1	1	1	1	1	1	1	1	1	1	1	1	1	1	1	1	1	1	1	1	1	1	1	1	1	1	1	1	1
GO:0002054_nucleobase binding	1	1	1	1	1	1	1	1	1	1	1	1	1	1	1	1	1	1	1	1	1	1	1	1	1	1	1	1	1	1	1	1	1	1	1	1	1	1
GO:0002055_adenine binding	1	1	1	1	1	1	1	1	1	1	1	1	1	1	1	1	1	1	1	1	1	1	1	1	1	1	1	1	1	1	1	1	1	1	1	1	1	1
GO:0002058_uracil binding	1	1	1	1	1	1	1	1	1	1	1	1	1	1	1	1	1	1	1	1	1	1	1	1	1	1	1	1	1	1	1	1	1	1	1	1	1	1
GO:0002059_thymine binding	1	1	1	1	1	1	1	1	1	1	1	1	1	1	1	1	1	1	1	1	1	1	1	1	1	1	1	1	1	1	1	1	1	1	1	1	1	1
GO:0002060_purine nucleobase binding	1	1	1	1	1	1	1	1	1	1	1	1	1	1	1	1	1	1	1	1	1	1	1	1	1	1	1	1	1	1	1	1	1	1	1	1	1	1
GO:0002061_pyrimidine nucleobase binding	1	1	1	1	1	1	1	1	1	1	1	1	1	1	1	1	1	1	1	1	1	1	1	1	1	1	1	1	1	1	1	1	1	1	1	1	1	1
GO:0002083_4-hydroxybenzoate decaprenyltransferase activity	1	1	1	1	1	1	1	1	1	1	1	1	1	1	1	1	1	1	1	1	1	1	1	1	1	1	1	1	1	1	1	1	1	1	1	1	1	1
GO:0002094_polyprenyltransferase activity	1	1	1	1	1	1	1	1	1	1	1	1	1	1	1	1	1	1	1	1	1	1	1	1	1	1	1	1	1	1	1	1	1	1	1	1	1	1
GO:0002113_interleukin-33 binding	1	1	1	1	1	1	1	1	1	1	1	1	1	1	1	1	1	1	1	1	1	1	1	1	1	1	1	1	1	1	1	1	1	1	1	1	1	1
GO:0002114_interleukin-33 receptor activity	1	1	1	1	1	1	1	1	1	1	1	1	1	1	1	1	1	1	1	1	1	1	1	1	1	1	1	1	1	1	1	1	1	1	1	1	1	1
GO:0002134_UTP binding	1	1	1	1	1	1	1	1	1	1	1	1	1	1	1	1	1	1	1	1	1	1	1	1	1	1	1	1	1	1	1	1	1	1	1	1	1	1
GO:0002135_CTP binding	1	1	0.884078	1	1	1	1	1	1	1	1	1	1	1	1	1	1	1	1	1	1	1	1	1	1	1	1	1	1	1	1	1	1	1	1	1	1	1
GO:0002151_G-quadruplex RNA binding	1	1	1	1	1	1	1	1	1	1	1	1	1	1	1	1	1	1	1	1	1	1	1	1	1	1	1	1	1	1	1	1	1	1	1	1	1	1
GO:0002153_steroid receptor RNA activator RNA binding	1	1	1	1	1	1	1	1	1	1	1	1	1	1	1	1	1	1	1	1	1	1	1	1	1	1	1	1	1	1	1	1	1	1	1	1	1	1
GO:0002161_aminoacyl-tRNA editing activity	1	1	1	1	1	1	1	1	1	1	1	1	1	1	1	1	0.432487	1	1	1	1	1	1	1	1	1	1	1	1	1	1	1	1	1	1	1	1	1
GO:0002162_dystroglycan binding	1	1	1	1	1	1	1	0.890766	1	1	1	1	1	1	1	1	1	1	1	1	1	1	1	1	1	1	1	1	1	1	1	1	1	1	1	1	1	1
GO:0002950_ceramide phosphoethanolamine synthase activity	1	1	1	1	1	1	1	1	1	1	1	1	1	1	1	1	1	1	1	1	1	1	1	1	1	1	1	1	1	1	1	1	1	1	1	1	1	1
GO:0003674_molecular_function	1	1	1	1	1	1	1	1	1	1	1	1	1	1	1	1	1	1	1	1	1	1	1	1	1	1	1	1	1	1	1	1	1	1	1	1	1	1
GO:0003676_nucleic acid binding	5.58775e-09	1	1	0.0273973	1	1	1	1	2.37362e-30	1	1	1	1	1	1	1	1	1	1	1	1	1	1	1	1	1	1	1	2.78334e-08	1	1	0.00199614	1	1	1	1	0.134923	0.648202
GO:0003677_DNA binding	0.00036073	1	1	0.00378407	1	1	1	1	1.64436e-28	0.330335	1	1	1	1	1	1	1	1	1	1	1	1	1	1	1	1	1	1	0.00627762	1	1	0.153739	1	1	1	1	1	0.000864911
GO:0003678_DNA helicase activity	1	1	1	1	1	1	1	1	5.43857e-08	1	1	1	1	1	1	1	1	1	1	1	1	1	1	1	1	1	1	1	1	1	1	1	1	1	1	1	1	1
GO:0003680_AT DNA binding	1	1	1	0.743586	1	1	1	1	0.580784	1	1	1	1	1	1	1	1	1	1	1	1	1	1	1	1	1	1	1	1	1	1	1	1	1	1	1	1	1
GO:0003682_chromatin binding	0.73962	1	1	1	1	1	1	1	4.1105e-09	1	1	1	1	1	1	1	1	1	1	1	1	1	1	1	1	1	1	1	1	1	1	1	1	1	1	1	1	0.468381
GO:0003684_damaged DNA binding	1	1	1	1	1	1	1	1	0.000445804	1	1	1	1	1	1	1	1	1	1	1	1	1	1	1	1	1	1	1	1	1	1	1	1	1	1	1	1	1
GO:0003688_DNA replication origin binding	1	1	1	1	1	1	1	1	0.010271	1	1	1	1	1	1	1	1	1	1	1	1	1	1	1	1	1	1	1	1	1	1	1	1	1	1	1	1	1
GO:0003689_DNA clamp loader activity	1	1	1	1	1	1	1	1	0.00739176	1	1	1	1	1	1	1	1	1	1	1	1	1	1	1	1	1	1	1	1	1	1	1	1	1	1	1	1	1
GO:0003690_double-stranded DNA binding	1	1	1	0.00161324	1	1	1	1	0.0571557	1	1	1	1	1	1	1	1	1	1	1	0.70231	1	1	1	1	1	1	1	1	1	1	1	1	1	1	1	1	0.000870625
GO:0003691_double-stranded telomeric DNA binding	1	1	1	1	1	1	1	1	1	1	1	1	1	1	1	1	1	1	1	1	1	1	1	1	1	1	1	1	1	1	1	1	1	1	1	1	1	1
GO:0003692_left-handed Z-DNA binding	1	1	0.884078	1	1	1	1	1	1	1	1	1	1	1	1	1	1	1	1	1	1	1	1	1	1	1	1	1	1	1	1	1	1	1	1	1	1	1
GO:0003696_satellite DNA binding	1	1	1	1	1	1	1	1	1	1	1	1	1	1	1	1	1	1	1	1	1	1	1	1	1	1	1	1	1	1	1	1	1	1	1	1	1	1
GO:0003697_single-stranded DNA binding	1	1	1	1	1	1	1	1	0.000650559	1	1	1	1	1	1	1	1	1	1	1	1	1	1	1	1	1	1	1	1	1	1	1	1	1	1	1	1	1
GO:0003700_transcription factor activity, sequence-specific DNA binding	0.183291	1	1	0.0788921	1	1	1	1	0.0064467	0.315674	1	1	1	1	1	1	1	1	1	1	0.70231	1	1	1	1	1	1	1	1	1	1	1	1	1	1	1	1	7.32794e-07
GO:0003705_transcription factor activity, RNA polymerase II distal enhancer sequence-specific binding	1	1	1	1	1	1	1	1	1	1	1	1	1	1	1	1	1	1	1	1	1	1	1	1	1	1	1	1	1	1	1	1	1	1	1	1	1	0.662505
GO:0003707_steroid hormone receptor activity	1	1	1	1	1	1	1	1	1	1	1	1	1	1	1	1	1	1	1	1	1	1	1	1	1	1	1	1	1	1	1	1	1	1	1	1	1	1
GO:0003708_retinoic acid receptor activity	1	1	1	1	1	1	1	1	1	1	1	1	1	1	1	1	1	1	1	1	1	1	1	1	1	1	1	1	1	1	1	1	1	1	1	1	1	1
GO:0003712_transcription cofactor activity	1	1	1	1	1	1	1	1	1	1	1	1	1	1	1	1	1	1	1	1	1	1	1	1	1	1	1	1	1	1	1	1	1	1	1	1	1	0.662505
GO:0003713_transcription coactivator activity	1	1	1	1	1	1	1	1	1	1	1	1	1	1	1	1	1	1	1	1	1	1	1	1	1	1	1	1	1	1	1	1	1	1	1	1	1	1
GO:0003714_transcription corepressor activity	1	1	1	1	1	1	1	1	1	1	1	1	1	1	1	1	1	1	1	1	1	1	1	1	1	1	1	1	1	1	1	1	1	1	1	1	1	0.315091
GO:0003720_telomerase activity	1	1	1	1	1	1	1	1	1	1	1	1	1	1	1	1	1	1	1	1	1	1	1	1	1	1	1	1	1	1	1	1	1	1	1	1	1	1
GO:0003721_telomerase RNA reverse transcriptase activity	1	1	1	1	1	1	1	1	1	1	1	1	1	1	1	1	1	1	1	1	1	1	1	1	1	1	1	1	1	1	1	1	1	1	1	1	1	1
GO:0003723_RNA binding	0.0704628	1	1	1	1	1	1	1	0.000161397	1	1	1	1	1	1	1	1	1	1	1	1	1	1	1	1	1	1	1	1.74334e-06	1	1	0.0375943	1	1	1	1	0.00249186	1
GO:0003724_RNA helicase activity	0.968105	1	1	1	1	1	1	1	1	1	1	1	1	1	1	1	1	1	1	1	1	1	1	1	1	1	1	1	1	1	1	1	1	1	1	1	1	1
GO:0003725_double-stranded RNA binding	1	1	1	1	1	1	1	1	1	1	1	1	1	1	1	1	1	1	1	1	1	1	1	1	1	1	1	1	1	1	1	1	1	1	1	1	6.63419e-10	1
GO:0003726_double-stranded RNA adenosine deaminase activity	1	1	1	1	1	1	1	1	1	1	1	1	1	1	1	1	1	1	1	1	1	1	1	1	1	1	1	1	1	1	1	1	1	1	1	1	1	1
GO:0003727_single-stranded RNA binding	1	1	1	1	1	1	1	1	1	1	1	1	1	1	1	1	1	1	1	1	1	1	1	1	1	1	1	1	1	1	1	1	1	1	1	1	0.0108789	1
GO:0003729_mRNA binding	1	1	1	1	1	1	1	1	1	1	1	1	1	1	1	1	1	1	1	1	1	1	1	1	1	1	1	1	0.00627762	1	1	1	1	1	1	1	1	1
GO:0003730_mRNA 3'-UTR binding	1	1	1	1	1	1	1	1	0.172663	1	1	1	1	1	1	1	1	1	1	1	1	1	1	1	1	1	1	1	1	1	1	1	1	1	1	1	1	1
GO:0003735_structural constituent of ribosome	1	1	1	1	8.48837e-07	1	1	1	1	1	1	1	1	1	1	1	1	1	1	1	1	1	1	1	1	1	0.00292438	1	1	1	1	1	1	1	1	1	1	1
GO:0003743_translation initiation factor activity	1	1	1	1	1	1	1	1	1	1	1	1	1	1	1	1	1	1	1	1	1	1	1	1	1	1	1	1	1	1	1	1	1	1	1	1	1	1
GO:0003746_translation elongation factor activity	1	1	1	1	1	1	1	1	1	1	1	1	1	1	1	1	1	1	1	1	1	1	1	1	1	1	1	1	1	1	1	1	1	1	1	1	1	1
GO:0003747_translation release factor activity	1	1	1	1	1	1	1	1	1	1	1	1	1	1	1	1	1	1	1	1	1	1	1	1	1	1	1	1	1	1	1	1	1	1	1	1	1	1
GO:0003755_peptidyl-prolyl cis-trans isomerase activity	1	1	1	1	1	1	1	1	1	1	1	1	1	1	1	1	1	1	1	1	1	1	1	1	1	1	1	1	1	1	1	1	1	1	1	1	1	1
GO:0003756_protein disulfide isomerase activity	1	1	1	1	1	1	1	1	1	1	1	1	1	1	1	1	1	1	1	1	1	1	1	1	1	1	1	1	1	1	1	1	1	1	1	1	1	1
GO:0003774_motor activity	1	1	1	1	1	1	0.00119229	1	1	1	1	1	1	1	1	1	1	1	1	1	1	1	1	1	1	1	1	1	1	1	1	1	1	1	1	1	1	1
GO:0003777_microtubule motor activity	1	1	1	1	1	1	0.000354995	1	0.0715853	1	1	1	1	1	1	1	1	1	1	1	1	1	1	1	1	1	1	1	1	1	1	1	1	1	1	1	1	1
GO:0003779_actin binding	1	1	0.301641	1	1	1	1	0.228936	1	1	1	1	1	1	0.0773758	1	1	1	1	1	1	1	1	1	1	1	1	1	1	1	1	1	1	1	1	1	1	1
GO:0003785_actin monomer binding	1	1	0.455152	1	1	1	1	1	1	1	1	1	1	1	1	1	1	1	1	1	1	1	1	1	1	1	1	1	1	1	1	1	1	1	1	1	1	1
GO:0003796_lysozyme activity	1	1	1	1	1	1	1	1	0.446998	1	1	1	1	1	1	1	1	1	1	1	1	1	1	1	1	1	1	1	1	1	1	1	1	1	1	1	1	1
GO:0003810_protein-glutamine gamma-glutamyltransferase activity	1	1	1	1	1	1	1	1	1	1	1	1	1	1	1	1	1	1	1	1	1	1	1	1	1	1	1	1	1	1	1	1	1	1	1	1	1	1
GO:0003823_antigen binding	1	1	1.87058e-07	1	1	1	1	1	1	1	1	1	1	1	1	1	1	0.0104577	1	1	1	1	1	1	1	1	1	1	1	1	1	1	1	1	1	1	1	1
GO:0003824_catalytic activity	1	1	1	1	1	1	1	1	1	1	1	1	1	1	1	1	1	1	1	1	1	1	1	1	1	1	1	1	1	1	1	1	1	1	1	1	1	1
GO:0003826_alpha-ketoacid dehydrogenase activity	1	1	1	1	1	1	1	1	1	1	1	1	1	1	1	1	1	1	1	1	1	1	1	1	1	1	1	1	1	1	1	1	1	1	1	1	1	1
GO:0003827_alpha-1,3-mannosylglycoprotein 2-beta-N-acetylglucosaminyltransferase activity	1	1	0.884078	1	1	1	1	1	1	1	1	1	1	1	1	1	1	1	1	1	1	1	1	1	1	1	1	1	1	1	1	1	1	1	1	1	1	1
GO:0003828_alpha-N-acetylneuraminate alpha-2,8-sialyltransferase activity	1	1	1	1	1	1	1	0.969874	1	1	1	1	1	1	1	1	1	1	1	1	1	1	1	1	1	1	1	1	1	1	1	1	1	1	1	1	1	1
GO:0003829_beta-1,3-galactosyl-O-glycosyl-glycoprotein beta-1,6-N-acetylglucosaminyltransferase activity	1	1	1	1	1	1	1	1	1	1	1	1	1	1	1	1	1	1	1	1	1	1	1	1	1	1	1	1	1	1	1	1	1	1	1	1	1	1
GO:0003830_beta-1,4-mannosylglycoprotein 4-beta-N-acetylglucosaminyltransferase activity	1	1	1	1	1	1	1	0.969874	1	1	1	1	1	1	1	1	1	1	1	1	1	1	1	1	1	1	1	1	1	1	1	1	1	1	1	1	1	1
GO:0003831_beta-N-acetylglucosaminylglycopeptide beta-1,4-galactosyltransferase activity	1	1	1	1	1	1	1	1	1	1	1	1	1	1	1	1	1	1	1	1	1	1	1	1	1	1	1	1	1	1	1	1	1	1	1	1	1	1
GO:0003834_beta-carotene 15,15'-monooxygenase activity	1	1	1	1	1	1	1	1	1	1	1	1	1	1	1	1	1	1	1	1	1	1	1	1	1	1	1	1	1	1	1	1	1	1	1	1	1	1
GO:0003835_beta-galactoside alpha-2,6-sialyltransferase activity	1	1	1	1	1	1	1	1	1	1	1	1	1	1	1	1	1	1	1	1	1	1	1	1	1	1	1	1	1	1	1	1	1	1	1	1	1	1
GO:0003836_beta-galactoside (CMP) alpha-2,3-sialyltransferase activity	1	1	1	1	1	1	1	1	1	1	1	1	1	1	1	1	1	1	1	1	1	1	1	1	1	1	1	1	1	1	1	1	1	1	1	1	1	1
GO:0003837_beta-ureidopropionase activity	1	1	1	1	1	1	1	1	1	1	1	1	1	1	1	1	1	1	1	1	1	1	1	1	1	1	1	1	1	1	1	1	1	1	1	1	1	1
GO:0003839_gamma-glutamylcyclotransferase activity	1	1	1	1	1	1	1	1	1	1	1	1	1	1	1	1	1	1	1	1	1	1	1	1	1	1	1	1	1	1	1	1	1	1	1	1	1	1
GO:0003840_gamma-glutamyltransferase activity	1	1	0.36214	1	1	1	1	1	1	1	1	1	1	1	1	1	1	1	1	1	1	1	1	1	1	1	1	1	1	1	1	1	1	1	1	1	1	1
GO:0003841_1-acylglycerol-3-phosphate O-acyltransferase activity	1	1	0.884078	1	1	1	1	1	1	1	1	1	1	1	1	1	1	1	1	1	1	1	1	1	1	1	1	1	1	1	1	1	1	1	1	1	1	1
GO:0003842_1-pyrroline-5-carboxylate dehydrogenase activity	1	1	1	1	1	1	1	1	1	1	1	1	1	1	1	1	1	1	1	1	1	1	1	1	1	1	1	1	1	1	1	1	1	1	1	1	1	1
GO:0003844_1,4-alpha-glucan branching enzyme activity	1	1	1	1	1	1	1	1	1	1	1	1	1	1	0.990168	1	1	1	1	1	1	1	1	1	1	1	1	1	1	1	1	1	1	1	1	1	1	1
GO:0003845_11-beta-hydroxysteroid dehydrogenase [NAD(P)] activity	1	1	1	1	1	1	1	1	1	1	1	1	1	1	1	1	1	1	1	1	1	1	1	1	1	1	1	1	1	1	1	1	1	1	1	1	1	1
GO:0003846_2-acylglycerol O-acyltransferase activity	1	1	1	1	1	1	1	1	1	1	1	1	1	1	1	1	1	1	1	1	1	1	1	1	1	1	1	1	1	1	1	1	1	1	1	1	1	1
GO:0003847_1-alkyl-2-acetylglycerophosphocholine esterase activity	1	1	1	1	1	1	1	1	1	1	1	1	1	1	1	1	1	1	1	1	1	1	1	1	1	1	1	1	1	1	1	1	1	1	1	1	1	1
GO:0003854_3-beta-hydroxy-delta5-steroid dehydrogenase activity	1	1	0.884078	1	1	1	1	1	1	1	1	1	1	1	1	1	1	1	1	1	1	1	1	1	1	1	1	1	1	1	1	1	1	1	1	1	1	1
GO:0003857_3-hydroxyacyl-CoA dehydrogenase activity	1	1	1	1	1	1	1	1	1	1	1	1	1	1	1	1	1	1	1	1	1	1	1	1	1	1	1	1	1	1	1	1	1	1	1	1	1	1
GO:0003858_3-hydroxybutyrate dehydrogenase activity	1	1	1	1	1	1	1	1	1	1	1	1	1	1	1	1	1	1	1	1	1	1	1	1	1	1	1	1	1	1	1	1	1	1	1	1	1	1
GO:0003860_3-hydroxyisobutyryl-CoA hydrolase activity	1	1	1	1	1	1	1	1	1	1	1	1	1	1	1	1	1	1	1	1	1	1	1	1	1	1	1	1	1	1	1	1	1	1	1	1	1	1
GO:0003863_3-methyl-2-oxobutanoate dehydrogenase (2-methylpropanoyl-transferring) activity	1	1	1	1	1	1	1	1	1	1	1	1	1	1	1	1	1	1	1	1	1	1	1	1	1	1	1	1	1	1	1	1	1	1	1	1	1	1
GO:0003865_3-oxo-5-alpha-steroid 4-dehydrogenase activity	1	1	1	1	1	1	1	1	1	1	1	1	1	1	1	1	1	1	1	1	1	1	1	1	1	1	1	1	1	1	1	1	1	1	1	1	1	1
GO:0003867_4-aminobutyrate transaminase activity	1	1	1	1	1	1	1	1	1	1	1	1	1	1	1	1	1	1	1	1	1	1	1	1	1	1	1	1	1	1	1	1	1	1	1	1	1	1
GO:0003868_4-hydroxyphenylpyruvate dioxygenase activity	1	1	1	1	1	1	1	1	1	1	1	1	1	1	1	1	1	1	1	1	1	1	1	1	1	1	1	1	1	1	1	1	1	1	1	1	1	1
GO:0003870_5-aminolevulinate synthase activity	1	1	1	1	1	1	1	1	1	1	1	1	1	1	1	1	1	1	1	1	1	1	1	1	1	1	1	1	1	1	1	1	1	1	1	1	1	1
GO:0003872_6-phosphofructokinase activity	1	1	1	1	1	1	1	1	1	1	1	1	1	1	1	1	1	1	1	1	1	1	1	1	1	1	1	1	1	1	1	1	1	1	1	1	1	1
GO:0003873_6-phosphofructo-2-kinase activity	1	1	1	1	1	1	1	1	1	1	1	1	1	1	1	1	1	1	1	1	1	1	1	1	1	1	1	1	1	1	1	1	1	1	1	1	1	1
GO:0003874_6-pyruvoyltetrahydropterin synthase activity	1	1	1	1	1	1	1	1	1	1	1	1	1	1	1	1	1	1	1	1	1	1	1	1	1	1	1	1	1	1	1	1	1	1	1	1	1	1
GO:0003875_ADP-ribosylarginine hydrolase activity	1	1	1	1	0.723267	1	1	1	1	1	1	1	1	1	1	1	1	1	1	1	1	1	1	1	1	1	1	1	1	1	1	1	1	1	1	1	1	1
GO:0003876_AMP deaminase activity	1	1	1	1	1	1	1	1	1	1	1	1	1	1	1	1	1	1	1	1	1	1	1	1	1	1	1	1	1	1	1	1	1	1	1	1	1	1
GO:0003878_ATP citrate synthase activity	1	1	1	1	1	1	1	1	1	1	1	1	1	1	1	1	1	1	1	1	1	1	1	1	1	1	1	1	1	1	1	1	1	1	1	1	1	1
GO:0003880_protein C-terminal carboxyl O-methyltransferase activity	1	1	1	1	1	1	1	1	1	1	1	1	1	1	1	1	1	1	1	1	1	1	1	1	1	1	1	1	1	1	1	1	1	1	1	1	1	1
GO:0003881_CDP-diacylglycerol-inositol 3-phosphatidyltransferase activity	1	1	1	1	1	1	1	1	1	1	1	1	1	1	1	1	1	1	1	1	1	1	1	1	1	1	1	1	1	1	1	1	1	1	1	1	1	1
GO:0003882_CDP-diacylglycerol-serine O-phosphatidyltransferase activity	1	1	1	1	1	1	1	1	1	1	1	1	1	1	1	1	1	1	1	1	1	1	1	1	1	1	1	1	1	1	1	1	1	1	1	1	1	1
GO:0003883_CTP synthase activity	1	1	1	1	1	1	1	1	1	1	1	1	1	1	1	1	1	1	1	1	1	1	1	1	1	1	1	1	1	1	1	1	1	1	1	1	1	1
GO:0003884_D-amino-acid oxidase activity	1	1	1	1	1	1	1	1	1	1	1	1	1	1	1	1	1	1	1	1	1	1	1	1	1	1	1	1	1	1	1	1	1	1	1	1	1	1
GO:0003886_DNA (cytosine-5-)-methyltransferase activity	1	1	1	1	1	1	1	1	0.446998	1	1	1	1	1	1	1	1	1	1	1	1	1	1	1	1	1	1	1	1	1	1	1	1	1	1	1	1	1
GO:0003887_DNA-directed DNA polymerase activity	1	1	1	1	1	1	1	1	0.000933366	1	1	1	1	1	1	1	1	1	1	1	1	1	1	1	1	1	1	1	1	1	1	1	1	1	1	1	1	1
GO:0003896_DNA primase activity	1	1	1	1	1	1	1	1	0.0699764	1	1	1	1	1	1	1	1	1	1	1	1	1	1	1	1	1	1	1	1	1	1	1	1	1	1	1	1	1
GO:0003899_DNA-directed 5'-3' RNA polymerase activity	1	1	1	1	1	1	1	1	0.0422097	1	1	1	1	1	1	1	1	1	1	1	1	1	1	1	1	1	1	1	1	1	1	1	1	1	1	1	1	1
GO:0003905_alkylbase DNA N-glycosylase activity	1	1	1	1	1	1	1	1	1	1	1	1	1	1	1	1	1	1	1	1	1	1	1	1	1	1	1	1	1	1	1	1	1	1	1	1	1	1
GO:0003906_DNA-(apurinic or apyrimidinic site) lyase activity	1	1	1	1	1	1	1	1	1	1	1	1	1	1	1	1	1	1	1	1	1	1	1	1	1	1	1	1	1	1	1	1	1	1	1	1	1	1
GO:0003908_methylated-DNA-[protein]-cysteine S-methyltransferase activity	1	1	1	1	1	1	1	1	1	1	1	1	1	1	1	1	1	1	1	1	1	1	1	1	1	1	1	1	1	1	1	1	1	1	1	1	1	1
GO:0003909_DNA ligase activity	1	1	1	1	1	1	1	1	1	1	1	1	1	1	1	1	1	1	1	1	1	1	1	1	1	1	1	1	1	1	1	1	1	1	1	1	1	1
GO:0003910_DNA ligase (ATP) activity	1	1	1	1	1	1	1	1	1	1	1	1	1	1	1	1	1	1	1	1	1	1	1	1	1	1	1	1	1	1	1	1	1	1	1	1	1	1
GO:0003912_DNA nucleotidylexotransferase activity	1	1	1	1	1	1	1	1	1	1	1	1	1	1	1	1	1	1	1	1	1	1	1	1	1	1	1	1	1	1	1	1	1	1	1	1	1	1
GO:0003916_DNA topoisomerase activity	1	1	1	1	1	1	1	1	0.0443297	1	1	1	1	1	1	1	1	1	1	1	1	1	1	1	1	1	1	1	1	1	1	1	1	1	1	1	1	1
GO:0003917_DNA topoisomerase type I activity	1	1	1	1	1	1	1	1	0.715995	1	1	1	1	1	1	1	1	1	1	1	1	1	1	1	1	1	1	1	1	1	1	1	1	1	1	1	1	1
GO:0003918_DNA topoisomerase type II (ATP-hydrolyzing) activity	1	1	1	1	1	1	1	1	0.446998	1	1	1	1	1	1	1	1	1	1	1	1	1	1	1	1	1	1	1	1	1	1	1	1	1	1	1	1	1
GO:0003919_FMN adenylyltransferase activity	1	1	1	1	1	1	1	1	1	1	1	1	1	1	1	1	1	1	1	1	1	1	1	1	1	1	1	1	1	1	1	1	1	1	1	1	1	1
GO:0003920_GMP reductase activity	1	1	1	1	1	1	1	1	1	1	1	1	1	1	1	1	1	1	1	1	1	1	1	1	1	1	1	1	1	1	1	1	1	1	1	1	1	1
GO:0003921_GMP synthase activity	1	1	1	1	1	1	1	1	1	1	1	1	1	1	1	1	1	1	1	1	1	1	1	1	1	1	1	1	1	1	1	1	1	1	1	1	1	1
GO:0003922_GMP synthase (glutamine-hydrolyzing) activity	1	1	1	1	1	1	1	1	1	1	1	1	1	1	1	1	1	1	1	1	1	1	1	1	1	1	1	1	1	1	1	1	1	1	1	1	1	1
GO:0003923_GPI-anchor transamidase activity	1	1	1	1	1	1	1	1	1	1	1	1	1	1	1	1	1	1	1	1	1	1	1	1	1	1	1	1	1	1	1	1	1	1	1	1	1	1
GO:0003924_GTPase activity	1	1	1	1	1	1	1	0.00696341	1	1	1	1	1	1	1	1	1	1	1	1	1	1	1	1	1	1	1	1	1	1	1	1	1	1	1	1	1	1
GO:0003933_GTP cyclohydrolase activity	1	1	0.884078	1	1	1	1	1	1	1	1	1	1	1	1	1	1	1	1	1	1	1	1	1	1	1	1	1	1	1	1	1	1	1	1	1	1	1
GO:0003934_GTP cyclohydrolase I activity	1	1	0.884078	1	1	1	1	1	1	1	1	1	1	1	1	1	1	1	1	1	1	1	1	1	1	1	1	1	1	1	1	1	1	1	1	1	1	1
GO:0003937_IMP cyclohydrolase activity	1	1	1	1	1	1	1	1	1	1	1	1	1	1	1	1	1	1	1	1	1	1	1	1	1	1	1	1	1	1	1	1	1	1	1	1	1	1
GO:0003938_IMP dehydrogenase activity	1	1	1	1	1	1	1	1	1	1	1	1	1	1	1	1	1	1	1	1	1	1	1	1	1	1	1	1	1	1	1	1	1	1	1	1	1	1
GO:0003939_L-iditol 2-dehydrogenase activity	1	1	1	1	1	1	1	1	1	1	1	1	1	1	1	1	1	1	1	1	1	1	1	1	1	1	1	1	1	1	1	1	1	1	1	1	1	1
GO:0003940_L-iduronidase activity	1	1	1	1	1	1	1	1	1	1	1	1	1	1	1	1	1	1	1	1	1	1	1	1	1	1	1	1	1	1	1	1	1	1	1	1	1	1
GO:0003941_L-serine ammonia-lyase activity	1	1	1	1	1	1	1	1	1	1	1	1	1	1	1	1	1	1	1	1	1	1	1	1	1	1	1	1	1	1	1	1	1	1	1	1	1	1
GO:0003943_N-acetylgalactosamine-4-sulfatase activity	1	1	1	1	1	1	1	1	1	1	1	1	1	1	1	1	1	1	1	1	1	1	1	1	1	1	1	1	1	1	1	1	1	1	1	1	1	1
GO:0003944_N-acetylglucosamine-1-phosphodiester alpha-N-acetylglucosaminidase activity	1	1	1	1	1	1	1	0.969874	1	1	1	1	1	1	1	1	1	1	1	1	1	1	1	1	1	1	1	1	1	1	1	1	1	1	1	1	1	1
GO:0003945_N-acetyllactosamine synthase activity	1	1	1	1	1	1	1	1	1	1	1	1	1	1	1	1	1	1	1	1	1	1	1	1	1	1	1	1	1	1	1	1	1	1	1	1	1	1
GO:0003947_(N-acetylneuraminyl)-galactosylglucosylceramide N-acetylgalactosaminyltransferase activity	1	1	1	1	1	1	1	0.969874	1	1	1	1	1	1	1	1	1	1	1	1	1	1	1	1	1	1	1	1	1	1	1	1	1	1	1	1	1	1
GO:0003948_N4-(beta-N-acetylglucosaminyl)-L-asparaginase activity	1	1	1	1	1	1	1	1	1	1	1	1	1	1	1	1	1	1	1	1	1	1	1	1	1	1	1	1	1	1	1	1	1	1	1	1	1	1
GO:0003950_NAD+ ADP-ribosyltransferase activity	1	1	1	1	1	1	1	1	1	1	1	1	1	1	1	1	1	1	1	1	1	1	1	1	1	1	1	1	1	1	1	1	1	1	1	1	0.189263	1
GO:0003951_NAD+ kinase activity	1	1	1	1	1	1	1	0.969874	1	1	1	1	1	1	1	1	1	1	1	1	1	1	1	1	1	1	1	1	1	1	1	1	1	1	1	1	1	1
GO:0003952_NAD+ synthase (glutamine-hydrolyzing) activity	1	1	1	1	1	1	1	1	1	1	1	1	1	1	1	1	1	1	1	1	1	1	1	1	1	1	1	1	1	1	1	1	1	1	1	1	1	1
GO:0003953_NAD+ nucleosidase activity	1	1	1	1	1	1	1	1	1	1	1	1	1	1	1	1	1	1	1	1	1	1	1	1	1	1	1	1	1	1	1	1	1	1	1	1	1	1
GO:0003954_NADH dehydrogenase activity	1	1	1	1	1	1	1	1	1	1	1	1	1	1	1	1	1	1	1	1	1	1	1	1	1	1	1.67583e-05	1	1	1	1	1	1	1	1	1	1	1
GO:0003955_NAD(P)H dehydrogenase (quinone) activity	1	1	1	1	1	1	1	1	1	1	1	1	1	1	1	1	1	1	1	1	1	1	1	1	1	1	1	1	1	1	1	1	1	1	1	1	1	1
GO:0003956_NAD(P)+-protein-arginine ADP-ribosyltransferase activity	1	1	1	1	1	1	1	1	1	1	1	1	1	1	1	1	0.797289	1	1	1	1	1	1	1	1	1	1	1	1	1	1	1	1	1	1	1	1	1
GO:0003957_NAD(P)+ transhydrogenase (B-specific) activity	1	1	1	1	1	1	1	0.969874	1	1	1	1	1	1	1	1	1	1	1	1	1	1	1	1	1	1	1	1	1	1	1	1	1	1	1	1	1	1
GO:0003958_NADPH-hemoprotein reductase activity	1	1	1	1	1	1	1	1	1	1	1	1	1	1	1	1	1	1	1	1	1	1	1	1	1	1	1	1	1	1	1	1	1	1	1	1	1	1
GO:0003960_NADPH:quinone reductase activity	1	1	1	1	1	1	1	1	1	1	1	1	1	1	1	1	1	1	1	1	1	1	1	1	1	1	1	1	1	1	1	1	1	1	1	1	1	1
GO:0003962_cystathionine gamma-synthase activity	1	1	1	1	1	1	1	1	1	1	1	1	1	1	1	1	1	1	1	1	1	1	1	1	1	1	1	1	1	1	1	1	1	1	1	1	1	1
GO:0003963_RNA-3'-phosphate cyclase activity	1	1	1	1	1	1	1	1	1	1	1	1	1	1	1	1	1	1	1	1	1	1	1	1	1	1	1	1	1	1	1	1	1	1	1	1	1	1
GO:0003964_RNA-directed DNA polymerase activity	1	1	1	1	1	1	1	1	1	1	1	1	1	1	1	1	1	1	1	1	1	1	1	1	1	1	1	1	1	1	1	1	1	1	1	1	1	1
GO:0003968_RNA-directed 5'-3' RNA polymerase activity	1	1	1	1	1	1	1	1	1	1	1	1	1	1	1	1	1	1	1	1	1	1	1	1	1	1	1	1	1	1	1	1	1	1	1	1	1	1
GO:0003972_RNA ligase (ATP) activity	1	1	1	1	1	1	1	1	1	1	1	1	1	1	1	1	1	1	1	1	1	1	1	1	1	1	1	1	1	1	1	1	1	1	1	1	1	1
GO:0003973_(S)-2-hydroxy-acid oxidase activity	1	1	1	1	1	1	1	1	1	1	1	1	1	1	1	1	1	1	1	1	1	1	1	1	1	1	1	1	1	1	1	1	1	1	1	1	1	1
GO:0003974_UDP-N-acetylglucosamine 4-epimerase activity	1	1	1	1	1	1	1	1	1	1	1	1	1	1	1	1	1	1	1	1	1	1	1	1	1	1	1	1	1	1	1	1	1	1	1	1	1	1
GO:0003975_UDP-N-acetylglucosamine-dolichyl-phosphate N-acetylglucosaminephosphotransferase activity	1	1	1	1	1	1	1	1	1	1	1	1	1	1	1	1	1	1	1	1	1	1	1	1	1	1	1	1	1	1	1	1	1	1	1	1	1	1
GO:0003976_UDP-N-acetylglucosamine-lysosomal-enzyme N-acetylglucosaminephosphotransferase activity	1	1	1	1	1	1	1	1	1	1	1	1	1	1	1	1	1	1	1	1	1	1	1	1	1	1	1	1	1	1	1	1	1	1	1	1	1	1
GO:0003977_UDP-N-acetylglucosamine diphosphorylase activity	1	1	1	1	1	1	1	1	1	1	1	1	1	1	0.201485	1	1	1	1	1	1	1	1	1	1	1	1	1	1	1	1	1	1	1	1	1	1	1
GO:0003978_UDP-glucose 4-epimerase activity	1	1	1	1	1	1	1	1	1	1	1	1	1	1	1	1	1	1	1	1	1	1	1	1	1	1	1	1	1	1	1	1	1	1	1	1	1	1
GO:0003979_UDP-glucose 6-dehydrogenase activity	1	1	1	1	1	1	1	1	1	1	1	1	1	1	1	1	1	1	1	1	1	1	1	1	1	1	1	1	1	1	1	1	1	1	1	1	1	1
GO:0003980_UDP-glucose:glycoprotein glucosyltransferase activity	1	1	1	1	1	1	1	1	1	1	1	1	1	1	1	1	1	1	1	1	1	1	1	1	1	1	1	1	1	1	1	1	1	1	1	1	1	1
GO:0003983_UTP:glucose-1-phosphate uridylyltransferase activity	1	1	1	1	1	1	1	0.969874	1	1	1	1	1	1	1	1	1	1	1	1	1	1	1	1	1	1	1	1	1	1	1	1	1	1	1	1	1	1
GO:0003985_acetyl-CoA C-acetyltransferase activity	1	1	1	1	1	1	1	1	1	1	1	1	1	1	1	1	1	1	1	1	1	1	1	1	1	1	1	1	1	1	1	1	1	1	1	1	1	1
GO:0003986_acetyl-CoA hydrolase activity	1	1	1	1	1	1	1	1	1	1	1	1	1	1	1	1	1	1	1	1	1	1	1	1	1	1	1	1	1	1	1	1	1	1	1	1	1	1
GO:0003987_acetate-CoA ligase activity	1	1	1	1	1	1	1	1	1	1	1	1	1	1	1	1	1	1	1	1	1	1	1	1	1	1	1	1	1	1	1	1	1	1	1	1	1	1
GO:0003988_acetyl-CoA C-acyltransferase activity	1	1	1	1	1	1	1	1	1	1	1	1	1	1	1	1	1	1	1	1	1	1	1	1	1	1	1	1	1	1	1	1	1	1	1	1	1	1
GO:0003989_acetyl-CoA carboxylase activity	1	1	1	1	1	1	1	1	1	1	1	1	1	1	1	1	1	1	1	1	1	1	1	1	1	1	1	1	1	1	1	1	1	1	1	1	1	1
GO:0003990_acetylcholinesterase activity	1	1	1	1	1	1	1	1	1	1	1	1	1	1	1	1	1	1	1	1	1	1	1	1	1	1	1	1	1	1	1	1	1	1	1	1	1	1
GO:0003993_acid phosphatase activity	1	1	1	1	1	1	1	1	1	1	1	1	1	1	1	1	1	1	1	1	1	1	1	1	1	1	1	1	1	1	1	1	1	1	1	1	1	1
GO:0003994_aconitate hydratase activity	0.981564	1	1	1	1	1	1	1	1	1	1	1	1	1	1	1	1	1	1	1	1	1	1	1	1	1	1	1	1	1	1	1	1	1	1	1	1	1
GO:0003995_acyl-CoA dehydrogenase activity	1	1	1	1	1	1	1	1	1	1	1	1	1	1	1	1	1	1	1	1	1	1	1	1	1	1	1	1	1	1	1	1	1	1	1	1	1	1
GO:0003996_acyl-CoA ligase activity	1	1	1	1	1	1	1	1	1	1	1	1	1	1	1	1	1	1	1	1	1	1	1	1	1	1	0.154023	1	1	1	1	1	1	1	1	1	1	1
GO:0003997_acyl-CoA oxidase activity	1	1	1	1	1	1	1	1	1	1	1	1	1	1	1	1	1	1	1	1	1	1	1	1	1	1	1	1	1	1	1	1	1	1	1	1	1	1
GO:0003998_acylphosphatase activity	1	1	1	1	1	1	1	1	1	1	1	1	1	1	1	1	1	1	1	1	1	1	1	1	1	1	1	1	1	1	1	1	1	1	1	1	1	1
GO:0003999_adenine phosphoribosyltransferase activity	1	1	1	1	1	1	1	1	1	1	1	1	1	1	1	1	1	1	1	1	1	1	1	1	1	1	1	1	1	1	1	1	1	1	1	1	1	1
GO:0004000_adenosine deaminase activity	1	1	0.884078	1	1	1	1	1	1	1	1	1	1	1	1	1	1	1	1	1	1	1	1	1	1	1	1	1	1	1	1	1	1	1	1	1	1	1
GO:0004001_adenosine kinase activity	1	1	1	1	1	1	1	1	1	1	1	1	1	1	1	1	1	1	1	1	1	1	1	1	1	1	1	1	1	1	1	1	1	1	1	1	1	1
GO:0004003_ATP-dependent DNA helicase activity	1	1	1	1	1	1	1	1	0.0243758	1	1	1	1	1	1	1	1	1	1	1	1	1	1	1	1	1	1	1	1	1	1	1	1	1	1	1	1	1
GO:0004004_ATP-dependent RNA helicase activity	0.939022	1	1	1	1	1	1	1	1	1	1	1	1	1	1	1	1	1	1	1	1	1	1	1	1	1	1	1	1	1	1	1	1	1	1	1	1	1
GO:0004008_copper-exporting ATPase activity	1	1	1	1	1	1	1	1	1	1	1	1	1	1	1	1	1	1	1	1	1	1	1	1	1	1	1	1	1	1	1	1	1	1	1	1	1	1
GO:0004012_phospholipid-translocating ATPase activity	1	1	1	1	1	1	1	1	1	1	1	1	1	1	1	1	1	1	1	1	1	1	1	1	1	1	1	1	1	1	1	1	1	1	1	1	1	1
GO:0004013_adenosylhomocysteinase activity	1	1	1	1	1	1	1	1	1	1	1	1	1	1	1	1	1	1	1	1	1	1	1	1	1	1	1	1	1	1	1	1	1	1	1	1	1	1
GO:0004014_adenosylmethionine decarboxylase activity	1	1	1	1	1	1	1	1	1	1	1	1	1	1	1	1	1	1	1	1	1	1	1	1	1	1	1	1	1	1	1	1	1	1	1	1	1	1
GO:0004016_adenylate cyclase activity	1	1	1	1	1	1	1	1	1	1	1	1	1	1	1	1	1	1	1	1	1	1	1	1	1	1	1	1	1	1	1	1	1	1	1	1	1	1
GO:0004017_adenylate kinase activity	1	1	1	1	1	1	1	1	1	1	1	1	1	1	1	1	1	1	1	1	1	1	1	1	1	1	1	1	1	1	1	1	1	1	1	1	1	1
GO:0004018_N6-(1,2-dicarboxyethyl)AMP AMP-lyase (fumarate-forming) activity	1	1	1	1	1	1	1	1	1	1	1	1	1	1	1	1	1	1	1	1	1	1	1	1	1	1	1	1	1	1	1	1	1	1	1	1	1	1
GO:0004019_adenylosuccinate synthase activity	1	1	1	1	1	1	1	1	1	1	1	1	1	1	1	1	1	1	1	1	1	1	1	1	1	1	1	1	1	1	1	1	1	1	1	1	1	1
GO:0004020_adenylylsulfate kinase activity	1	1	1	1	1	1	1	1	1	1	1	1	1	1	1	1	1	1	1	1	1	1	1	1	1	1	1	1	1	1	1	1	1	1	1	1	1	1
GO:0004021_L-alanine:2-oxoglutarate aminotransferase activity	1	1	1	1	1	1	1	1	1	1	1	1	1	1	1	1	1	1	1	1	1	1	1	1	1	1	1	1	1	1	1	1	1	1	1	1	1	1
GO:0004022_alcohol dehydrogenase (NAD) activity	1	1	1	1	1	1	1	1	1	1	1	1	1	1	1	1	1	1	1	1	1	1	1	1	1	1	1	1	1	1	1	1	1	1	1	1	1	1
GO:0004024_alcohol dehydrogenase activity, zinc-dependent	1	1	0.884078	1	1	1	1	1	1	1	1	1	1	1	1	1	1	1	1	1	1	1	1	1	1	1	1	1	1	1	1	1	1	1	1	1	1	1
GO:0004027_alcohol sulfotransferase activity	1	1	1	1	1	1	1	1	1	1	1	1	1	1	1	1	1	1	1	1	1	1	1	1	1	1	1	1	1	1	1	1	1	1	1	1	1	1
GO:0004028_3-chloroallyl aldehyde dehydrogenase activity	1	1	1	1	1	1	1	1	1	1	1	1	1	1	1	1	1	1	1	1	1	1	1	1	1	1	1	1	1	1	1	1	1	1	1	1	1	1
GO:0004029_aldehyde dehydrogenase (NAD) activity	1	1	1	1	1	1	1	1	1	1	1	1	1	1	1	1	1	1	1	1	1	1	1	1	1	1	1	1	1	1	1	1	1	1	1	1	1	1
GO:0004030_aldehyde dehydrogenase [NAD(P)+] activity	1	1	1	1	1	1	1	1	1	1	1	1	1	1	1	1	1	1	1	1	1	1	1	1	1	1	1	1	1	1	1	1	1	1	1	1	1	1
GO:0004031_aldehyde oxidase activity	1	1	1	1	1	1	1	1	1	1	1	1	1	1	1	1	1	1	1	1	1	1	1	1	1	1	1	1	1	1	1	1	1	1	1	1	1	1
GO:0004032_alditol:NADP+ 1-oxidoreductase activity	1	1	1	1	1	1	1	1	1	1	1	1	1	1	1	1	1	1	1	1	1	1	1	1	1	1	1	1	1	1	1	1	1	1	1	1	1	1
GO:0004033_aldo-keto reductase (NADP) activity	1	1	1	1	1	1	1	1	1	1	1	1	1	1	1	1	1	1	1	1	1	1	1	0.922437	1	1	1	1	1	1	1	1	1	1	1	1	1	1
GO:0004034_aldose 1-epimerase activity	1	1	0.884078	1	1	1	1	1	1	1	1	1	1	1	1	1	1	1	1	1	1	1	1	1	1	1	1	1	1	1	1	1	1	1	1	1	1	1
GO:0004035_alkaline phosphatase activity	1	1	1	1	1	1	1	1	1	1	1	1	1	1	1	1	1	1	1	1	1	1	1	1	1	1	1	1	1	1	1	1	1	1	1	1	1	1
GO:0004037_allantoicase activity	1	1	0.884078	1	1	1	1	1	1	1	1	1	1	1	1	1	1	1	1	1	1	1	1	1	1	1	1	1	1	1	1	1	1	1	1	1	1	1
GO:0004040_amidase activity	1	1	1	1	1	1	1	1	1	1	1	1	1	1	1	1	1	1	1	1	1	1	1	1	1	1	1	1	1	1	1	1	1	1	1	1	1	1
GO:0004042_acetyl-CoA:L-glutamate N-acetyltransferase activity	1	1	1	1	1	1	1	1	1	1	1	1	1	1	0.990168	1	1	1	1	1	1	1	1	1	1	1	1	1	1	1	1	1	1	1	1	1	1	1
GO:0004043_L-aminoadipate-semialdehyde dehydrogenase activity	1	1	1	1	1	1	1	1	1	1	1	1	1	1	1	1	1	1	1	1	1	1	1	1	1	1	1	1	1	1	1	1	1	1	1	1	1	1
GO:0004044_amidophosphoribosyltransferase activity	1	1	1	1	1	1	1	1	1	1	1	1	1	1	1	1	1	1	1	1	1	1	1	1	1	1	1	1	1	1	1	1	1	1	1	1	1	1
GO:0004045_aminoacyl-tRNA hydrolase activity	1	1	1	1	1	1	1	1	1	1	1	1	1	1	1	1	1	1	1	1	1	1	1	1	1	1	1	1	1	1	1	1	1	1	1	1	1	1
GO:0004046_aminoacylase activity	1	1	1	1	1	1	1	1	1	1	1	1	1	1	1	1	1	1	1	1	1	1	1	1	1	1	1	1	1	1	1	1	1	1	1	1	1	1
GO:0004047_aminomethyltransferase activity	1	1	1	1	1	1	1	1	1	1	1	1	1	1	1	1	1	1	1	1	1	1	1	1	1	1	1	1	1	1	1	1	1	1	1	1	1	1
GO:0004051_arachidonate 5-lipoxygenase activity	1	1	1	1	1	1	1	1	1	1	1	1	1	1	1	1	1	1	1	1	1	1	1	1	1	1	1	1	1	1	1	1	1	1	1	1	1	1
GO:0004052_arachidonate 12-lipoxygenase activity	1	1	1	1	1	1	1	1	1	1	1	1	1	1	1	1	1	1	1	1	1	1	1	1	1	1	1	1	1	1	1	1	1	1	1	1	1	1
GO:0004053_arginase activity	1	1	1	1	1	1	1	1	1	1	1	1	1	1	1	1	1	1	1	1	1	1	1	1	1	1	1	1	1	1	1	1	1	1	1	1	1	1
GO:0004055_argininosuccinate synthase activity	1	1	1	1	1	1	1	1	1	1	1	1	1	1	1	1	1	1	1	1	1	1	1	1	1	1	1	1	1	1	1	1	1	1	1	1	1	1
GO:0004056_argininosuccinate lyase activity	1	1	0.884078	1	1	1	1	1	1	1	1	1	1	1	1	1	1	1	1	1	1	1	1	1	1	1	1	1	1	1	1	1	1	1	1	1	1	1
GO:0004057_arginyltransferase activity	1	1	1	1	1	1	1	1	1	1	1	1	1	1	1	1	1	1	1	1	1	1	1	1	1	1	1	1	1	1	1	1	1	1	1	1	1	1
GO:0004058_aromatic-L-amino-acid decarboxylase activity	1	1	1	1	1	1	1	1	1	1	1	1	1	1	1	1	1	1	1	1	1	1	1	1	1	1	1	1	1	1	1	1	1	1	1	1	1	1
GO:0004059_aralkylamine N-acetyltransferase activity	1	1	1	1	1	1	1	1	1	1	1	1	1	1	1	1	1	1	1	1	1	1	1	1	1	1	1	1	1	1	1	1	1	1	1	1	1	1
GO:0004060_arylamine N-acetyltransferase activity	1	1	1	1	1	1	1	1	1	1	1	1	1	1	1	1	1	1	1	1	1	1	1	1	1	1	1	1	1	1	1	1	1	1	1	1	1	1
GO:0004061_arylformamidase activity	1	1	1	1	1	1	1	1	1	1	1	1	1	1	1	1	1	1	1	1	1	1	1	1	1	1	1	1	1	1	1	1	1	1	1	1	1	1
GO:0004062_aryl sulfotransferase activity	1	1	1	1	1	1	1	1	1	1	1	1	1	1	1	1	1	1	1	1	1	1	1	1	1	1	1	1	1	1	1	1	1	1	1	1	1	1
GO:0004063_aryldialkylphosphatase activity	1	1	1	1	1	1	1	1	1	1	1	1	1	1	1	1	1	1	1	1	1	1	1	1	1	1	1	1	1	1	1	1	1	1	1	1	1	1
GO:0004064_arylesterase activity	1	1	1	1	1	1	1	1	1	1	1	1	1	1	1	1	1	1	1	1	1	1	1	1	1	1	1	1	1	1	1	1	1	1	1	1	1	1
GO:0004065_arylsulfatase activity	1	1	1	1	1	1	1	1	1	1	1	1	1	1	1	1	1	1	1	1	1	1	1	1	1	1	1	1	1	1	1	1	1	1	1	1	1	1
GO:0004066_asparagine synthase (glutamine-hydrolyzing) activity	1	1	1	1	1	1	1	1	1	1	1	1	1	1	1	1	1	1	1	1	1	1	1	1	1	1	1	1	1	1	1	1	1	1	1	1	1	1
GO:0004067_asparaginase activity	1	1	1	1	1	1	1	1	1	1	1	1	1	1	1	1	1	1	1	1	1	1	1	1	1	1	1	1	1	1	1	1	1	1	1	1	1	1
GO:0004068_aspartate 1-decarboxylase activity	1	1	1	1	1	1	1	1	1	1	1	1	1	1	1	1	1	1	1	1	1	1	1	1	1	1	1	1	1	1	1	1	1	1	1	1	1	1
GO:0004069_L-aspartate:2-oxoglutarate aminotransferase activity	1	1	1	1	1	1	1	1	1	1	1	1	1	1	1	1	1	1	1	1	1	1	1	1	1	1	1	1	1	1	1	1	1	1	1	1	1	1
GO:0004070_aspartate carbamoyltransferase activity	1	1	1	1	1	1	1	1	1	1	1	1	1	1	1	1	1	1	1	1	1	1	1	1	1	1	1	1	1	1	1	1	1	1	1	1	1	1
GO:0004074_biliverdin reductase activity	1	1	0.301641	1	1	1	1	1	1	1	1	1	1	1	1	1	1	1	1	1	1	1	1	1	1	1	1	1	1	1	1	1	1	1	1	1	1	1
GO:0004075_biotin carboxylase activity	1	1	1	1	1	1	1	1	1	1	1	1	1	1	1	1	1	1	1	1	1	1	1	1	1	1	1	1	1	1	1	1	1	1	1	1	1	1
GO:0004077_biotin-[acetyl-CoA-carboxylase] ligase activity	1	1	1	1	1	1	1	1	1	1	1	1	1	1	1	1	1	1	1	1	1	1	1	1	1	1	1	1	1	1	1	1	1	1	1	1	1	1
GO:0004078_biotin-[methylcrotonoyl-CoA-carboxylase] ligase activity	1	1	1	1	1	1	1	1	1	1	1	1	1	1	1	1	1	1	1	1	1	1	1	1	1	1	1	1	1	1	1	1	1	1	1	1	1	1
GO:0004079_biotin-[methylmalonyl-CoA-carboxytransferase] ligase activity	1	1	1	1	1	1	1	1	1	1	1	1	1	1	1	1	1	1	1	1	1	1	1	1	1	1	1	1	1	1	1	1	1	1	1	1	1	1
GO:0004080_biotin-[propionyl-CoA-carboxylase (ATP-hydrolyzing)] ligase activity	1	1	1	1	1	1	1	1	1	1	1	1	1	1	1	1	1	1	1	1	1	1	1	1	1	1	1	1	1	1	1	1	1	1	1	1	1	1
GO:0004081_bis(5'-nucleosyl)-tetraphosphatase (asymmetrical) activity	1	1	1	1	1	1	1	1	1	1	1	1	1	1	1	1	1	1	1	1	1	1	1	1	1	1	1	1	1	1	1	1	1	1	1	1	1	1
GO:0004082_bisphosphoglycerate mutase activity	1	1	1	1	1	1	1	1	1	1	1	1	1	1	1	1	1	1	1	1	1	1	1	1	1	1	1	1	1	1	1	1	1	1	1	1	1	1
GO:0004083_bisphosphoglycerate 2-phosphatase activity	1	1	0.884078	1	1	1	1	1	1	1	1	1	1	1	1	1	1	1	1	1	1	1	1	1	1	1	1	1	1	1	1	1	1	1	1	1	1	1
GO:0004084_branched-chain-amino-acid transaminase activity	1	1	1	1	0.723267	1	1	1	1	1	1	1	1	1	1	1	1	1	1	1	1	1	1	1	1	1	1	1	1	1	1	1	1	1	1	1	1	1
GO:0004085_butyryl-CoA dehydrogenase activity	1	1	1	1	1	1	1	1	1	1	1	1	1	1	1	1	1	1	1	1	1	1	1	1	1	1	1	1	1	1	1	1	1	1	1	1	1	1
GO:0004087_carbamoyl-phosphate synthase (ammonia) activity	1	1	1	1	1	1	1	1	1	1	1	1	1	1	1	1	1	1	1	1	1	1	1	1	1	1	1	1	1	1	1	1	1	1	1	1	1	1
GO:0004088_carbamoyl-phosphate synthase (glutamine-hydrolyzing) activity	1	1	1	1	1	1	1	1	1	1	1	1	1	1	1	1	1	1	1	1	1	1	1	1	1	1	1	1	1	1	1	1	1	1	1	1	1	1
GO:0004089_carbonate dehydratase activity	1	1	1	1	1	1	1	1	1	1	1	1	1	1	1	1	1	1	1	1	1	1	1	1	1	1	1	1	1	1	1	1	1	1	1	1	1	1
GO:0004090_carbonyl reductase (NADPH) activity	1	1	1	1	1	1	1	1	1	1	1	1	1	1	1	1	1	1	1	1	1	1	1	1	1	1	1	1	1	1	1	1	1	1	1	1	1	1
GO:0004092_carnitine O-acetyltransferase activity	1	1	1	1	1	1	1	1	1	1	1	1	1	1	1	1	1	1	1	1	1	1	1	1	1	1	1	1	1	1	1	1	1	1	1	1	1	1
GO:0004095_carnitine O-palmitoyltransferase activity	1	1	1	1	1	1	1	1	1	1	1	1	1	1	1	1	1	1	1	1	1	1	1	1	1	1	1	1	1	1	1	1	1	1	1	1	1	1
GO:0004096_catalase activity	1	1	1	1	1	1	1	1	1	1	1	1	1	1	1	1	1	1	1	1	1	1	1	1	1	1	1	1	1	1	1	1	1	1	1	1	1	1
GO:0004098_cerebroside-sulfatase activity	1	1	0.884078	1	1	1	1	1	1	1	1	1	1	1	1	1	1	1	1	1	1	1	1	1	1	1	1	1	1	1	1	1	1	1	1	1	1	1
GO:0004102_choline O-acetyltransferase activity	1	1	1	1	1	1	1	1	1	1	1	1	1	1	1	1	1	1	1	1	1	1	1	1	1	1	1	1	1	1	1	1	1	1	1	1	1	1
GO:0004103_choline kinase activity	1	1	1	1	1	1	1	1	1	1	1	1	1	1	1	1	1	1	1	1	1	1	1	1	1	1	1	1	1	1	1	1	1	1	1	1	1	1
GO:0004104_cholinesterase activity	1	1	1	1	1	1	1	1	1	1	1	1	1	1	1	1	1	1	1	1	1	1	1	1	1	1	1	1	1	1	1	1	1	1	1	1	1	1
GO:0004105_choline-phosphate cytidylyltransferase activity	1	1	1	1	1	1	1	1	1	1	1	1	1	1	1	1	1	1	1	1	1	1	1	1	1	1	1	1	1	1	1	1	1	1	1	1	1	1
GO:0004108_citrate (Si)-synthase activity	1	1	1	1	1	1	1	1	1	1	1	1	1	1	1	1	1	1	1	1	1	1	1	1	1	1	1	1	1	1	1	1	1	1	1	1	1	1
GO:0004109_coproporphyrinogen oxidase activity	1	1	1	1	1	1	1	1	1	1	1	1	1	1	1	1	1	1	1	1	1	1	1	1	1	1	1	1	1	1	1	1	1	1	1	1	1	1
GO:0004111_creatine kinase activity	1	1	1	1	1	1	1	1	1	1	1	1	1	1	1	1	1	1	1	1	1	1	1	1	1	1	1	1	1	1	1	1	1	1	1	1	1	1
GO:0004112_cyclic-nucleotide phosphodiesterase activity	1	1	1	1	1	1	1	0.969874	1	1	1	1	1	1	1	1	1	1	1	1	1	1	1	1	1	1	1	1	1	1	1	1	1	1	1	1	1	1
GO:0004113_2',3'-cyclic-nucleotide 3'-phosphodiesterase activity	1	1	1	1	1	1	1	1	1	1	1	1	1	1	1	1	1	1	1	1	1	1	1	1	1	1	1	1	1	1	1	1	1	1	1	1	1	1
GO:0004114_3',5'-cyclic-nucleotide phosphodiesterase activity	1	1	1	1	1	1	1	0.969874	1	1	1	1	1	1	1	1	1	1	1	1	1	1	1	1	1	1	1	1	1	1	1	1	1	1	1	1	1	1
GO:0004115_3',5'-cyclic-AMP phosphodiesterase activity	1	1	1	1	1	1	1	0.287921	1	1	1	1	1	1	1	1	1	1	1	1	1	1	1	1	1	1	1	1	1	1	1	1	1	1	1	1	1	1
GO:0004117_calmodulin-dependent cyclic-nucleotide phosphodiesterase activity	1	1	1	1	1	1	1	0.588145	1	1	1	1	1	1	1	1	1	1	1	1	1	1	1	1	1	1	1	1	1	1	1	1	1	1	1	1	1	1
GO:0004118_cGMP-stimulated cyclic-nucleotide phosphodiesterase activity	1	1	1	1	1	1	1	1	1	1	1	1	1	1	1	1	1	1	1	1	1	1	1	1	1	1	1	1	1	1	1	1	1	1	1	1	1	1
GO:0004119_cGMP-inhibited cyclic-nucleotide phosphodiesterase activity	1	1	1	1	1	1	1	1	1	1	1	1	1	1	1	1	1	1	1	1	1	1	1	1	1	1	1	1	1	1	1	1	1	1	1	1	1	1
GO:0004122_cystathionine beta-synthase activity	1	1	1	1	1	1	1	1	1	1	1	1	1	1	1	1	1	1	1	1	1	1	1	1	1	1	1	1	1	1	1	1	1	1	1	1	1	1
GO:0004123_cystathionine gamma-lyase activity	1	1	1	1	1	1	1	1	1	1	1	1	1	1	1	1	1	1	1	1	1	1	1	1	1	1	1	1	1	1	1	1	1	1	1	1	1	1
GO:0004126_cytidine deaminase activity	1	1	1	1	1	1	1	1	1	1	1	1	1	1	1	1	1	1	1	1	1	1	1	1	1	1	1	1	1	1	1	1	1	1	1	1	1	1
GO:0004127_cytidylate kinase activity	1	1	1	1	1	1	0.922096	1	1	1	1	1	1	1	1	1	1	1	1	1	1	1	1	1	1	1	1	1	1	1	1	1	1	1	1	1	1	1
GO:0004128_cytochrome-b5 reductase activity, acting on NAD(P)H	1	1	1	1	1	1	1	1	1	1	1	1	1	1	1	1	1	1	1	1	1	1	1	1	1	1	1	1	1	1	1	1	1	1	1	1	1	1
GO:0004129_cytochrome-c oxidase activity	1	1	1	1	1	1	1	0.800279	1	1	1	1	1	1	1	1	1	1	1	1	1	1	1	1	1	1	1	1	1	1	1	1	1	1	1	1	1	1
GO:0004131_cytosine deaminase activity	1	1	1	1	1	1	1	1	1	1	1	1	1	1	1	1	1	1	1	1	1	1	1	1	1	1	1	1	1	1	1	1	1	1	1	1	1	1
GO:0004132_dCMP deaminase activity	1	1	1	1	1	1	1	1	1	1	1	1	1	1	1	1	1	1	1	1	1	1	1	1	1	1	1	1	1	1	1	1	1	1	1	1	1	1
GO:0004133_glycogen debranching enzyme activity	1	1	1	1	1	1	1	1	1	1	1	1	1	1	1	1	1	1	1	1	1	1	1	1	1	1	1	1	1	1	1	1	1	1	1	1	1	1
GO:0004134_4-alpha-glucanotransferase activity	1	1	1	1	1	1	1	1	1	1	1	1	1	1	1	1	1	1	1	1	1	1	1	1	1	1	1	1	1	1	1	1	1	1	1	1	1	1
GO:0004135_amylo-alpha-1,6-glucosidase activity	1	1	1	1	1	1	1	1	1	1	1	1	1	1	1	1	1	1	1	1	1	1	1	1	1	1	1	1	1	1	1	1	1	1	1	1	1	1
GO:0004137_deoxycytidine kinase activity	1	1	1	1	1	1	1	1	1	1	1	1	1	1	1	1	1	1	1	1	1	1	1	1	1	1	1	1	1	1	1	1	1	1	1	1	1	1
GO:0004138_deoxyguanosine kinase activity	1	1	1	1	1	1	1	1	1	1	1	1	1	1	1	1	1	1	1	1	1	1	1	1	1	1	1	1	1	1	1	1	1	1	1	1	1	1
GO:0004139_deoxyribose-phosphate aldolase activity	1	1	1	1	1	1	1	1	1	1	1	1	1	1	1	1	1	1	1	1	1	1	1	1	1	1	1	1	1	1	1	1	1	1	1	1	1	1
GO:0004140_dephospho-CoA kinase activity	1	1	1	1	1	1	1	1	1	1	1	1	1	1	1	1	1	1	1	1	1	1	1	1	1	1	1	1	1	1	1	1	1	1	1	1	1	1
GO:0004142_diacylglycerol cholinephosphotransferase activity	1	1	1	1	1	1	1	1	1	1	1	1	1	1	1	1	1	1	1	1	1	1	1	1	1	1	1	1	1	1	1	1	1	1	1	1	1	1
GO:0004143_diacylglycerol kinase activity	1	1	1	1	1	1	1	0.465651	1	1	1	1	1	1	1	1	1	1	1	1	1	1	1	1	1	1	1	1	1	1	1	1	1	1	1	1	1	1
GO:0004144_diacylglycerol O-acyltransferase activity	1	1	1	1	1	1	1	1	1	1	1	1	1	1	1	1	1	1	1	1	1	1	1	1	1	1	1	1	1	1	1	1	1	1	1	1	1	1
GO:0004145_diamine N-acetyltransferase activity	1	1	1	1	1	1	1	1	1	1	1	1	1	1	1	1	1	1	1	1	1	1	1	1	1	1	1	1	1	1	1	1	1	1	1	1	1	1
GO:0004146_dihydrofolate reductase activity	1	1	1	1	1	1	1	1	1	1	1	1	1	1	1	1	1	1	1	1	1	1	1	1	1	1	1	1	1	1	1	1	1	1	1	1	1	1
GO:0004148_dihydrolipoyl dehydrogenase activity	1	1	1	1	1	1	1	1	1	1	1	1	1	1	1	1	1	1	1	1	1	1	1	1	1	1	1	1	1	1	1	1	1	1	1	1	1	1
GO:0004151_dihydroorotase activity	1	1	1	1	1	1	1	1	1	1	1	1	1	1	1	1	1	1	1	1	1	1	1	1	1	1	1	1	1	1	1	1	1	1	1	1	1	1
GO:0004152_dihydroorotate dehydrogenase activity	1	1	1	1	1	1	1	1	1	1	1	1	1	1	1	1	1	1	1	1	1	1	1	1	1	1	1	1	1	1	1	1	1	1	1	1	1	1
GO:0004155_6,7-dihydropteridine reductase activity	1	1	1	1	1	1	1	1	1	1	1	1	1	1	1	1	1	1	1	1	1	1	1	1	1	1	1	1	1	1	1	1	1	1	1	1	1	1
GO:0004157_dihydropyrimidinase activity	1	1	1	1	1	1	1	1	1	1	1	1	1	1	1	1	1	1	1	1	1	1	1	1	1	1	1	1	1	1	1	1	1	1	1	1	1	1
GO:0004161_dimethylallyltranstransferase activity	1	1	1	1	1	1	1	1	1	1	1	1	1	1	1	1	1	1	1	1	1	1	1	1	1	1	1	1	1	1	1	1	1	1	1	1	1	1
GO:0004163_diphosphomevalonate decarboxylase activity	1	1	1	1	1	1	1	1	1	1	1	1	1	1	1	1	1	1	1	1	1	1	1	1	1	1	1	1	1	1	1	1	1	1	1	1	1	1
GO:0004164_diphthine synthase activity	1	1	0.884078	1	1	1	1	1	1	1	1	1	1	1	1	1	1	1	1	1	1	1	1	1	1	1	1	1	1	1	1	1	1	1	1	1	1	1
GO:0004165_dodecenoyl-CoA delta-isomerase activity	1	1	1	1	1	1	1	1	1	1	1	1	1	1	1	1	1	1	1	1	1	1	1	1	1	1	1	1	1	1	1	1	1	1	1	1	1	1
GO:0004167_dopachrome isomerase activity	1	1	1	1	1	1	1	1	1	1	1	1	1	1	1	1	1	1	1	1	1	1	1	1	1	1	1	1	1	1	1	1	1	1	1	1	1	1
GO:0004168_dolichol kinase activity	1	1	1	1	1	1	1	1	1	1	1	1	1	1	1	1	1	1	1	1	1	1	1	1	1	1	1	1	1	1	1	1	1	1	1	1	1	1
GO:0004169_dolichyl-phosphate-mannose-protein mannosyltransferase activity	1	1	0.884078	1	1	1	1	1	1	1	1	1	1	1	1	1	1	1	1	1	1	1	1	1	1	1	1	1	1	1	1	1	1	1	1	1	1	1
GO:0004170_dUTP diphosphatase activity	1	1	1	1	1	1	1	0.969874	1	1	1	1	1	1	1	1	1	1	1	1	1	1	1	1	1	1	1	1	1	1	1	1	1	1	1	1	1	1
GO:0004174_electron-transferring-flavoprotein dehydrogenase activity	1	1	1	1	1	1	1	1	1	1	1	1	1	1	1	1	1	1	1	1	1	1	1	1	1	1	1	1	1	1	1	1	1	1	1	1	1	1
GO:0004175_endopeptidase activity	1	1	0.121362	1	1	1	1	1	1	1	1	1	1	1	1	1	1	1	1	1	1	1	1	1	1	1	1	1	1	1	1	1	1	1	1	1	1	1
GO:0004176_ATP-dependent peptidase activity	1	1	1	1	1	1	1	1	1	1	1	1	1	1	1	1	1	1	1	1	1	1	1	1	1	1	1	1	1	1	1	1	1	1	1	1	1	1
GO:0004177_aminopeptidase activity	1	1	1	1	1	1	1	1	1	1	1	1	1	1	1	1	1	1	1	1	1	1	1	1	1	1	1	1	1	1	1	1	1	1	1	1	1	1
GO:0004180_carboxypeptidase activity	1	1	1	1	1	1	1	1	1	1	1	1	1	1	1	1	1	1	1	1	1	1	1	1	1	1	1	1	1	1	1	1	1	1	1	1	1	1
GO:0004181_metallocarboxypeptidase activity	1	1	1	1	1	1	1	1	1	1	1	1	1	1	1	1	1	1	1	1	1	1	1	1	1	1	1	1	1	1	1	1	1	1	1	1	1	1
GO:0004185_serine-type carboxypeptidase activity	1	1	0.884078	1	1	1	1	1	1	1	1	1	1	1	1	1	1	1	1	1	1	1	1	1	1	1	1	1	1	1	1	1	1	1	1	1	1	1
GO:0004190_aspartic-type endopeptidase activity	1	1	1	1	1	1	1	1	1	1	1	1	1	1	1	1	1	1	1	1	1	1	1	1	1	1	1	1	1	1	1	1	1	1	1	1	1	1
GO:0004197_cysteine-type endopeptidase activity	1	1	0.884078	1	1	1	1	1	1	1	1	1	1	1	1	1	1	1	1	1	1	1	1	1	1	1	1	1	1	1	1	1	1	1	1	1	1	1
GO:0004198_calcium-dependent cysteine-type endopeptidase activity	1	1	1	1	1	1	1	1	1	1	1	1	1	1	1	1	1	1	1	1	1	1	1	1	1	1	1	1	1	1	1	1	1	1	1	1	1	1
GO:0004222_metalloendopeptidase activity	1	1	1	1	1	1	1	1	1	1	1	1	1	1	1	1	1	1	1	1	1	1	1	1	1	1	1	1	1	1	1	1	1	1	1	1	1	1
GO:0004252_serine-type endopeptidase activity	1	1	0.000923026	1	1	1	1	1	1	1	1	1	1	1	1	1	1	1	1	1	1	1	1	1	1	1	1	1	1	1	1	1	1	1	1	1	1	1
GO:0004298_threonine-type endopeptidase activity	1	1	1	1	1	1	1	1	1	1	1	1	1	1	1	1	1	1	1	1	1	1	1	1	1	1	1	1	1	1	1	1	1	1	1	1	1	1
GO:0004300_enoyl-CoA hydratase activity	1	1	1	1	1	1	1	1	1	1	1	1	1	1	1	1	1	1	1	1	1	1	1	1	1	1	1	1	1	1	1	1	1	1	1	1	1	1
GO:0004301_epoxide hydrolase activity	1	1	1	1	1	1	1	1	1	1	1	1	1	1	1	1	1	1	1	1	1	1	1	1	1	1	1	1	1	1	1	1	1	1	1	1	1	1
GO:0004303_estradiol 17-beta-dehydrogenase activity	1	1	1	1	1	1	1	1	1	1	1	1	1	1	1	1	1	1	1	1	1	1	1	1	1	1	1	1	1	1	1	1	1	1	1	1	1	1
GO:0004304_estrone sulfotransferase activity	1	1	1	1	1	1	1	1	1	1	1	1	1	1	1	1	1	1	1	1	1	1	1	1	1	1	1	1	1	1	1	1	1	1	1	1	1	0.662505
GO:0004305_ethanolamine kinase activity	1	1	1	1	1	1	1	1	1	1	1	1	1	1	1	1	1	1	1	1	1	1	1	1	1	1	1	1	1	1	1	1	1	1	1	1	1	1
GO:0004306_ethanolamine-phosphate cytidylyltransferase activity	1	1	1	1	1	1	1	1	1	1	1	1	1	1	1	1	1	1	1	1	1	1	1	1	1	1	1	1	1	1	1	1	1	1	1	1	1	1
GO:0004307_ethanolaminephosphotransferase activity	1	1	1	1	1	1	1	1	1	1	1	1	1	1	1	1	1	1	1	1	1	1	1	1	1	1	1	1	1	1	1	1	1	1	1	1	1	1
GO:0004308_exo-alpha-sialidase activity	1	1	1	1	1	1	1	1	1	1	1	1	1	1	1	1	1	1	1	1	1	1	1	1	1	1	1	1	1	1	1	1	1	1	1	1	1	1
GO:0004310_farnesyl-diphosphate farnesyltransferase activity	1	1	1	1	1	1	1	1	1	1	1	1	1	1	1	1	1	1	1	1	1	1	1	1	1	1	1	1	1	1	1	1	1	1	1	1	1	1
GO:0004311_farnesyltranstransferase activity	1	1	1	1	1	1	1	1	1	1	1	1	1	1	1	1	1	1	1	1	1	1	1	1	1	1	1	1	1	1	1	1	1	1	1	1	1	1
GO:0004312_fatty acid synthase activity	1	1	1	1	1	1	1	1	1	1	1	1	1	1	1	1	1	1	1	1	1	1	1	1	1	1	1	1	1	1	1	1	1	1	1	1	1	1
GO:0004313_[acyl-carrier-protein] S-acetyltransferase activity	1	1	1	1	1	1	1	1	1	1	1	1	1	1	1	1	1	1	1	1	1	1	1	1	1	1	1	1	1	1	1	1	1	1	1	1	1	1
GO:0004314_[acyl-carrier-protein] S-malonyltransferase activity	1	1	1	1	1	1	1	1	1	1	1	1	1	1	1	1	1	1	1	1	1	1	1	1	1	1	1	1	1	1	1	1	1	1	1	1	1	1
GO:0004315_3-oxoacyl-[acyl-carrier-protein] synthase activity	1	1	1	1	1	1	1	1	1	1	1	1	1	1	1	1	1	1	1	1	1	1	1	1	1	1	1	1	1	1	1	1	1	1	1	1	1	1
GO:0004316_3-oxoacyl-[acyl-carrier-protein] reductase (NADPH) activity	1	1	1	1	1	1	1	1	1	1	1	1	1	1	1	1	1	1	1	1	1	1	1	1	1	1	1	1	1	1	1	1	1	1	1	1	1	1
GO:0004317_3-hydroxypalmitoyl-[acyl-carrier-protein] dehydratase activity	1	1	1	1	1	1	1	1	1	1	1	1	1	1	1	1	1	1	1	1	1	1	1	1	1	1	1	1	1	1	1	1	1	1	1	1	1	1
GO:0004319_enoyl-[acyl-carrier-protein] reductase (NADPH, B-specific) activity	1	1	1	1	1	1	1	1	1	1	1	1	1	1	1	1	1	1	1	1	1	1	1	1	1	1	1	1	1	1	1	1	1	1	1	1	1	1
GO:0004320_oleoyl-[acyl-carrier-protein] hydrolase activity	1	1	1	1	1	1	1	1	1	1	1	1	1	1	1	1	1	1	1	1	1	1	1	1	1	1	1	1	1	1	1	1	1	1	1	1	1	1
GO:0004321_fatty-acyl-CoA synthase activity	1	1	1	1	1	1	1	1	1	1	1	1	1	1	1	1	1	1	1	1	1	1	1	1	1	1	0.108082	1	1	1	1	1	1	1	1	1	1	1
GO:0004322_ferroxidase activity	1	1	1	1	1	1	1	1	1	1	1	1	1	1	1	1	1	1	1	1	1	1	1	1	1	1	1	1	1	1	1	1	1	1	1	1	1	1
GO:0004324_ferredoxin-NADP+ reductase activity	1	1	1	1	1	1	1	1	1	1	1	1	1	1	1	1	1	1	1	1	1	1	1	1	1	1	1	1	1	1	1	1	1	1	1	1	1	1
GO:0004325_ferrochelatase activity	1	1	1	1	1	1	1	0.969874	1	1	1	1	1	1	1	1	1	1	1	1	1	1	1	1	1	1	1	1	1	1	1	1	1	1	1	1	1	1
GO:0004326_tetrahydrofolylpolyglutamate synthase activity	1	1	1	1	1	1	1	1	1	1	1	1	1	1	1	1	1	1	1	1	1	1	1	1	1	1	1	1	1	1	1	1	1	1	1	1	1	1
GO:0004329_formate-tetrahydrofolate ligase activity	1	1	1	1	1	1	1	1	1	1	1	1	1	1	1	1	1	1	1	1	1	1	1	1	1	1	1	1	1	1	1	1	1	1	1	1	1	1
GO:0004331_fructose-2,6-bisphosphate 2-phosphatase activity	1	1	1	1	1	1	1	1	1	1	1	1	1	1	1	1	1	1	1	1	1	1	1	1	1	1	1	1	1	1	1	1	1	1	1	1	1	1
GO:0004332_fructose-bisphosphate aldolase activity	1	1	1	1	1	1	1	1	1	1	1	1	1	1	1	1	1	1	1	1	1	1	1	1	1	1	1	1	1	1	1	1	1	1	1	1	1	1
GO:0004333_fumarate hydratase activity	1	1	1	1	1	1	1	1	1	1	1	1	1	1	1	1	1	1	1	1	1	1	1	1	1	1	1	1	1	1	1	1	1	1	1	1	1	1
GO:0004334_fumarylacetoacetase activity	1	1	1	1	1	1	1	1	1	1	1	1	1	1	1	1	1	1	1	1	1	1	1	1	1	1	1	1	1	1	1	1	1	1	1	1	1	1
GO:0004335_galactokinase activity	1	1	1	1	1	1	1	1	1	1	1	1	1	1	1	1	1	1	1	1	1	1	1	1	1	1	1	1	1	1	1	1	1	1	1	1	1	1
GO:0004336_galactosylceramidase activity	1	1	1	1	1	1	1	1	1	1	1	1	1	1	1	1	1	1	1	1	1	1	1	1	1	1	1	1	1	1	1	1	1	1	1	1	1	1
GO:0004337_geranyltranstransferase activity	1	1	1	1	1	1	1	1	1	1	1	1	1	1	1	1	1	1	1	1	1	1	1	1	1	1	1	1	1	1	1	1	1	1	1	1	1	1
GO:0004339_glucan 1,4-alpha-glucosidase activity	1	1	1	1	1	1	1	1	1	1	1	1	1	1	1	1	1	1	1	1	1	1	1	1	1	1	1	1	1	1	1	1	1	1	1	1	1	1
GO:0004340_glucokinase activity	1	1	1	1	1	1	1	1	1	1	1	1	1	1	1	1	1	1	1	1	1	1	1	1	1	1	1	1	1	1	1	1	1	1	1	1	1	1
GO:0004341_gluconolactonase activity	1	1	1	1	1	1	1	1	1	1	1	1	1	1	1	1	1	1	1	1	1	1	1	1	1	1	1	1	1	1	1	1	1	1	1	1	1	1
GO:0004342_glucosamine-6-phosphate deaminase activity	1	1	1	1	1	1	1	1	1	1	1	1	1	1	1	1	1	1	1	1	1	1	1	1	1	1	1	1	1	1	1	1	1	1	1	1	1	1
GO:0004343_glucosamine 6-phosphate N-acetyltransferase activity	1	1	1	1	1	1	1	1	1	1	1	1	1	1	1	1	1	1	1	1	1	1	1	1	1	1	1	1	1	1	1	1	1	1	1	1	1	1
GO:0004345_glucose-6-phosphate dehydrogenase activity	1	1	1	1	1	1	1	1	1	1	1	1	1	1	1	1	1	1	1	1	1	1	1	1	1	1	1	1	1	1	1	1	1	1	1	1	1	1
GO:0004346_glucose-6-phosphatase activity	1	1	1	1	1	1	1	1	1	1	1	1	1	1	1	1	1	1	1	1	1	1	1	1	1	1	1	1	1	1	1	1	1	1	1	1	1	1
GO:0004347_glucose-6-phosphate isomerase activity	1	1	1	1	1	1	1	1	1	1	1	1	1	1	1	1	1	1	1	1	1	1	1	1	1	1	1	1	1	1	1	1	1	1	1	1	1	1
GO:0004348_glucosylceramidase activity	1	1	1	1	1	1	1	1	1	1	1	1	1	1	1	1	1	1	1	1	1	1	1	1	1	1	1	1	1	1	1	1	1	1	1	1	1	1
GO:0004349_glutamate 5-kinase activity	1	1	1	1	1	1	1	1	1	1	1	1	1	1	1	1	1	1	1	1	1	1	1	1	1	1	1	1	1	1	1	1	1	1	1	1	1	1
GO:0004350_glutamate-5-semialdehyde dehydrogenase activity	1	1	1	1	1	1	1	1	1	1	1	1	1	1	1	1	1	1	1	1	1	1	1	1	1	1	1	1	1	1	1	1	1	1	1	1	1	1
GO:0004351_glutamate decarboxylase activity	1	1	1	1	1	1	1	0.588145	1	1	1	1	1	1	1	1	1	1	1	1	1	1	1	1	1	1	1	1	1	1	1	1	1	1	1	1	1	1
GO:0004352_glutamate dehydrogenase (NAD+) activity	1	1	1	1	1	1	1	1	1	1	1	1	1	1	1	1	1	1	1	1	1	1	1	1	0.417842	1	1	1	1	1	1	1	1	1	1	1	1	1
GO:0004353_glutamate dehydrogenase [NAD(P)+] activity	1	1	1	1	1	1	1	1	1	1	1	1	1	1	1	1	1	1	1	1	1	1	1	1	0.417842	1	1	1	1	1	1	1	1	1	1	1	1	1
GO:0004356_glutamate-ammonia ligase activity	1	1	1	1	1	1	1	1	1	1	1	1	1	1	1	1	1	1	1	1	1	1	1	1	1	1	1	1	1	1	1	1	1	1	1	1	1	1
GO:0004357_glutamate-cysteine ligase activity	1	1	1	1	1	1	1	1	1	1	1	1	1	1	1	1	1	1	1	1	1	1	1	1	1	1	1	1	1	1	1	1	1	1	1	1	1	1
GO:0004359_glutaminase activity	1	1	1	1	1	1	1	0.588145	1	1	1	1	1	1	1	1	1	1	1	1	1	1	1	1	1	1	1	1	1	1	1	1	1	1	1	1	1	1
GO:0004360_glutamine-fructose-6-phosphate transaminase (isomerizing) activity	1	1	1	1	1	1	1	1	1	1	1	1	1	1	1	1	1	1	1	1	1	1	1	1	1	1	1	1	1	1	1	1	1	1	1	1	1	1
GO:0004361_glutaryl-CoA dehydrogenase activity	1	1	1	1	1	1	1	1	1	1	1	1	1	1	1	1	1	1	1	1	1	1	1	1	1	1	1	1	1	1	1	1	1	1	1	1	1	1
GO:0004362_glutathione-disulfide reductase activity	1	1	0.884078	1	1	1	1	1	1	1	1	1	1	1	1	1	1	1	1	1	1	1	1	1	1	1	1	1	1	1	1	1	1	1	1	1	1	1
GO:0004363_glutathione synthase activity	1	1	1	1	1	1	1	1	1	1	1	1	1	1	1	1	1	1	1	1	1	1	1	1	1	1	1	1	1	1	1	1	1	1	1	1	1	1
GO:0004364_glutathione transferase activity	1	1	1	1	1	1	1	1	1	1	1	1	1	1	1	1	1	1	1	1	1	1	1	1	0.859922	1	1	1	1	1	1	1	1	1	1	1	1	1
GO:0004365_glyceraldehyde-3-phosphate dehydrogenase (NAD+) (phosphorylating) activity	1	1	1	1	1	1	1	1	1	1	1	1	1	1	1	1	1	1	1	1	1	1	1	1	1	1	1	1	1	1	1	1	1	1	1	1	1	1
GO:0004366_glycerol-3-phosphate O-acyltransferase activity	1	1	0.848798	1	1	1	1	1	1	1	1	1	1	1	1	1	1	1	1	1	1	1	1	1	1	1	1	1	1	1	1	1	1	1	1	1	1	1
GO:0004367_glycerol-3-phosphate dehydrogenase [NAD+] activity	1	1	1	1	1	1	1	1	1	1	1	1	1	1	1	1	1	1	1	1	1	1	1	1	1	1	1	1	1	1	1	1	1	1	1	1	1	1
GO:0004368_glycerol-3-phosphate dehydrogenase activity	1	1	1	1	1	1	1	1	1	1	1	1	1	1	1	1	1	1	1	1	1	1	1	1	1	1	1	1	1	1	1	1	1	1	1	1	1	1
GO:0004370_glycerol kinase activity	1	1	1	1	1	1	1	1	1	1	1	1	1	1	1	1	1	1	1	1	1	1	1	1	1	1	1	1	1	1	1	1	1	1	1	1	1	1
GO:0004371_glycerone kinase activity	1	1	1	1	1	1	1	1	1	1	1	1	1	1	1	1	1	1	1	1	1	1	1	1	1	1	1	1	1	1	1	1	1	1	1	1	1	1
GO:0004372_glycine hydroxymethyltransferase activity	1	1	1	1	1	1	1	1	1	1	1	1	1	1	1	1	1	1	1	1	1	1	1	1	1	1	1	1	1	1	1	1	1	1	1	1	1	1
GO:0004373_glycogen (starch) synthase activity	1	1	1	1	1	1	1	1	1	1	1	1	1	1	1	1	1	1	1	1	1	1	1	1	1	1	1	1	1	1	1	1	1	1	1	1	1	1
GO:0004375_glycine dehydrogenase (decarboxylating) activity	1	1	1	1	1	1	1	1	1	1	1	1	1	1	1	1	1	1	1	1	0.70231	1	1	1	1	1	1	1	1	1	1	1	1	1	1	1	1	1
GO:0004376_glycolipid mannosyltransferase activity	1	1	1	1	1	1	1	1	1	1	1	1	1	1	1	1	1	1	1	1	1	1	1	1	1	1	1	1	1	1	1	1	1	1	1	1	1	1
GO:0004378_GDP-Man:Man1GlcNAc2-PP-Dol alpha-1,3-mannosyltransferase activity	1	1	1	1	1	1	1	1	1	1	1	1	1	1	1	1	1	1	1	1	1	1	1	1	1	1	1	1	1	1	1	1	1	1	1	1	1	1
GO:0004379_glycylpeptide N-tetradecanoyltransferase activity	1	1	1	1	1	1	1	1	1	1	1	1	1	1	1	1	1	1	1	1	1	1	1	1	1	1	1	1	1	1	1	1	1	1	1	1	1	1
GO:0004380_glycoprotein-fucosylgalactoside alpha-N-acetylgalactosaminyltransferase activity	1	1	1	1	1	1	1	1	1	1	1	1	1	1	1	1	1	1	1	1	1	1	1	1	1	1	1	1	1	1	1	1	1	1	1	1	1	1
GO:0004381_fucosylgalactoside 3-alpha-galactosyltransferase activity	1	1	1	1	1	1	1	1	1	1	1	1	1	1	1	1	1	1	1	1	1	1	1	1	1	1	1	1	1	1	1	1	1	1	1	1	1	1
GO:0004382_guanosine-diphosphatase activity	1	1	1	1	1	1	1	1	1	1	1	1	1	1	1	1	1	1	1	1	1	1	1	1	1	1	1	1	1	1	1	1	1	1	1	1	1	1
[truncated: 3,850 more rows]

## Sheet: GO CC
	blue	midnightblue	yellow	pink	black	salmon	brown	turquoise	red	lightyellow	royalblue	tan	violet	darkturquoise	cyan	skyblue	grey	magenta	paleturquoise	green	darkorange	saddlebrown	yellowgreen	darkolivegreen	purple	darkred	greenyellow	grey60	lightcyan	white	sienna3	lightgreen	darkgreen	darkgrey	orange	darkmagenta	skyblue3	steelblue
[truncated: 1,856 more rows]
