# Supplementary material for: Investigation of miRNA and mRNA Co-expression Network in Ependymoma
Source: Front Bioeng Biotechnol. 2020 Mar 19;8:177. doi: 10.3389/fbioe.2020.00177 (PMC7096354; doi:10.3389/fbioe.2020.00177)
Supplement: TABLE S4 — The members of each module in mouse ependymoma model. [file Table_4.XLSX]

## Sheet: TableS4
Mouse Gene	Mouse Module
0610005C13Rik	grey
1190005I06Rik	grey
1300017J02Rik	grey
1500004A13Rik	grey
1700001C19Rik	grey
1700001G17Rik	grey
1700001K19Rik	grey
1700016D06Rik	grey
1700018B24Rik	grey
1700018F24Rik	grey
1700019N19Rik	grey
1700020D05Rik	grey
1700028P14Rik	grey
1700029F12Rik	grey
1700029H14Rik	grey
1700029P11Rik	grey
1700034I23Rik	grey
1700067P10Rik	grey
1700073E17Rik	grey
1700074P13Rik	grey
1700093K21Rik	grey
1700094J05Rik	grey
1700102P08Rik	grey
1700120B22Rik	grey
1700120K04Rik	grey
1700123K08Rik	grey
1700129C05Rik	grey
1810065E05Rik	grey
2010003K11Rik	grey
2010010I01Rik	grey
2010106E10Rik	grey
2210010C04Rik	grey
2210409E12Rik	grey
2310034C09Rik	grey
2310050C09Rik	grey
2310057N15Rik	grey
2410004B18Rik	grey
2510002D24Rik	grey
2610507B11Rik	grey
2610528A11Rik	grey
2610528J11Rik	grey
2810040C05Rik	grey
2810449G22Rik	grey
4921524J17Rik	grey
4921536K21Rik	grey
4930433N12Rik	grey
4930448N21Rik	grey
4930470P17Rik	grey
4930483J18Rik	grey
4930520O04Rik	grey
4930524B15Rik	grey
4930533N22Rik	grey
4930535I16Rik	grey
4930542C12Rik	grey
4930544G11Rik	grey
4930550L24Rik	grey
4930571B16Rik	grey
4931417E11Rik	grey
4932438H23Rik	grey
4933400A11Rik	grey
4933411G06Rik	grey
4933417A18Rik	grey
4933421I07Rik	grey
4933428G20Rik	grey
4933431E20Rik	grey
4933436I01Rik	grey
5830411J07Rik	grey
9530002B09Rik	grey
a	grey
A030005K14Rik	grey
A130006I12Rik	grey
A26c3	grey
A630038E17Rik	grey
A930012N16Rik	grey
A930012O16Rik	grey
A930018P22Rik	grey
AA407107	grey
AA408251	grey
AA408396	grey
AA408954	grey
AA414903	grey
AA416453	grey
AA511254	grey
AA511261	grey
AA516738	grey
AA517545	grey
AA517562	grey
AA517631	grey
AA517650	grey
AA517841	grey
AA517858	grey
AA517864	grey
AA522020	grey
AA536748	grey
AA545190	grey
AA589418	grey
AA672641	grey
AA675344	grey
Aadac	grey
Aadat	grey
Aanat	grey
AB041806	grey
Abca4	grey
Abcb11	grey
Abcc10	grey
Abcc2	grey
Abcc6	grey
Abcd2	grey
Abcg3	grey
Abcg5	grey
Abcg8	grey
Abhd11os	grey
Abhd17a	grey
Abhd2	grey
Abhd5	grey
Abo	grey
Acaa1b	grey
Acaca	grey
Acad8	grey
Acad9	grey
Ace	grey
Acer1	grey
Ackr2	grey
Acnat2	grey
Acot12	grey
Acot3	grey
Acot5	grey
Acox2	grey
Acpp	grey
Acr	grey
Acrbp	grey
Acrv1	grey
Acsm1	grey
Acsm2	grey
Actl11	grey
Actl7b	grey
Actn3	grey
Actr8	grey
Actrt1	grey
Actrt2	grey
Acvr1c	grey
Adad1	grey
Adam10	grey
Adam18	grey
Adam1a	grey
Adam1b	grey
Adam2	grey
Adam21	grey
Adam22	grey
Adam24	grey
Adam25	grey
Adam26a	grey
Adam28	grey
Adam3	grey
Adam33	grey
Adam34	grey
Adam4	grey
Adam7	grey
Adarb2	grey
Adgre4	grey
Adgrf1	grey
Adgrg3	grey
Adgrv1	grey
Adh4	grey
Adh7	grey
Adig	grey
Adipoq	grey
Adora2a	grey
Adprh	grey
Adra1a	grey
Adra1b	grey
Adra2b	grey
Adrb1	grey
Adtrp	grey
AF067061	grey
AF067063	grey
AF366264	grey
Aff2	grey
Afm	grey
Ager	grey
Aggf1	grey
Agpat1	grey
Agr2	grey
Agr3	grey
Agrp	grey
Agxt	grey
Ahsg	grey
Ahsp	grey
AI450241	grey
AI594671	grey
AI597479	grey
Aicda	grey
Aim2	grey
Aip	grey
Aipl1	grey
Aire	grey
Akap3	grey
Akap4	grey
Akap7	grey
Akirin1	grey
Akp3	grey
Akr1a1	grey
Akr1c12	grey
Akr1c20	grey
Akr1c21	grey
Akr1c6	grey
Akr1d1	grey
Akr1e1	grey
Alb	grey
Aldh1a3	grey
Aldh1b1	grey
Aldh1l1	grey
Aldh3a1	grey
Aldh8a1	grey
Aldoart1	grey
Aldoart2	grey
Aldob	grey
Alg1	grey
Allc	grey
Alox12	grey
Alox12e	grey
Alpk2	grey
Alpk3	grey
Alppl2	grey
Alx4	grey
Ambn	grey
Ambp	grey
Amdhd1	grey
Amelx	grey
Amh	grey
Amhr2	grey
Amigo1	grey
Ammecr1	grey
Ampd2	grey
Anapc13	grey
Ang	grey
Ang2	grey
Angpt1	grey
Angpt4	grey
Angptl1	grey
Angptl3	grey
Angptl7	grey
Angptl8	grey
Ankef1	grey
Ankmy2	grey
Ankrd1	grey
Ankrd12	grey
Ankrd17	grey
Ankrd2	grey
Ankrd22	grey
Ankrd33	grey
Ankrd36	grey
Ankrd61	grey
Anks1	grey
Anxa10	grey
Anxa13	grey
Aoah	grey
Aoc1	grey
Aox3	grey
Aox4	grey
Ap1m2	grey
Ap2b1	grey
Apbb1ip	grey
Apcs	grey
Apoa2	grey
Apoa4	grey
Apoa5	grey
Apob	grey
Apobec2	grey
Apoc3	grey
Apof	grey
Apoh	grey
Apom	grey
Appbp2os	grey
Aqp2	grey
Aqp3	grey
Aqp5	grey
Aqp7	grey
Aqp8	grey
Arap3	grey
Arhgap12	grey
Arhgap8	grey
Arhgef1	grey
Arhgef2	grey
Arid3b	grey
Armc1	grey
Armc12	grey
Armc7	grey
Arntl2	grey
Arpc1b	grey
Arr3	grey
Arsi	grey
Art1	grey
Art2a	grey
Art2b	grey
Art4	grey
Art5	grey
Artn	grey
Asb10	grey
Asb12	grey
Asb14	grey
Asb15	grey
Asb16	grey
Asb17	grey
Asb18	grey
Asb3	grey
Asb6	grey
Asb7	grey
Asb9	grey
Ascl2	grey
Asgr2	grey
Asic5	grey
Asna1	grey
Asprv1	grey
Astn2	grey
Asz1	grey
Atf4	grey
Atg9b	grey
Atoh1	grey
Atoh8	grey
Atp11a	grey
Atp12a	grey
Atp1a1	grey
Atp1b4	grey
Atp2a1	grey
Atp2c2	grey
Atp4b	grey
Atp5pb	grey
Atp6v0a4	grey
Atp6v1b1	grey
Atp6v1c2	grey
Atp6v1g1	grey
Atp7b	grey
Atp8b2	grey
Atp8b3	grey
Atpif1	grey
Atrn	grey
Atxn1	grey
Atxn10	grey
Atxn7	grey
Atxn7l1	grey
AU040096	grey
Aurkc	grey
Avil	grey
Avp	grey
Avpr1b	grey
AY074887	grey
Aym1	grey
Azgp1	grey
B3galt1	grey
B3galt5	grey
B3gnt3	grey
B3gnt4	grey
B3gnt8	grey
B4galnt2	grey
B4galt5	grey
Baat	grey
Bad	grey
Bag4	grey
Bag5	grey
Barhl1	grey
BB283400	grey
Bbc3	grey
BC001981	grey
BC002189	grey
BC005685	grey
BC006965	grey
BC016548	grey
BC018473	grey
BC024139	grey
BC025933	grey
BC028777	grey
BC038268	grey
BC051019	grey
BC053393	grey
BC065403	grey
BC147527	grey
Bcl2l10	grey
Bcl2l11	grey
Bcl2l14	grey
Bcl2l15	grey
Bcl7a	grey
Bco1	grey
Bco2	grey
Bdkrb1	grey
Bdkrb2	grey
Best2	grey
Bex6	grey
Bfsp1	grey
Bhlha15	grey
Bhlhe23	grey
Bhmt	grey
Bhmt2	grey
Bicd2	grey
Bid	grey
Bloc1s5	grey
Blvra	grey
Bmf	grey
Bmp15	grey
Bmp8a	grey
Bmp8b	grey
Bmpr2	grey
Bmyc	grey
Bnc1	grey
Bnipl	grey
Boll	grey
Bpifa1	grey
Bpifa2	grey
Bpifb1	grey
Bpifb2	grey
Bpifb5	grey
Brcc3	grey
Brd2	grey
Brk1	grey
Brs3	grey
Bsnd	grey
Bspry	grey
Btbd3	grey
Btc	grey
Btg4	grey
Btn1a1	grey
Btnl10	grey
C130036L24Rik	grey
C330007P06Rik	grey
C4bp	grey
C4bp-ps1	grey
C530030P08Rik	grey
C5ar1	grey
C6	grey
C76132	grey
C76332	grey
C76472	grey
C76554	grey
C76614	grey
C76628	grey
C77027	grey
C77068	grey
C77137	grey
C77144	grey
C77405	grey
C77545	grey
C77681	grey
C77691	grey
C77815	grey
C77874	grey
C78142	grey
C78228	grey
C78282	grey
C78344	grey
C78441	grey
C78444	grey
C78532	grey
C78651	grey
C78891	grey
C78893	grey
C79015	grey
C79122	grey
C79130	grey
C79246	grey
C79296	grey
C79329	grey
C79452	grey
C79490	grey
C79562	grey
C79709	grey
C79741	grey
C80060	grey
C80171	grey
C80256	grey
C80360	grey
C80425	grey
C80678	grey
C80719	grey
C80993	grey
C81600	grey
C86187	grey
C8a	grey
C8b	grey
C9	grey
C920021L13Rik	grey
Caap1	grey
Cab39l	grey
Cabp2	grey
Cabp4	grey
Cabp5	grey
Cabp7	grey
Cabyr	grey
Cachd1	grey
Cacna1b	grey
Cacna1e	grey
Cacna1f	grey
Cacna1s	grey
Cacng1	grey
Cacng6	grey
Cacng8	grey
Calca	grey
Calcb	grey
Calcoco2	grey
Calcr	grey
Calm4	grey
Calml3	grey
Calr	grey
Camk2a	grey
Camk4	grey
Capn12	grey
Capn8	grey
Capn9	grey
Caps2	grey
Capza3	grey
Car1	grey
Car5a	grey
Car7	grey
Card14	grey
Carf	grey
Casp14	grey
Casp9	grey
Casq1	grey
Casr	grey
Catsper1	grey
Catsperg1	grey
Cav3	grey
Cblc	grey
Cblif	grey
Cbll1	grey
Cbr3	grey
Cbx7	grey
Ccar2	grey
Ccdc114	grey
Ccdc159	grey
Ccdc167	grey
Ccdc175	grey
Ccdc191	grey
ccdc198	grey
Ccdc65	grey
Ccdc70	grey
Ccdc71	grey
Ccdc90b	grey
Cckar	grey
Ccl17	grey
Ccl20	grey
Ccl22	grey
Ccl24	grey
Ccl28	grey
Ccnb1ip1	grey
Ccnb3	grey
Ccng1	grey
Ccr10	grey
Ccr1l1	grey
Ccr3	grey
Ccr4	grey
Ccr7	grey
Ccr8	grey
Cct6b	grey
Cd160	grey
Cd177	grey
Cd19	grey
Cd209a	grey
Cd209b	grey
Cd209c	grey
Cd209d	grey
Cd209e	grey
Cd209f	grey
Cd209g	grey
Cd247	grey
Cd27	grey
Cd300ld	grey
Cd320	grey
Cd3e	grey
Cd4	grey
Cd40lg	grey
Cd46	grey
Cd5	grey
Cd55	grey
Cd55b	grey
Cd6	grey
Cd70	grey
Cd79a	grey
Cd80	grey
Cdc27	grey
Cdc42ep5	grey
Cdcp1	grey
Cdh17	grey
Cdh22	grey
Cdh23	grey
Cdh3	grey
Cdhr5	grey
Cdk9	grey
Cdkn1a	grey
Cdkn2a	grey
Cdkn2b	grey
Cdrt4	grey
Cdsn	grey
Cdx1	grey
Cdx2	grey
Cdx4	grey
Ceacam10	grey
Ceacam11	grey
Ceacam12	grey
Ceacam14	grey
Ceacam2	grey
Ceacam9	grey
Cel	grey
Cela2a	grey
Cela3b	grey
Cemip	grey
Cep104	grey
Cep164	grey
Cep290	grey
Cep295nl	grey
Cep70	grey
Ces1c	grey
Ces1d	grey
Ces1e	grey
Ces1f	grey
Ces1g	grey
Ces2a	grey
Ces2e	grey
Ces2g	grey
Ces4a	grey
Cetn1	grey
Cfap157	grey
Cfap61	grey
Cfd	grey
Cfhr1	grey
Cfhr2	grey
Cfp	grey
Cftr	grey
Cga	grey
Chac1	grey
Chac2	grey
Chad	grey
Chchd7	grey
Chil4	grey
Chml	grey
Chmp3	grey
Chpf2	grey
Chrdl2	grey
Chrm1	grey
Chrm3	grey
Chrm4	grey
Chrna2	grey
Chrna3	grey
Chrna4	grey
Chrna6	grey
Chrna7	grey
Chrnb2	grey
Chrnb3	grey
Chrnb4	grey
Chrnd	grey
Chrne	grey
Chrng	grey
Chst12	grey
Chst3	grey
Chst4	grey
Cic	grey
Cideb	grey
Cidec	grey
Cir1	grey
Ckm	grey
Ckmt2	grey
Clca3b	grey
Clcf1	grey
Clcn1	grey
Clcnka	grey
Cldn1	grey
Cldn13	grey
Cldn15	grey
Cldn16	grey
Cldn18	grey
Cldn19	grey
Cldn23	grey
Cldn3	grey
Cldn34c1	grey
Cldn4	grey
Cldn6	grey
Cldn7	grey
Cldn8	grey
Cldn9	grey
Clec2g	grey
Clec2h	grey
Clec2i	grey
Clec3b	grey
Clec4f	grey
Clic3	grey
Clk3	grey
Clmn	grey
Cln5	grey
Clnk	grey
Clps	grey
Clrn3	grey
Cma1	grey
Cmah	grey
Cmklr1	grey
Cnbd2	grey
Cnep1r1	grey
Cnga1	grey
Cnga2	grey
Cngb1	grey
Cngb3	grey
Cnnm4	grey
Cnot6l	grey
Cnot8	grey
Cnr1	grey
Cntln	grey
Cntn2	grey
Cntnap1	grey
Cog4	grey
Col11a2	grey
Col22a1	grey
Col25a1	grey
Col4a3	grey
Col4a4	grey
Col4a6	grey
Col9a2	grey
Colq	grey
Commd9	grey
Comp	grey
Cops2	grey
Coro2b	grey
Coro6	grey
Cort	grey
Cox17	grey
Cox18	grey
Cox19	grey
Cox4i2	grey
Cox6a1	grey
Cox6b1	grey
Cox7a2l	grey
Cox8b	grey
Cpa3	grey
Cpa5	grey
Cpb2	grey
Cphx3	grey
Cplx4	grey
Cpn1	grey
Cpn2	grey
Cpne3	grey
Cpped1	grey
Cps1	grey
Cpsf4l	grey
Cr1l	grey
Cr2	grey
Crabp2	grey
Cracr2b	grey
Crb3	grey
Creb3l1	grey
Creb3l2	grey
Creb3l3	grey
Creb3l4	grey
Crhr2	grey
Crim1	grey
Crisp1	grey
Crisp2	grey
Crisp3	grey
Crk	grey
Crp	grey
Crx	grey
Crxos	grey
Cryaa	grey
Cryba1	grey
Cryba2	grey
Crybb2	grey
Crybb3	grey
Cryga	grey
Crygb	grey
Crygd	grey
Crygf	grey
Crygn	grey
Crygs	grey
Csf2	grey
Csf3	grey
Csl	grey
Csmd1	grey
Csn1s1	grey
Csn1s2a	grey
Csn1s2b	grey
Csn2	grey
Csn3	grey
Csrp1	grey
Csrp3	grey
Cst10	grey
Cst11	grey
Cst12	grey
Cst8	grey
Cst9	grey
Cstdc1	grey
Cstf2t	grey
Ctrc	grey
Cts3	grey
Cts6	grey
Cts7	grey
Cts8	grey
Ctsg	grey
Ctsj	grey
Ctsll3	grey
Ctsm	grey
Ctsq	grey
Ctsr	grey
Cuedc1	grey
Cul3	grey
Cul4a	grey
Cul9	grey
Cutal	grey
Cuzd1	grey
Cxcl15	grey
Cxcl17	grey
Cxcl5	grey
Cxcr2	grey
Cxcr5	grey
Cyb5d1	grey
Cyb5rl	grey
Cyhr1	grey
Cylc1	grey
Cyp11b2	grey
Cyp17a1	grey
Cyp19a1	grey
Cyp1a1	grey
Cyp1a2	grey
Cyp21a1	grey
Cyp26a1	grey
Cyp27b1	grey
Cyp2a12	grey
Cyp2b13	grey
Cyp2b19	grey
Cyp2b9	grey
Cyp2c23	grey
Cyp2c29	grey
Cyp2c37	grey
Cyp2c38	grey
Cyp2c39	grey
Cyp2c50	grey
Cyp2c54	grey
Cyp2c55	grey
Cyp2c65	grey
Cyp2c68	grey
Cyp2c70	grey
Cyp2d10	grey
Cyp2d12	grey
Cyp2d13	grey
Cyp2d26	grey
Cyp2d34	grey
Cyp2d9	grey
Cyp2e1	grey
Cyp2f2	grey
Cyp2g1	grey
Cyp2j13	grey
Cyp2j5	grey
Cyp3a11	grey
Cyp3a16	grey
Cyp3a25	grey
Cyp3a44	grey
Cyp4a14	grey
Cyp4a31	grey
Cyp4b1	grey
Cyp7a1	grey
Cyp8b1	grey
Cysrt1	grey
Cyyr1	grey
D0Kist5	grey
D10Wsu159e	grey
D11Ertd326e	grey
D12Ertd123e	grey
D12Ertd216e	grey
D13Ertd205e	grey
D15Ertd30e	grey
D15Ertd50e	grey
D15Ertd55e	grey
D17892	grey
D1Ertd164e	grey
D1Ertd259e	grey
D1Ertd83e	grey
D1Pas1	grey
D2Ertd127e	grey
D2Ertd239e	grey
D3Ertd229e	grey
D3Ertd246e	grey
D3Wsu167e	grey
D4Ertd335e	grey
D4Ertd58e	grey
D5Ertd102e	grey
D6Ertd47e	grey
D7Ertd128e	grey
D7Ertd1e	grey
D8Ertd107e	grey
D8Ertd28e	grey
D8Ertd67e	grey
D930048N14Rik	grey
D9Ertd26e	grey
Dach1	grey
Daglb	grey
Dalrd3	grey
Dbh	grey
Dbil5	grey
Dcaf4	grey
Dcaf8l	grey
Dcpp1	grey
Dctn3	grey
Dctn6	grey
Dcun1d1	grey
Ddx3y	grey
Ddx4	grey
Ddx47	grey
Ddx5	grey
Ddx6	grey
Defa-rs12	grey
Defa-rs2	grey
Defa15	grey
Defa29	grey
Defa4	grey
Defb10	grey
Defb11	grey
Defb13	grey
Defb15	grey
Defb2	grey
Defb3	grey
Defb35	grey
Defb4	grey
Defb5	grey
Defb6	grey
Defb7	grey
Defb8	grey
Defb9	grey
Dennd1b	grey
Dennd2d	grey
Derl3	grey
Dgkq	grey
Dglucy	grey
Dhx32	grey
Dio1	grey
Dixdc1	grey
Dkk1	grey
Dkk4	grey
Dlat	grey
Dlc1	grey
Dld	grey
Dlx3	grey
Dlx4	grey
Dmbt1	grey
Dmbx1	grey
Dmc1	grey
Dmd	grey
Dmgdh	grey
Dmrt1	grey
Dmrt2	grey
Dnaaf1	grey
Dnaaf4	grey
Dnah1	grey
Dnah11	grey
Dnah5	grey
Dnah8	grey
Dnaja3	grey
Dnajb5	grey
Dnajb7	grey
Dnajb8	grey
Dnajc5b	grey
Dnajc7	grey
Dnase1	grey
Dnase1l2	grey
Dnase2b	grey
Dnd1	grey
Dnmt3l	grey
Dnpep	grey
Dntt	grey
Doc2g	grey
Dok2	grey
Dok3	grey
Dok4	grey
Dok5	grey
Doxl1	grey
Dpep3	grey
Dpp7	grey
Dppa5a	grey
Dpys	grey
Dpysl2	grey
Dqx1	grey
Dr1	grey
Drd3	grey
Drd4	grey
Dsc1	grey
Dsc3	grey
Dspp	grey
Dtd2	grey
Duoxa2	grey
Dus3l	grey
Dusp13	grey
Dusp15	grey
Dusp16	grey
DXErtd11e	grey
Dync1li1	grey
E230006M18Rik	grey
Ear1	grey
Ebf3	grey
Ebp	grey
Eci3	grey
Ecpas	grey
Eda	grey
Edaradd	grey
Edn2	grey
Edn3	grey
Efcc1	grey
Efna5	grey
Egfbp2	grey
Egfl8	grey
Egr2	grey
Egr3	grey
Ehd1	grey
Ehf	grey
Eif2ak3	grey
Eif2s3x	grey
Eif2s3y	grey
Eif4g3	grey
Eif5b	grey
Elane	grey
Elf3	grey
Elf4	grey
Elf5	grey
Elmo3	grey
Elmod3	grey
Eloc	grey
Elovl3	grey
Elp2	grey
Emc4	grey
Emilin3	grey
En1	grey
Enam	grey
Endog	grey
Eno1	grey
Entpd6	grey
Epb41l5	grey
Epb42	grey
Epha1	grey
Ephb2	grey
Epm2a	grey
Epn3	grey
Eppin	grey
Eppk1	grey
Eps8l1	grey
Eps8l3	grey
Epx	grey
Epyc	grey
Eqtn	grey
Eras	grey
Erbb4	grey
Erc1	grey
Erg	grey
Erlin1	grey
Ermap	grey
Ern1	grey
Ern2	grey
Erp29	grey
Erv3	grey
Espn	grey
Esr1	grey
Esr2	grey
Esrp2	grey
Esrra	grey
Esrrb	grey
Esrrg	grey
Esx1	grey
Etfb	grey
Etos1	grey
Etv2	grey
Evi5	grey
Evx1	grey
Evx2	grey
Exoc4	grey
Eya1	grey
F11	grey
F12	grey
F13b	grey
F2	grey
F2rl1	grey
F2rl3	grey
F7	grey
F8	grey
Fabp1	grey
Fabp2	grey
Fabp6	grey
Fabp9	grey
Fam110c	grey
Fam133b	grey
Fam161a	grey
Fam166a	grey
Fam187a	grey
Fam192a	grey
Fam20b	grey
Fam3b	grey
Fam3c	grey
Fam50b	grey
Fam83f	grey
Fam83g	grey
Fam83h	grey
Fam98a	grey
Fam98c	grey
Farp2	grey
Fbp2	grey
Fbxo15	grey
Fbxo38	grey
Fbxo43	grey
Fbxw14	grey
Fcamr	grey
Fcer1a	grey
Fcer2a	grey
Fcgbp	grey
Fcna	grey
Fcrl1	grey
Fcrla	grey
Fem1a	grey
Ferd3l	grey
Fetub	grey
Fev	grey
Ffar2	grey
Fga	grey
Fgb	grey
Fgd3	grey
Fgf1	grey
Fgf10	grey
Fgf15	grey
Fgf16	grey
Fgf17	grey
Fgf18	grey
Fgf2	grey
Fgf20	grey
Fgf21	grey
Fgf22	grey
Fgf23	grey
Fgf3	grey
Fgf4	grey
Fgf5	grey
Fgf6	grey
Fgf8	grey
Fgfbp1	grey
Fgg	grey
Fgl1	grey
Fhl3	grey
Fhl4	grey
Figla	grey
Fitm1	grey
Fkbp15	grey
Fkbp6	grey
Flg	grey
Flnc	grey
Flt3	grey
Flvcr2	grey
Fmn1	grey
Fmo2	grey
Fmo3	grey
Fmo4	grey
Fmr1nb	grey
Fnbp1	grey
Fndc10	grey
Fndc7	grey
Folr2	grey
Fosl1	grey
Fosl2	grey
Foxa2	grey
Foxa3	grey
Foxb1	grey
Foxb2	grey
Foxd2	grey
Foxd3	grey
Foxd4	grey
Foxe3	grey
Foxf1	grey
Foxh1	grey
Foxi1	grey
Foxl1	grey
Foxn1	grey
Foxn2	grey
Foxn4	grey
Foxo4	grey
Foxp2	grey
Foxp3	grey
Foxq1	grey
Fpr-rs3	grey
Fpr-rs4	grey
Fpr3	grey
Fscn3	grey
Fshb	grey
Fshr	grey
Fsip1	grey
Ftcd	grey
Ftmt	grey
Fto	grey
Fut1	grey
Fut2	grey
Fut4	grey
Fut7	grey
Fut8	grey
Fut9	grey
Fv1	grey
Fxyd3	grey
Fyttd1	grey
Fzd1	grey
Fzd5	grey
G6pc	grey
G6pc2	grey
G6pd2	grey
Gab2	grey
Gabra3	grey
Gabrb2	grey
Gabre	grey
Gabrg3	grey
Gabrp	grey
Gabrq	grey
Gabrr1	grey
Gabrr2	grey
Gal	grey
Gale	grey
Galnt6	grey
Galntl5	grey
Galr1	grey
Gapdhs	grey
Gast	grey
Gata1	grey
Gata3	grey
Gata4	grey
Gata5	grey
Gatad2b	grey
Gbf1	grey
Gbgt1	grey
Gc	grey
Gcc2	grey
Gcg	grey
Gcgr	grey
Gckr	grey
Gclc	grey
Gcm1	grey
Gcm2	grey
Gcnt3	grey
Gcsam	grey
Gdf11	grey
Gdf15	grey
Gdf2	grey
Gdf3	grey
Gdf9	grey
Gfi1	grey
Gfi1b	grey
Gfpt2	grey
Gfra3	grey
Ggcx	grey
Ggnbp1	grey
Ggps1	grey
Ggt1	grey
Ghrhr	grey
Ghrl	grey
Gid8	grey
Gip	grey
Gipc2	grey
Gipc3	grey
Gja10	grey
Gja3	grey
Gja5	grey
Gja8	grey
Gjb3	grey
Gjb4	grey
Gjb5	grey
Gjd2	grey
Gjd4	grey
Gk2	grey
Gkn2	grey
Glb1l	grey
Glcci1	grey
Gli1	grey
Gli3	grey
Glipr1l2	grey
Glis1	grey
Glp1r	grey
Glra1	grey
Glra3	grey
Glra4	grey
Glycam1	grey
Glyctk	grey
Gm10229	grey
Gm10817	grey
Gm10997	grey
Gm11517	grey
Gm11567	grey
Gm12185	grey
Gm13023	grey
Gm13999	grey
Gm14743	grey
Gm1549	grey
Gm15498	grey
Gm15510	grey
Gm15934	grey
Gm16793	grey
Gm17509	grey
Gm20767	grey
Gm26504	grey
Gm2682	grey
Gm33301	grey
Gm34703	grey
Gm3716	grey
Gm38402	grey
Gm45914	grey
Gm4788	grey
Gm4802	grey
Gm8479	grey
Gm9744	grey
Gm9779	grey
Gm9817	grey
Gm9885	grey
Gna14	grey
Gnas	grey
Gnat1	grey
Gnat2	grey
Gnb3	grey
Gng12	grey
Gngt1	grey
Gnrhr	grey
Golt1a	grey
Gosr2	grey
Gp1ba	grey
Gp2	grey
Gp5	grey
Gp9	grey
Gpa33	grey
Gpank1	grey
Gpha2	grey
Gpr132	grey
Gpr137b-ps	grey
Gpr143	grey
Gpr182	grey
Gpr27	grey
Gpr3	grey
Gpr45	grey
Gpr50	grey
Gpr63	grey
Gpr87	grey
Gprc5d	grey
Gprc6a	grey
Gpx5	grey
Gpx6	grey
Gramd4	grey
Grap2	grey
Grb10	grey
Grb2	grey
Grem1	grey
Grid1	grey
Grid2ip	grey
Grik3	grey
Grin2a	grey
Grin2b	grey
Grin2d	grey
Grin3b	grey
Grk1	grey
Grpr	grey
Grsf1	grey
Gsdma	grey
Gsdme	grey
Gsg1	grey
Gsk3b	grey
Gsta3	grey
Gstp1	grey
Gstp3	grey
Gtf2a1	grey
Gtf2a1l	grey
Gtsf1l	grey
Guca1b	grey
Guca2a	grey
Guca2b	grey
Gucy2c	grey
Gucy2e	grey
Gulo	grey
Gykl1	grey
Gypa	grey
Gys2	grey
Gzmc	grey
Gzmd	grey
Gzme	grey
Gzmf	grey
Gzmm	grey
Gzmn	grey
H1f6	grey
H1f8	grey
H2-M10.1	grey
H2-M9	grey
H2-Q5	grey
H2al2a	grey
H2ap	grey
Haao	grey
Hamp	grey
Hamp2	grey
Hand2	grey
Hao2	grey
Hars	grey
Has1	grey
Has3	grey
Havcr1	grey
Hba-a1	grey
Hba-x	grey
Hbb-y	grey
Hcrt	grey
Hdac3	grey
Hdac6	grey
Hdac9	grey
Hdgfl1	grey
Hemgn	grey
Hepacam2	grey
Hes2	grey
Hes7	grey
Hesx1	grey
Hgd	grey
Hgf	grey
Hgfac	grey
Hhat	grey
Hic2	grey
Hils1	grey
Hivep3	grey
Hmces	grey
Hmgb4	grey
Hmx1	grey
Hmx2	grey
Hmx3	grey
Hnf1a	grey
Hnf1b	grey
Hnf4a	grey
Hnf4aos	grey
Hnf4g	grey
Hnrnpa1	grey
Hnrnpk	grey
Homer1	grey
Hormad1	grey
Hoxa13	grey
Hoxb1	grey
Hoxb13	grey
Hoxb7	grey
Hoxc13	grey
Hoxc5	grey
Hoxd1	grey
Hoxd11	grey
Hoxd12	grey
Hoxd13	grey
Hpd	grey
Hpn	grey
Hpx	grey
Hrg	grey
Hrh4	grey
Hrk	grey
Hrnr	grey
Hs6st3	grey
Hsd11b2	grey
Hsd17b1	grey
Hsd17b13	grey
Hsd17b3	grey
Hsd17b6	grey
Hsd3b1	grey
Hsd3b2	grey
Hsd3b3	grey
Hsd3b5	grey
Hsf4	grey
Hspa1l	grey
Hspg2	grey
Htr1b	grey
Htr1d	grey
Htr2c	grey
Htr3a	grey
Htr3b	grey
Htr4	grey
Htr5a	grey
Htr5b	grey
Htr6	grey
Htr7	grey
Hyal3	grey
Hyou1	grey
Iapp	grey
Ibsp	grey
Icam4	grey
Icos	grey
Icosl	grey
Ido2	grey
Ifi27l2b	grey
Ifitm6	grey
Ifna1	grey
Ifna11	grey
Ifna2	grey
Ifna4	grey
Ifna9	grey
Ifnab	grey
Ifnb1	grey
Ifngr2	grey
Ifnz	grey
Igbp1b	grey
Igdcc3	grey
Igf1os	grey
Igf2r	grey
Igfals	grey
Igh-VJ558	grey
Ighg3	grey
Ighv14-2	grey
Igk	grey
Igk-V1	grey
Igk-V21	grey
Igk-V28	grey
Igkv1-117	grey
Igkv1-135	grey
Igkv14-111	grey
Igkv15-103	grey
Igkv19-93	grey
Igkv4-72	grey
Igkv5-39	grey
Igkv6-15	grey
Igkv6-20	grey
Igkv9-120	grey
Igll1	grey
Iglv1	grey
Igsf5	grey
Ihh	grey
Iigp1b	grey
Ikzf1	grey
Ikzf2	grey
Il10	grey
Il11	grey
Il12a	grey
Il12b	grey
Il12rb2	grey
Il13	grey
Il13ra2	grey
Il17a	grey
Il18rap	grey
Il1f5	grey
Il1f6	grey
Il1f8	grey
Il1f9	grey
Il1rl2	grey
Il2	grey
Il21	grey
Il23a	grey
Il24	grey
Il27ra	grey
Il2ra	grey
Il2rb	grey
Il3	grey
Il31ra	grey
Il3ra	grey
Il4	grey
Il4i1	grey
Il5	grey
Il5ra	grey
Il6ra	grey
Il7	grey
Il9	grey
Il9r	grey
Ildr1	grey
Impg1	grey
Ing4	grey
Inhbc	grey
Inhbe	grey
Ins1	grey
Insl5	grey
Insm2	grey
Insr	grey
Insrr	grey
Iqcf3	grey
Irf4	grey
Irs3	grey
Irs4	grey
Irx4	grey
Isl2	grey
Isoc2b	grey
Itga2	grey
Itgae	grey
Itgal	grey
Itgb2l	grey
Itgb3	grey
Itgb6	grey
Itih1	grey
Itih4	grey
Itk	grey
Ivl	grey
Izumo1r	grey
Jam3	grey
Jkamp	grey
Jph2	grey
Jtb	grey
Jup	grey
Kansl1l	grey
Kat6b	grey
Kat7	grey
Kazn	grey
Kcna2	grey
Kcna6	grey
Kcnc1	grey
Kcnd1	grey
Kcnd3	grey
Kcne1	grey
Kcnh3	grey
Kcnh7	grey
Kcnip2	grey
Kcnj1	grey
Kcnj11	grey
Kcnj15	grey
Kcnj2	grey
Kcnj3	grey
Kcnj4	grey
Kcnj5	grey
Kcnk4	grey
Kcnk7	grey
Kcnn1	grey
Kcnn3	grey
Kcns1	grey
Kctd14	grey
Kctd4	grey
Kdf1	grey
Kdm1a	grey
Kdm6a	grey
Kdm7a	grey
Keg1	grey
Kel	grey
Khdc1a	grey
Khdc1b	grey
Kif12	grey
Kif21b	grey
Kif3b	grey
Kif5b	grey
Kif9	grey
Kifc3	grey
Kirrel	grey
Klb	grey
Klc2	grey
Klf1	grey
Klf12	grey
Klf17	grey
Klf4	grey
Klf6	grey
Klhl9	grey
Klk1	grey
Klk11	grey
Klk1b1	grey
Klk1b11	grey
Klk1b16	grey
Klk1b21	grey
Klk1b24	grey
Klk1b27	grey
Klk1b4	grey
Klk1b5	grey
Klk1b8	grey
Klk4	grey
Klk7	grey
Klkb1	grey
Klra1	grey
Klra12	grey
Klra15	grey
Klra16	grey
Klra19	grey
Klra2	grey
Klra7	grey
Klrb1f	grey
Klrc2	grey
Klrc3	grey
Klrg1	grey
Kmo	grey
Kmt2d	grey
Kng1	grey
Kptn	grey
Krt13	grey
Krt14	grey
Krt15	grey
Krt16	grey
Krt17	grey
Krt19	grey
Krt2	grey
Krt20	grey
Krt23	grey
Krt25	grey
Krt27	grey
Krt31	grey
Krt32	grey
Krt33a	grey
Krt33b	grey
Krt34	grey
Krt35	grey
Krt36	grey
Krt4	grey
Krt6a	grey
Krt6b	grey
Krt7	grey
Krt71	grey
Krt72	grey
Krt75	grey
Krt77	grey
Krt79	grey
Krt8	grey
Krt80	grey
Krt81	grey
Krt82	grey
Krt83	grey
Krt84	grey
Krt85	grey
Krt86	grey
Krtap1-5	grey
Krtap12-1	grey
Krtap13	grey
Krtap13-1	grey
Krtap14	grey
Krtap15	grey
Krtap16-3	grey
Krtap19-1	grey
Krtap19-2	grey
Krtap19-3	grey
Krtap19-4	grey
Krtap19-5	grey
Krtap19-9b	grey
Krtap21-1	grey
Krtap28-13	grey
Krtap3-1	grey
Krtap4-16	grey
Krtap4-2	grey
Krtap5-1	grey
Krtap5-2	grey
Krtap5-4	grey
Krtap6-2	grey
Krtap6-3	grey
Krtap6-5	grey
Krtap8-1	grey
Krtap9-3	grey
Krtcap3	grey
Krtdap	grey
Ky	grey
Kynu	grey
Lalba	grey
Lama1	grey
Lamtor1	grey
Lao1	grey
Lap3	grey
Laptm4b	grey
Lat2	grey
Lats1	grey
Lbx1	grey
Lbx2	grey
Lce1a1	grey
Lce1a2	grey
Lce1b	grey
Lce1d	grey
Lce1f	grey
Lce1g	grey
Lce1h	grey
Lce1l	grey
Lce3a	grey
Lce3c	grey
Lcmt1	grey
Lcn3	grey
Lcn4	grey
Lcn5	grey
Lcn8	grey
Lcor	grey
Lcorl	grey
Lct	grey
Ldah	grey
Ldhc	grey
Leap2	grey
Lect2	grey
Lef1	grey
Lefty1	grey
Leng8	grey
Lep	grey
Lepr	grey
Leprotl1	grey
Lgals6	grey
Lgals7	grey
Lgr6	grey
Lhb	grey
Lhcgr	grey
Lhx3	grey
Lhx4	grey
Lhx5	grey
Lif	grey
Lima1	grey
Limk1	grey
Lin28a	grey
Lipc	grey
Lipf	grey
Lipg	grey
Lix1	grey
Lman1l	grey
Lmod2	grey
Lmx1a	grey
Lmx1b	grey
Lncpint	grey
LOC100043315	grey
LOC102634389	grey
LOC102636700	grey
LOC665506	grey
Loxl4	grey
Lpar2	grey
Lrat	grey
Lrfn1	grey
Lrp4	grey
Lrp5	grey
Lrrc1	grey
Lrrc18	grey
Lrrc26	grey
Lrrc61	grey
Lrrc8c	grey
Lrriq4	grey
Lsm14a	grey
Lsm7	grey
Lta	grey
Ltb4r1	grey
Ltb4r2	grey
Ltbp4	grey
Ly6d	grey
Ly6f	grey
Ly6g2	grey
Ly6g6c	grey
Ly6g6d	grey
Ly6m	grey
Lypd3	grey
Lypd8	grey
Lyrm1	grey
Lysmd2	grey
Lyzl1	grey
Lyzl4	grey
Lzts2	grey
M1ap	grey
Maats1	grey
Mab21l2	grey
Madcam1	grey
Maea	grey
Maf	grey
Magea4	grey
Magea6	grey
Magea7-ps	grey
Mageb3	grey
Magix	grey
Mall	grey
Map2k3os	grey
Map2k5	grey
Map3k1	grey
Map3k14	grey
Map3k2	grey
Map3k21	grey
Map4k1	grey
Map4k2	grey
Mapk12	grey
Mapk13	grey
Marc1	grey
Marco	grey
Mark2	grey
Marveld3	grey
Mat1a	grey
Matn1	grey
Matn2	grey
Mb	grey
Mbd3l1	grey
Mbd3l2	grey
Mbl1	grey
Mbl2	grey
Mc1r	grey
Mc2r	grey
Mc3r	grey
Mc5r	grey
Mccc1	grey
Mccc2	grey
Mcfd2	grey
Mchr1	grey
Mcm9	grey
Mcoln2	grey
Mcoln3	grey
Mcpt-ps1	grey
Mcpt1	grey
Mcpt2	grey
Mcpt4	grey
Mcpt8	grey
Mdfi	grey
Mdh2	grey
Mecom	grey
Med24	grey
Mef2b	grey
Mefv	grey
Meltf	grey
Mep1a	grey
Mep1b	grey
Mepe	grey
Met	grey
Metap1	grey
Mettl17	grey
Mettl23	grey
Mettl7b	grey
Mfap5	grey
Mfge8	grey
Mfsd4b1	grey
Mfsd4b5	grey
Mfsd5	grey
Mfsd6l	grey
Mfsd8	grey
Mgat3	grey
Mgat4d	grey
Mgat5	grey
Mgl2	grey
Mgmt	grey
Mia	grey
Mia2	grey
Mindy3	grey
Miox	grey
Mip	grey
Mipol1	grey
Mir155hg	grey
Mir425	grey
Misp	grey
Mixl1	grey
Mknk1	grey
Mkrn2	grey
Mllt6	grey
Mmel1	grey
Mmp19	grey
Mmp1a	grey
Mmp1b	grey
Mmp20	grey
Mmp23	grey
Mmp3	grey
Mmp7	grey
Mmp8	grey
Mnat1	grey
Mnt	grey
Mnx1	grey
Mob2	grey
Mob4	grey
Mocs1	grey
Mogat1	grey
Mogat2	grey
Morc1	grey
Morf4l2	grey
Morn3	grey
Mos	grey
Mov10	grey
Mov10l1	grey
Moxd2	grey
Mpi	grey
Mpl	grey
Mpo	grey
Mptx1	grey
Mpz	grey
Mrap	grey
Mrgpra1	grey
Mrgpra3	grey
Mrgpra4	grey
Mrps34	grey
Mrtfa	grey
Ms4a10	grey
Ms4a2	grey
Ms4a3	grey
Ms4a4b	grey
Ms4a8a	grey
Msgn1	grey
Msh4	grey
Msh5	grey
Msln	grey
Msmb	grey
Mst1	grey
Mst1r	grey
Msx3	grey
Mt4	grey
Mtf1	grey
Mtmr14	grey
Mtmr2	grey
Mturn	grey
Muc1	grey
Muc20	grey
Muc3	grey
Muc4	grey
Muc5ac	grey
Muc5b	grey
Mucl1	grey
Mucl2	grey
Mug1	grey
Mup3	grey
Mup4	grey
Mxd1	grey
Mycbpap	grey
Mycs	grey
Myf6	grey
Myh1	grey
Myh4	grey
Myh9	grey
Myl10	grey
Myl2	grey
Myl3	grey
Myl4	grey
Myl6b	grey
Myl7	grey
Mylk2	grey
Myo15b	grey
Myo18a	grey
Myo5c	grey
Myo6	grey
Myo7b	grey
Myod1	grey
Myot	grey
Myoz1	grey
Myoz2	grey
Myoz3	grey
Mypop	grey
N4bp1	grey
Naa11	grey
Naa60	grey
Nags	grey
Naip1	grey
[truncated: 10,994 more rows]
