# Supplementary material for: Investigation of miRNA and mRNA Co-expression Network in Ependymoma
Source: Front Bioeng Biotechnol. 2020 Mar 19;8:177. doi: 10.3389/fbioe.2020.00177 (PMC7096354; doi:10.3389/fbioe.2020.00177)
Supplement: TABLE S5 — The overlap significance (hypergeometric test FDR) between our modules and the modules in mouse ependymoma model. [file Table_5.XLSX]

## Sheet: TableS5
	blue	midnightblue	yellow	pink	black	salmon	brown	turquoise	red	lightyellow	royalblue	tan	violet	darkturquoise	cyan	skyblue	grey	magenta	paleturquoise	green	darkorange	saddlebrown	yellowgreen	darkolivegreen	purple	darkred	greenyellow	grey60	lightcyan	white	sienna3	lightgreen	darkgreen	darkgrey	orange	darkmagenta	skyblue3	steelblue
Mouse_grey	1	0.254802	1	0.984085	0.615318	0.0202646	1	1	1	1	0.00127034	0.406537	1	1	0.294671	1	9.83116e-50	1	0.00462933	0.999998	0.0407277	0.000307185	1	0.0411543	1	1	1	0.00506773	1	0.0143321	1	1	0.683278	1	0.226845	0.00458551	1	0.729634
Mouse_blue	0.0100644	1	1	0.999807	0.615318	1	0.86582	1	4.24919e-63	1	1	1	1	1	1	1	1	1	1	0.999998	1	1	1	1	1	1	1	1	0.122893	1	1	0.989051	1	1	1	1	1	1
Mouse_greenyellow	0.414751	1	1	0.999807	0.090972	1	0.116558	1	1	1	1	1	1	0.601482	1	1	1	1	1	0.969436	1	1	1	1	1	1	0.135644	1	0.779028	1	1	1	1	1	1	1	1	1
Mouse_salmon	1	1	0.92046	0.180792	0.934058	1	1	1	1	1	0.830748	0.0612898	0.00215465	1	1	1	1	0.444158	1	0.999998	1	1	1	1	0.421698	0.761581	1	1	1	1	1	1	1	1	0.398039	1	1	1
Mouse_green	0.099994	1	1	0.999807	0.860376	1	0.558777	1	1.76382e-11	1	1	0.870471	1	0.89509	1	1	1	0.704719	1	0.999998	1	1	1	1	0.93012	1	0.477422	1	0.157076	1	1	0.399208	1	1	1	1	1	1
Mouse_turquoise	0.414751	1	1	0.999807	0.998037	1	0.837247	4.15271e-114	1	1	1	1	1	1	1	1	1	1	1	0.580544	1	1	1	1	0.597062	1	0.894697	1	0.635071	1	1	0.496028	1	1	1	1	1	1
Mouse_red	0.732194	1	0.649409	0.0928007	0.615318	1	0.116558	1	1	5.08123e-05	1	0.00487543	1	1	1	1	1	1	1	0.468818	1	1	1	1	0.0724632	1	0.894697	0.821217	1	1	1	1	1	0.238232	1	1	1	0.92119
Mouse_brown	1	0.931568	1.88576e-11	7.35607e-07	0.860376	0.00131924	1	1	1	1	1	1	6.00893e-18	0.89509	8.63619e-05	1	1	1	1	0.999998	1	1	0.172787	1	0.0724632	1	1	0.876348	1	1	1	1	1	1	1	1	1	1
Mouse_yellow	0.000201706	1	1	0.999807	0.934058	1	0.116558	1	1	1	1	1	1	1	1	1	0.557931	1	1	0.283996	1	1	1	1	1	1	0.0018039	1	0.175209	1	1	0.00879635	1	1	1	1	1	1
Mouse_magenta	1	1	3.77267e-42	0.999807	0.998037	1	1	1	1	1	1	1	1	1	0.0230788	1	1	8.48211e-17	1	0.999998	1	0.883939	1	1	1	1	1	1	1	1	1	1	1	1	1	1	1.6303e-13	0.0108801
Mouse_cyan	0.414751	1	1	0.999807	0.998037	1	0.586726	1	1	1	1	1	1	1	1.69964e-09	1	1	1	1	0.999998	1	1	1	1	1	1	0.894697	1	0.635071	1	1	1	1	1	1	1	1	0.316183
Mouse_pink	0.414751	1	0.92046	0.675632	0.998037	1	0.558777	1	1	1	1	0.406537	1	0.89509	1	1	1	1	1	0.999998	1	1	1	1	0.464161	1	1	1	0.140677	1	1	0.496028	1	1	1	1	1	1
Mouse_tan	0.414751	1	0.789457	0.675632	0.860376	0.907256	0.86582	1	1	1	1	0.927628	1	0.89509	0.951995	1	1	1	1	0.999998	1	1	1	1	0.668929	1	0.894697	0.0942378	1	1	1	0.989051	1	0.61874	1	1	1	1
Mouse_black	1	1	4.6409e-06	0.999807	0.934058	0.907256	1	1	1	1	1	1	1	0.89509	0.951995	1	1	3.38926e-23	1	0.999998	1	1	1	1	0.93012	1	1	0.114731	1	1	1	1	1	1	1	0.163121	0.000177423	0.54043
Mouse_purple	1	1	1	0.675632	0.615318	0.101079	1	1	1	1	1	0.902279	1	1	1	1	1	1	1	0.999998	1	0.710398	0.172787	0.522481	0.93012	1.85896e-19	1	0.652255	1	1	1	1	1	1	1	1	1	1
Mouse_midnightblue	1	1	0.402642	2.32894e-05	0.860376	0.829187	1	1	1	1	0.656401	1	1	1	1	1	1	1	1	0.999998	1	0.0639599	0.241559	1	1	1	0.894697	1	1	1	1	0.496028	1	1	1	1	1	1
